# Supplementary material for: Distinct leaf transcriptomic response of water deficient Eucalyptus grandis submitted to potassium and sodium fertilization
Source: PLoS One. 2019 Jun 20;14(6):e0218528. doi: 10.1371/journal.pone.0218528 (PMC6586347; doi:10.1371/journal.pone.0218528)
Supplement: S1 Table — (XLSX) [file pone.0218528.s002.xlsx]

## Sheet: Counts 4885 DEGs Multifactor
#4885 LRT_rsd genes	Eucgr.A00001	Eucgr.A00003	Eucgr.A00011	Eucgr.A00014	Eucgr.A00018	Eucgr.A00036	Eucgr.A00037	Eucgr.A00041	Eucgr.A00078	Eucgr.A00102	Eucgr.A00193	Eucgr.A00197	Eucgr.A00214	Eucgr.A00215	Eucgr.A00216	Eucgr.A00219	Eucgr.A00239	Eucgr.A00240	Eucgr.A00249	Eucgr.A00251	Eucgr.A00280	Eucgr.A00348	Eucgr.A00353	Eucgr.A00356	Eucgr.A00430	Eucgr.A00431	Eucgr.A00446	Eucgr.A00485	Eucgr.A00486	Eucgr.A00492	Eucgr.A00496	Eucgr.A00497	Eucgr.A00498	Eucgr.A00499	Eucgr.A00502	Eucgr.A00505	Eucgr.A00512	Eucgr.A00519	Eucgr.A00523	Eucgr.A00530	Eucgr.A00534	Eucgr.A00536	Eucgr.A00544	Eucgr.A00556	Eucgr.A00597	Eucgr.A00598	Eucgr.A00611	Eucgr.A00620	Eucgr.A00622
K+H2O_1	10.17	9.78	5.19	6.65	10.71	8.05	9.61	10.46	8.45	7.94	9.26	8.09	8.94	10.02	8.36	6.69	7.04	5.84	8.39	6.6	8.5	9.42	7.58	11.62	12.02	10.2	9.42	6.68	9.99	7.97	9.18	9.48	6.43	5.69	11.35	8.45	10.74	9.47	11.38	5.66	9.12	8.11	7.2	6.39	5.07	7.87	7.37	4.51	5.71
K+H2O_2	10.24	9.79	5.05	6.7	10.61	8.19	9.44	10.62	8.3	7.91	9.3	8.07	9.27	9.93	8.45	6.71	7.32	6.05	8.55	7.02	8.27	9.66	7.41	11.55	11.94	9.94	9.4	6.53	10.03	7.73	9.22	9.42	7.11	5.99	11.42	8.45	10.83	9.31	10.79	5.4	8.91	8.11	7.5	6.43	4.97	7.81	7.49	4.46	5.81
K+H2O_3	10.35	9.8	5.23	6.58	10.72	8.1	9.61	10.73	8.32	7.77	9.27	8.07	9.22	9.94	8.36	6.64	7.25	6.1	8.2	6.85	8.26	9.37	7.52	11.49	12.24	10.45	9.44	6.15	10.07	7.99	9.25	9.46	6.8	6.03	11.55	8.5	10.81	9.25	10.98	5.49	9.29	8.1	7.5	6.48	5.75	8.04	7.45	4.32	5.91
K+H2O_4	10.16	9.84	5.13	6.64	10.81	7.83	9.42	10.67	8.29	7.73	9.44	8.16	9.08	10.11	8.55	6.74	7.18	5.81	8.06	6.76	8.41	9.46	7.68	11.68	12.18	9.74	9.48	6.31	10.27	8.11	9.22	9.47	6.75	6	11.57	8.49	10.86	9.25	10.98	5.33	9.1	7.95	7.29	6.46	5.59	8.14	7.55	4.17	5.64
Na+H2O_1	10.3	9.75	5.13	6.6	10.65	8.21	9.67	10.6	8.48	7.94	9.34	8.17	9.06	10.05	8.71	6.82	7.19	6.05	8.52	6.75	8.26	9.65	7.36	11.52	11.84	10.28	9.65	6.23	9.98	8.04	9.1	9.53	6.68	5.88	11.68	8.37	10.8	9.42	11.13	5.3	9.04	8.22	7.28	6.54	4.95	8.36	7.23	4.72	6.22
Na+H2O_2	10.33	9.67	4.99	6.68	10.53	8.14	9.72	10.7	8.41	7.92	9.3	8.11	9.15	9.92	8.5	6.58	6.88	6.09	8.45	6.75	8.38	9.51	7.31	11.43	11.93	10.49	9.73	5.91	10.03	8.16	9.26	9.58	6.55	5.94	12	8.39	10.81	9.34	10.92	5.44	9.15	8.1	7.25	6.71	5.97	8.23	7.3	4.66	5.94
Na+H2O_3	10.26	9.79	5	6.72	10.67	8.22	9.66	10.63	8.38	7.93	9.21	8.25	9.12	9.98	8.64	6.85	6.91	5.92	8.27	6.81	8.21	9.5	7.29	11.46	12.06	10.51	9.72	6.08	10	7.95	9.18	9.64	6.67	5.97	11.97	8.45	10.75	9.31	10.98	5.27	9.29	8.1	7.2	6.63	5.74	8.47	7.45	4.51	5.98
Na+H2O_4	10.16	9.61	5.13	6.78	10.67	8.12	9.67	10.47	8.32	7.98	9.2	8.1	9.03	10.07	8.74	6.93	7.02	5.9	8.36	6.77	8.2	9.54	7.4	11.61	11.83	9.91	9.49	6.39	10.03	8.11	9.21	9.55	6.63	5.93	11.89	8.41	10.79	9.46	11.01	5.46	9.07	8.04	7.32	6.45	5.12	8.6	7.28	4.6	5.87
C+H2O_1	10.3	9.9	4.9	6.92	10.69	8.09	9.65	10.72	8.58	7.89	9.23	8	9.09	9.92	8.43	6.53	7.12	5.95	8.64	6.68	8.35	9.55	7.43	11.32	12.17	10.43	9.81	6.4	10.01	7.85	9	9.73	6.5	5.82	11.71	8.36	10.82	9.39	11.26	5.46	9.11	8.12	7.39	6.52	5.77	8	7.41	4.76	6.29
C+H2O_2	10.15	9.96	5.14	6.81	10.89	7.87	9.44	10.55	8.41	7.89	9.07	8.07	8.93	10.09	8.72	7	7.04	5.6	8.28	6.57	8.68	9.51	7.56	11.56	12.12	9.91	9.8	6.59	10.05	7.87	9.06	9.56	6.48	5.69	11.59	8.54	10.95	9.49	11.21	5.45	9	8.13	7.39	6.68	5.36	8.49	7.58	4.82	6.56
C+H2O_3	10.22	9.87	5.05	6.82	10.71	8.14	9.69	10.68	8.4	7.94	9.1	8.06	9.1	9.88	8.52	6.86	7.11	5.86	8.51	6.71	8.35	9.48	7.42	11.32	12.01	10.16	9.75	6.29	9.91	7.87	9.18	9.64	6.53	5.76	11.56	8.46	10.79	9.34	11.15	5.58	9.22	8.08	7.24	6.74	5.52	8.13	7.43	4.84	6.32
C+H2O_4	10.23	9.89	5.09	6.98	10.86	7.88	9.62	10.68	8.37	7.91	9.21	8.01	8.91	9.88	8.47	6.71	7.19	5.7	8.47	6.6	8.64	9.39	7.27	11.49	12.11	10.26	9.65	6.37	9.95	7.79	9.03	9.6	6.38	5.72	12.01	8.49	10.86	9.3	11.26	5.77	9.38	8.19	7.15	6.67	5.69	8.42	7.36	4.62	6.22
K-H2O_1	10.32	9.85	5.41	6.93	10.73	8.01	9.5	10.27	8.45	7.92	9.1	8.24	9.18	9.88	8.76	6.8	7.34	6.01	8.21	6.84	8.19	9.52	7.78	11.59	12.04	9.68	9.4	7.11	10.05	7.73	9.32	9.34	6.6	6.01	11.19	8.42	10.77	9.43	10.81	6.33	9.54	8.14	7.48	6.38	5.33	8.39	7.43	4.31	5.86
K-H2O_2	10.25	9.79	5.3	6.73	10.86	8.19	9.47	10.3	8.38	7.86	9.22	8.21	9.35	9.93	8.71	6.97	7.63	6.29	7.88	7.09	8.2	9.42	7.87	11.58	12.14	10.14	9.37	6.81	10	7.71	9.31	9.27	6.94	6.06	11.2	8.43	10.78	9.44	10.83	6.21	9.49	7.89	7.53	6.42	4.89	8.2	7.52	4.46	6.01
K-H2O_3	10.35	9.7	5.1	6.9	10.49	8.29	9.56	10.22	8.56	8.17	8.99	8.14	9.33	9.84	8.67	6.8	7.18	6.11	8.11	6.91	8.02	9.6	7.38	11.42	11.86	10.02	9.47	6.96	9.78	7.94	9.36	9.49	6.87	5.84	11.27	8.55	10.74	9.53	10.81	5.93	9.46	7.93	7.37	6.61	4.91	8.01	7.29	4.49	5.8
K-H2O_4	10.4	9.72	5.27	6.77	10.58	8.57	9.66	10.23	8.6	8.21	8.98	8.3	9.67	9.6	8.83	6.97	7.52	6.65	8.24	7.07	8.05	9.56	7.26	11.26	11.85	10.21	9.59	6.57	9.78	7.89	9.36	9.35	7.28	6.47	10.95	8.32	10.66	9.34	10.73	6.32	9.59	7.86	7.39	6.76	4.93	8.02	7.16	4.58	6.12
Na-H2O_1	10.38	9.6	5.26	6.69	10.46	8.59	9.83	10.31	8.66	8.28	9.04	8.32	9.46	9.77	8.93	6.94	7.4	6.22	8.79	6.98	8.12	9.81	7.06	11.2	11.48	9.82	9.54	6.16	9.75	7.97	9.21	9.45	6.53	6.04	11.77	8.05	10.64	9.49	10.95	5.34	9.34	7.99	7.09	6.82	4.99	8.27	7.15	4.83	6.26
Na-H2O_2	10.33	9.46	5.12	6.65	10.43	8.49	9.81	10.28	8.62	8.15	9.06	8.28	9.43	9.73	8.82	6.92	7.28	6.3	8.69	6.86	7.98	9.69	7.01	11.25	11.51	9.95	9.6	5.99	9.74	8.04	9.32	9.49	6.81	6.02	11.9	8.2	10.72	9.47	10.74	5.21	9.29	8.04	7.07	6.87	5.07	8.26	7.07	4.62	6.23
Na-H2O_3	10.35	9.52	5.07	6.67	10.54	8.3	9.82	10.26	8.52	8.03	9.07	8.33	9.27	9.92	8.6	6.98	7.26	6.13	8.68	6.89	8.07	9.72	7.21	11.37	11.69	10.12	9.48	5.98	9.81	8.18	9.38	9.53	6.68	5.87	11.86	8.24	10.73	9.34	10.79	5.47	9.18	8.05	6.94	6.64	4.75	8.5	7.01	4.9	6.05
Na-H2O_4	10.28	9.6	5.24	6.56	10.6	8.23	9.62	10.38	8.42	8.01	9.17	8.29	9.29	9.96	8.77	6.94	7.26	5.91	8.37	6.82	8.11	9.52	7.38	11.49	11.65	9.69	9.58	6.31	9.9	8.29	9.31	9.55	6.97	6.01	11.67	8.29	10.78	9.41	10.68	5.48	9.15	8.03	7.18	6.85	5.23	8.37	7.17	4.75	6.14
C-H2O_1	10.38	9.69	5.32	6.86	10.51	8.59	9.6	10.21	8.57	8.14	9.18	8.42	9.59	9.79	9.19	7.19	7.47	6.35	8.45	7.26	8.05	9.68	7.25	11.18	11.74	9.7	9.45	6.73	9.87	7.97	9.19	9.48	6.99	6.14	11.79	8.35	10.69	9.58	10.61	5.57	9.41	7.9	7.2	6.75	5.55	8.37	7.16	4.53	6.18
C-H2O_2	10.45	9.77	5.3	7.1	10.59	8.8	9.79	10.2	8.81	8.31	8.92	8.33	9.59	9.67	9.02	7.19	7.54	6.4	8.61	7.02	8.08	9.92	7.18	11.13	11.72	9.9	9.67	6.08	9.63	7.96	9.32	9.51	6.9	6.18	11.96	8.17	10.63	9.54	11.04	5.48	9.54	7.92	7.02	6.79	5.51	8.3	7.09	4.71	6.45
C-H2O_3	10.44	9.66	5.21	6.83	10.55	8.44	9.65	10.36	8.55	8.08	9.14	8.33	9.33	9.84	8.7	6.81	7.27	6.1	8.75	7.01	8.13	9.88	7.19	11.31	11.75	9.79	9.47	6.01	9.83	7.87	9.38	9.53	6.9	6.01	12.01	8.31	10.74	9.58	10.64	5.55	9.15	7.9	7.32	6.62	5.18	8.27	7.1	4.33	6.02
C-H2O_4	10.35	9.54	5.21	6.83	10.46	8.67	9.59	10.09	8.58	8.17	8.99	8.45	9.6	9.77	9.08	7.22	7.33	6.42	8.7	7.07	8.09	9.65	7.19	11.24	11.72	9.93	9.57	6.49	9.8	7.95	9.32	9.52	7.07	6.16	11.97	8.4	10.75	9.51	10.53	5.43	9.37	7.82	7.11	6.92	5.24	8.37	7.36	4.67	5.93
[truncated: 4,836 more columns]

## Sheet: Id 4885 DEGs Multifactor
	ID	Ortho At
Eucgr.I02418	INORGANIC PYROPHOSPHATASE-LIKE PROTEIN	AT1G01050
Eucgr.D02651	PROTEIN CCA1-RELATED	AT1G01060
Eucgr.D01680	Flavonoid 3',5'-hydroxylase / F3'5'H	AT1G01190
Eucgr.L01751	DNA-DIRECTED RNA POLYMERASE III SUBUNIT RPC10	AT1G01210
Eucgr.E03445	Fucokinase / L-fucose kinase	AT1G01220
Eucgr.E00032	NC DOMAIN-CONTAINING PROTEIN-LIKE PROTEIN	AT1G01225
Eucgr.E00049	Cyclic pyranopterin phosphate synthase / Molybdenum cofactor biosynthesis protein 1	AT1G01290
Eucgr.E00065	ABSCISIC ACID RECEPTOR PYL7-RELATED	AT1G01360
Eucgr.D02327	Late embryogenesis abundant protein (LEA_2	AT1G01470
Eucgr.A02728	HEAVY-METAL-ASSOCIATED DOMAIN-CONTAINING PROTEIN	AT1G01490
Eucgr.F01872	COPPER TRANSPORT PROTEIN ATOX1-RELATED	AT1G01490
Eucgr.D02322	2-HYDROXYACID DEHYDROGENASE-RELATED	AT1G01500
Eucgr.D02315	PROTEIN KINASE FAMILY PROTEIN	AT1G01540
Eucgr.H05089	NAC DOMAIN-CONTAINING PROTEIN 2	AT1G01720
Eucgr.I00058	NAC DOMAIN-CONTAINING PROTEIN 2	AT1G01720
Eucgr.I00059	NAC DOMAIN-CONTAINING PROTEIN 2	AT1G01720
Eucgr.I00060	NAC DOMAIN-CONTAINING PROTEIN 2	AT1G01720
Eucgr.I00100	NAC DOMAIN-CONTAINING PROTEIN 2	AT1G01720
Eucgr.D02468	NADPH NITROREDUCTASE	AT1G02020
Eucgr.E01600	SQUAMOSA PROMOTER-BINDING-LIKE PROTEIN 8	AT1G02065
Eucgr.F00405		AT1G02070
Eucgr.E00370	RAS-RELATED PROTEIN RABD2B-RELATED	AT1G02130
Eucgr.D01216	PPR repeat (PPR	AT1G02150
Eucgr.K00279	SOLUTE CARRIER FAMILY 13 MEMBER	AT1G02260
Eucgr.H01002	PPR repeat (PPR	AT1G02370
Eucgr.K03561	OXIDOREDUCTASE, 2OG-FE II OXYGENASE FAMILY PROTEIN	AT1G02400
Eucgr.G01126	PPR repeat (PPR	AT1G02420
Eucgr.H01308	PECTIN LYASE-LIKE PROTEIN	AT1G02460
Eucgr.A01005	ABC TRANSPORTER B FAMILY MEMBER 11-RELATED	AT1G02520
Eucgr.C01329	EQUILIBRATIVE NUCLEOTIDE TRANSPORTER 8	AT1G02630
Eucgr.C01518	EQUILIBRATIVE NUCLEOTIDE TRANSPORTER 8	AT1G02630
Eucgr.H01055	BETA-D-XYLOSIDASE 2-RELATED	AT1G02640
Eucgr.H01057	ALPHA/BETA-HYDROLASES SUPERFAMILY PROTEIN	AT1G02660
Eucgr.H01101	F22D16.19 PROTEIN	AT1G02816
Eucgr.J00645	BETA-GLUCOSIDASE 1-RELATED	AT1G02850
Eucgr.K03473	BETA-GLUCOSIDASE 1-RELATED	AT1G02850
Eucgr.H01152	E3 UBIQUITIN-PROTEIN LIGASE BAH1	AT1G02860
Eucgr.H01153	HSPC111 PROTEIN-RELATED	AT1G02870
Eucgr.H01156	Thiamine diphosphokinase / Thiamine pyrophosphokinase	AT1G02880
Eucgr.H01162	PROTEIN LOW PSII ACCUMULATION 1, CHLOROPLASTIC	AT1G02910
Eucgr.H01638	BAX INHIBITOR-1 MOTIF-CONTAINING PROTEIN-RELATED	AT1G03070
Eucgr.H01415	E3 ubiquitin ligase involved in syntaxin degradation // Actin filament-coating protein tropomyosin	AT1G03080
Eucgr.H03534	PHOTOSYSTEM I REACTION CENTER SUBUNIT II-1, CHLOROPLASTIC-RELATED	AT1G03130
Eucgr.K03364	N-ALPHA-ACETYLTRANSFERASE 20	AT1G03150
Eucgr.H01483	Fantastic Four meristem regulator (FAF	AT1G03170
Eucgr.B01132	EUKARYOTIC ASPARTYL PROTEASE FAMILY PROTEIN	AT1G03220
Eucgr.B01136	ASPARTYL PROTEASE-LIKE PROTEIN	AT1G03220
Eucgr.K03384	R3H DOMAIN-CONTAINING PROTEIN 4	AT1G03250
Eucgr.K03392	ISOAMYLASE 2, CHLOROPLASTIC	AT1G03310
Eucgr.H01542	EXOSOME COMPLEX COMPONENT RRP4	AT1G03360
Eucgr.K03438	KIP1-like protein (KIP1	AT1G03470
Eucgr.K01354	Coproporphyrinogen oxidase / Coproporphyrinogenase	AT1G03475
Eucgr.B03848	Uncharacterized conserved protein	AT1G03530
Eucgr.K00948	GB	AT1G03610
Eucgr.A01831	RNA POLYMERASE II SUBUNIT 5-MEDIATING PROTEIN NNX3	AT1G03760
Eucgr.K01066	PROHIBITIN	AT1G03860
Eucgr.A01871	FASCICLIN-LIKE ARABINOGALACTAN PROTEIN 13-RELATED	AT1G03870
Eucgr.K00900	COUMAROYL-COA:ANTHOCYANIDIN 3-O-GLUCOSIDE-6''-O-COUMAROYLTRANSFERASE 1-RELATED	AT1G03940
Eucgr.B01559	VACUOLAR PROTEIN SORTING-ASSOCIATED PROTEIN 2 HOMOLOG 3	AT1G03950
Eucgr.G00615	CAMP-RESPONSE ELEMENT BINDING PROTEIN-RELATED	AT1G03970
Eucgr.A01357		AT1G04030
Eucgr.D01951	PROPROTEIN CONVERTASE SUBTILISIN/KEXIN	AT1G04110
Eucgr.D02072	Subtilisin-related protease/Vacuolar protease B	AT1G04110
Eucgr.H03938	EUKARYOTIC TRANSLATION INITIATION FACTOR 2 SUBUNIT 3	AT1G04170
Eucgr.D00056	3-KETOACYL-COA SYNTHASE 17-RELATED	AT1G04220
Eucgr.H00234	Very-long-chain 3-oxoacyl-CoA synthase / Very-long-chain beta-ketoacyl-CoA synthase	AT1G04220
Eucgr.H00235	Very-long-chain 3-oxoacyl-CoA synthase / Very-long-chain beta-ketoacyl-CoA synthase	AT1G04220
Eucgr.H03171	AUXIN-RESPONSIVE PROTEIN IAA1-RELATED	AT1G04240
Eucgr.H00194	40S RIBOSOMAL PROTEIN S15-6	AT1G04270
Eucgr.H00159	CRYPTOCHROME-1	AT1G04400
Eucgr.E01596	MALATE DEHYDROGENASE	AT1G04410
Eucgr.H00130	CYSTEINE-RICH REPEAT SECRETORY PROTEIN 11-RELATED	AT1G04520
Eucgr.G00596	SNARE PROTEINS	AT1G04760
Eucgr.G00601	SNARE PROTEINS	AT1G04760
Eucgr.H00803	SNARE PROTEINS	AT1G04760
Eucgr.K03606	SNARE PROTEINS	AT1G04760
Eucgr.H00085	PROTEIN MALE STERILE 5	AT1G04770
Eucgr.H02837	PROTEIN MALE STERILE 5	AT1G04770
Eucgr.H00044	TBC1 DOMAIN FAMILY MEMBER GTPASE-ACTIVATING PROTEIN	AT1G04830
Eucgr.H00052	HIGH MOBILITY GROUP B PROTEIN 10-RELATED	AT1G04880
Eucgr.H02785	NADH DEHYDROGENASE [UBIQUINONE] COMPLEX I, ASSEMBLY FACTOR 7 HOMOLOG	AT1G04900
Eucgr.H00041	GLYCOSYLTRANSFERASE	AT1G04920
Eucgr.F00648	PROTEIN C05C9.1	AT1G04970
Eucgr.A01094	Tyrosine phosphatase family (Y_phosphatase3	AT1G05000
Eucgr.K02919	Cytochrome P450 CYP4/CYP19/CYP26 subfamilies	AT1G05160
Eucgr.K00799	GLUTAMATE RECEPTOR 3.4-RELATED	AT1G05200
Eucgr.K00800	Transcription factor BSH, contains HOX domain	AT1G05230
Eucgr.H03430	POLYPHOSPHATE 5'-PHOSPHATASE-RELATED	AT1G05470
Eucgr.E03521	SYNAPTOTAGMIN-5	AT1G05500
Eucgr.K02799	Beta-N-acetylhexosaminidase / N-acetyl-beta-glucosaminidase	AT1G05590
Eucgr.H00261	UDP-GLYCOSYLTRANSFERASE 74D1	AT1G05680
Eucgr.K02352	GLUCOSYL/GLUCURONOSYL TRANSFERASES	AT1G05680
Eucgr.K02353	GLUCOSYL/GLUCURONOSYL TRANSFERASES	AT1G05680
Eucgr.H01861	BTB/POZ AND TAZ DOMAIN-CONTAINING PROTEIN 3	AT1G05690
Eucgr.J02921	LEUCINE-RICH REPEAT PROTEIN KINASE-RELATED	AT1G05700
Eucgr.H00289	Uncharacterized conserved protein	AT1G05730
Eucgr.H00498	RAS-RELATED PROTEIN RABA5B-RELATED	AT1G05810
Eucgr.H00455	CHITINASE-LIKE PROTEIN 1	AT1G05850
Eucgr.A00078	IstB-like ATP binding protein (IstB_IS21	AT1G05910
Eucgr.H00366	B-BOX TYPE ZINC FINGER-CONTAINING PROTEIN-RELATED	AT1G06040
Eucgr.A00102	TRANSCRIPTION FACTOR POSF21-RELATED	AT1G06070
Eucgr.K02833	F-BOX ONLY PROTEIN 3	AT1G06110
Eucgr.C04091	116 KDA U5 SMALL NUCLEAR RIBONUCLEOPROTEIN COMPONENT	AT1G06220
Eucgr.K01169	RAS-RELATED PROTEIN RABA1A	AT1G06400
Eucgr.D00465	ALPHA,ALPHA-TREHALOSE-PHOSPHATE SYNTHASE [UDP-FORMING] 7-RELATED	AT1G06410
Eucgr.A02644	OXIDOREDUCTASE, 2OG-FE II OXYGENASE FAMILY PROTEIN	AT1G06620
Eucgr.A02646	OXIDOREDUCTASE, 2OG-FE II OXYGENASE FAMILY PROTEIN	AT1G06620
Eucgr.K03275	OXIDOREDUCTASE, 2OG-FE II OXYGENASE FAMILY PROTEIN	AT1G06620
Eucgr.K03277	OXIDOREDUCTASE, 2OG-FE II OXYGENASE FAMILY PROTEIN	AT1G06620
Eucgr.K03278	OXIDOREDUCTASE, 2OG-FE II OXYGENASE FAMILY PROTEIN	AT1G06620
Eucgr.A00240	PPR repeat (PPR	AT1G06710
Eucgr.A00036	RIBOSOME BIOGENESIS PROTEIN BMS1 HOMOLOG	AT1G06720
Eucgr.A02546	Prolycopene isomerase / CRTISO	AT1G06820
Eucgr.J01846	LEUCINE-RICH REPEAT PROTEIN KINASE-LIKE PROTEIN	AT1G06840
Eucgr.B04024	SOLUTE CARRIER FAMILY 35	AT1G06890
Eucgr.B04013	Chloroplast envelope transporter (Tic110	AT1G06950
Eucgr.B04000	SERINE/THREONINE PROTEIN PHOSPHATASE	AT1G07010
Eucgr.K02960	Mitochondrial carrier protein MRS3/4	AT1G07030
Eucgr.B02223	GAMMA-INTERFERON-INDUCIBLE LYSOSOMAL THIOL REDUCTASE	AT1G07080
Eucgr.D01019	Protein of unknown function (DUF640	AT1G07090
Eucgr.J01899	6-PHOSPHOFRUCTO-2-KINASE/FRUCTOSE-2,6-BISPHOSPHATASE	AT1G07110
Eucgr.J01897	F10K1.18 PROTEIN	AT1G07120
Eucgr.B02236	RAN-BINDING PROTEIN 1 HOMOLOG A-RELATED	AT1G07140
Eucgr.B02245		AT1G07175
Eucgr.J01039	F10K1.8 PROTEIN	AT1G07210
Eucgr.J01883	F10K1.7 PROTEIN	AT1G07220
Eucgr.B02259	NON-SPECIFIC PHOSPHOLIPASE C1	AT1G07230
Eucgr.G03039	OS05G0447700 PROTEIN	AT1G07280
Eucgr.J01947	TRANSFORMER-SR RIBONUCLEOPROTEIN-RELATED	AT1G07350
Eucgr.J01953	NEUTRAL CERAMIDASE-RELATED	AT1G07380
Eucgr.K03002	NEUTRAL CERAMIDASE-RELATED	AT1G07380
Eucgr.J02002	METHYLSTEROL MONOOXYGENASE 2-1-RELATED	AT1G07420
Eucgr.J02006	Tropinone reductase II / Tropinone reductase	AT1G07440
Eucgr.L00970	Tropinone reductase II / Tropinone reductase	AT1G07440
Eucgr.B02323	METALLOPROTEASE M41 FTSH	AT1G07510
Eucgr.B02328	SCARECROW-LIKE PROTEIN 11-RELATED	AT1G07530
Eucgr.B02351	PROTEIN TBF1	AT1G07540
Eucgr.A01951	Leucine Rich Repeat (LRR_1	AT1G07650
Eucgr.D01652	HISTONE H4	AT1G07660
Eucgr.F00226	THIOREDOXIN-LIKE 4, CHLOROPLASTIC	AT1G07700
Eucgr.B02414	Ankyrin repeats (3 copies	AT1G07710
Eucgr.J02112	MITOGEN-ACTIVATED PROTEIN KINASE 13	AT1G07880
Eucgr.B02467	2',3'-cyclic-nucleotide 3'-phosphodiesterase / Cyclic-CMP phosphodiesterase	AT1G07910
Eucgr.B02473	TRANSLATION FACTOR	AT1G07930
Eucgr.G02807	TRANSLATION FACTOR	AT1G07930
Eucgr.J00944	TRANSMEMBRANE PROTEIN 209	AT1G07970
Eucgr.J00922	GATA TRANSCRIPTION FACTOR 10-RELATED	AT1G08000
Eucgr.B03940	S-ADENOSYL-L-METHIONINE-DEPENDENT METHYLTRANSFERASES SUPERFAMILY PROTEIN	AT1G08125
Eucgr.B03911	VACUOLAR PROTEIN SORTING VPS41	AT1G08190
Eucgr.G02718	AMINO ACID TRANSPORTER	AT1G08230
Eucgr.B03871	Beta-galactoside alpha-2,3-sialyltransferase / CMP-N-acetylneuraminate-beta-galactosamide-alpha-2,3-sialyltransferase	AT1G08280
Eucgr.B03824	PHOTOSYSTEM I SUBUNIT O	AT1G08380
Eucgr.H04958	Cysteine desulfurase / Cysteine desulfurylase	AT1G08490
Eucgr.H04137		AT1G08530
Eucgr.B02180	VIOLAXANTHIN DE-EPOXIDASE, CHLOROPLASTIC	AT1G08550
Eucgr.K01474	THIOREDOXIN-LIKE 1-1, CHLOROPLASTIC-RELATED	AT1G08570
Eucgr.K02483	THIOREDOXIN-LIKE 1-2, CHLOROPLASTIC	AT1G08570
Eucgr.B02149	PPR repeat (PPR	AT1G08610
Eucgr.H04236	L-threonine aldolase / L-threonine acetaldehyde-lyase	AT1G08630
Eucgr.B02145	CHLOROPLAST J-LIKE DOMAIN 1-CONTAINING PROTEIN	AT1G08640
Eucgr.B02141	PHOSPHOENOLPYRUVATE CARBOXYLASE KINASE 1-RELATED	AT1G08650
Eucgr.H03059	SERINE/THREONINE-PROTEIN KINASE	AT1G08650
Eucgr.H03060	PHOSPHOENOLPYRUVATE CARBOXYLASE KINASE 1-RELATED	AT1G08650
Eucgr.K01545	MYB FAMILY TRANSCRIPTION FACTOR	AT1G08810
Eucgr.B02033	PROTEIN BONZAI 3	AT1G08860
Eucgr.B01996	Amidase / Acylase	AT1G08980
Eucgr.B01852	C2 DOMAIN-CONTAINING PROTEIN-RELATED	AT1G09070
Eucgr.B01930	C2 DOMAIN-CONTAINING PROTEIN-RELATED	AT1G09070
Eucgr.H04533	ATP-DEPENDENT CLP PROTEASE PROTEOLYTIC SUBUNIT-RELATED PROTEIN 3, CHLOROPLASTIC	AT1G09130
Eucgr.H03284	CALRETICULIN AND CALNEXIN	AT1G09210
Eucgr.L00264	NICOTIANAMINE SYNTHASE-RELATED	AT1G09240
Eucgr.B03975	ARMADILLO/BETA-CATENIN-LIKE REPEATS-CONTAINING PROTEIN-RELATED	AT1G09270
Eucgr.L00254	XAA-PRO AMINOPEPTIDASE 3-RELATED	AT1G09300
Eucgr.B01356	PHYTOCHROME A	AT1G09570
Eucgr.I02785	GLUCURONOXYLAN 4-O-METHYLTRANSFERASE 1	AT1G09610
Eucgr.H01506	Leucine--tRNA ligase / Leucyl-tRNA synthetase	AT1G09620
Eucgr.F02155	RIBONUCLEASE III	AT1G09700
Eucgr.J01547	RIBONUCLEASE III	AT1G09700
Eucgr.F00412	ADENINE NUCLEOTIDE ALPHA HYDROLASES-LIKE PROTEIN	AT1G09740
Eucgr.B01570	CELL DIVISION CYCLE 5-LIKE PROTEIN	AT1G09770
Eucgr.F00439	Rhamnogalacturonan endolyase / Rhamnogalacturonase B	AT1G09890
Eucgr.F02164	PPR repeat family (PPR_2	AT1G09900
Eucgr.F00464	PUCC protein (PUCC	AT1G09960
Eucgr.F02203	ALPHA/BETA-HYDROLASES SUPERFAMILY PROTEIN	AT1G10040
Eucgr.F00093	CF9 PROTEIN-RELATED	AT1G10150
Eucgr.E01893	EXOCYST COMPLEX COMPONENT EXO84C	AT1G10180
Eucgr.F00087	TRANSCRIPTION FACTOR-RELATED	AT1G10200
Eucgr.I02789	PPR repeat (PPR	AT1G10270
Eucgr.G00321	ZINC FINGER CCCH DOMAIN-CONTAINING PROTEIN 5	AT1G10320
Eucgr.B02584	GLUTATHIONE S-TRANSFERASE U17-RELATED	AT1G10370
Eucgr.I00510	Wall-associated receptor kinase galacturonan-binding (GUB_WAK_bind	AT1G10380
Eucgr.L02944	NUCLEOPORIN AUTOPEPTIDASE	AT1G10390
Eucgr.B02577	SERINE/THREONINE PROTEIN PHOSPHATASE	AT1G10430
Eucgr.H04882	N-ACETYLTRANSFERASE 10	AT1G10490
Eucgr.B03367	LRR-containing protein	AT1G10510
Eucgr.B02560		AT1G10522
Eucgr.B03345	TRANSDUCIN/WD40 DOMAIN-CONTAINING PROTEIN	AT1G10580
Eucgr.B00366	ACHAETE-SCUTE TRANSCRIPTION FACTOR-RELATED	AT1G10585
Eucgr.B03319	AMSH-LIKE UBIQUITIN THIOESTERASE 2	AT1G10600
Eucgr.L02704	Angiotensin-converting enzyme 2 / Angiotensin converting enzyme-2	AT1G10657
Eucgr.H02520	ALPHA/BETA-HYDROLASES SUPERFAMILY PROTEIN	AT1G10740
Eucgr.H02531	Alpha-glucan, water dikinase / Starch-related R1 protein	AT1G10760
Eucgr.H00462	EUKARYOTIC TRANSLATION INITIATION FACTOR 3 SUBUNIT H	AT1G10840
Eucgr.G00562	ATP-DEPENDENT DNA HELICASE RECQ FAMILY PROTEIN	AT1G10930
Eucgr.C00648	ZINC/IRON TRANSPORTER	AT1G10970
Eucgr.J02452	Mlo family (Mlo	AT1G11000
Eucgr.D00683	ALPHA/BETA-HYDROLASE-LIKE PROTEIN	AT1G11090
Eucgr.D00792	ATP BINDING / PROTEIN KINASE-RELATED	AT1G11300
Eucgr.E03224	Mlo family (Mlo	AT1G11310
Eucgr.J01100	MLO-LIKE PROTEIN 12-RELATED	AT1G11310
Eucgr.D00793	ATP BINDING / PROTEIN KINASE-RELATED	AT1G11330
Eucgr.D00902	G-TYPE LECTIN S-RECEPTOR-LIKE SERINE/THREONINE-PROTEIN KINASE RKS1	AT1G11340
Eucgr.D00752	Protein kinase superfamily protein	AT1G11390
Eucgr.D00886	S-locus glycoprotein domain (S_locus_glycop	AT1G11410
Eucgr.F00767	HEAT SHOCK PROTEIN 70KDA	AT1G11660
Eucgr.D01339	GLUCAN ENDO-1,3-BETA-GLUCOSIDASE 1	AT1G11820
Eucgr.A01109	ASPARTIC PROTEINASE A1-RELATED	AT1G11910
Eucgr.E03983	Diphosphate--fructose-6-phosphate 1-phosphotransferase / Pyrophosphate-dependent 6-phosphofructose-1-kinase	AT1G12000
Eucgr.L00543	Fumarylacetoacetase / Fumarylacetoacetate hydrolase	AT1G12050
Eucgr.D02037	PROTEIN NRT1/ PTR FAMILY 6.3	AT1G12110
Eucgr.E00452	Plant protein of unknown function (DUF863	AT1G12120
Eucgr.D02028	Pentapeptide repeats (8 copies	AT1G12250
Eucgr.D01985	DEOXYRIBODIPYRIMIDINE PHOTOLYASE	AT1G12370
Eucgr.D01963	SNARE associated Golgi protein (SNARE_assoc	AT1G12450
Eucgr.J01092	SERINE/THREONINE-PROTEIN KINASE PEPKR2	AT1G12680
Eucgr.F00491	Cytochrome P450 CYP4/CYP19/CYP26 subfamilies	AT1G12740
Eucgr.H04232	Cytochrome P450 CYP4/CYP19/CYP26 subfamilies	AT1G12740
Eucgr.H04233	Cytochrome P450 CYP4/CYP19/CYP26 subfamilies	AT1G12740
Eucgr.D01874	NUCLEIC ACID-BINDING, OB-FOLD-LIKE PROTEIN	AT1G12800
Eucgr.G01952	GRR1-LIKE PROTEIN 1-RELATED	AT1G12820
Eucgr.G01943	Vacuolar H+-ATPase V1 sector, subunit C	AT1G12840
Eucgr.G01922	NUDIX HYDROLASE 12, MITOCHONDRIAL	AT1G12880
Eucgr.H02533	HIGH AFFINITY NITRATE TRANSPORTER 2.5	AT1G12940
Eucgr.H02474	COILIN P80	AT1G13030
Eucgr.H02450	HSDA/SDA1-RELATED	AT1G13160
Eucgr.B03030	UNCHARACTERIZED DUF292	AT1G13340
Eucgr.B03018	GENOMIC DNA, CHROMOSOME 3, P1 CLONE: MPE11	AT1G13360
Eucgr.K02217		AT1G13360
Eucgr.I00129	PPR repeat (PPR	AT1G13630
Eucgr.B03112	3-METHYLADENINE GLYCOSYLASE I-RELATED	AT1G13635
Eucgr.G02443	NUCLEAR TRANSPORT FACTOR 2 AND RNA RECOGNITION MOTIF DOMAIN-CONTAINING PROTEIN	AT1G13730
Eucgr.B03147	Ethylene-responsive binding factor-associated repression (EAR	AT1G13740
Eucgr.G02444	Ethylene-responsive binding factor-associated repression (EAR	AT1G13740
Eucgr.G02447	INACTIVE PURPLE ACID PHOSPHATASE 1-RELATED	AT1G13750
Eucgr.F04338	YqaJ-like viral recombinase domain (YqaJ	AT1G13810
Eucgr.B03156	ALPHA/BETA-HYDROLASES SUPERFAMILY PROTEIN	AT1G13820
Eucgr.B03168	INACTIVE PURPLE ACID PHOSPHATASE 2-RELATED	AT1G13900
Eucgr.K02493	TRANSLATION INITIATION FACTOR 5A-RELATED	AT1G13950
Eucgr.B03198	Protein of unknown function (DUF3110	AT1G13990
Eucgr.B03199	SERINE-THREONINE PROTEIN KINASE	AT1G14000
Eucgr.J01829	[Ribulose-bisphosphate carboxylase]-lysine N-methyltransferase / RuBisCO methyltransferase	AT1G14030
Eucgr.B03201	F7A19.14 PROTEIN-RELATED	AT1G14060
Eucgr.J02578	Hyoscyamine (6S	AT1G14130
Eucgr.J02579	2-OXOGLUTARATE (2OG	AT1G14130
Eucgr.B03212	MANDELONITRILE LYASE-RELATED	AT1G14180
Eucgr.J01216	RNA recognition motif. (a.k.a. RRM, RBD, or RNP domain	AT1G14340
Eucgr.I02803	PHD FINGER PROTEIN ALFIN-LIKE 6-RELATED	AT1G14510
Eucgr.E01106	Valine--tRNA ligase / Valyl-tRNA synthetase	AT1G14610
Eucgr.F04425	Valine--tRNA ligase / Valyl-tRNA synthetase	AT1G14610
Eucgr.B02657	TARTRATE-RESISTANT ACID PHOSPHATASE TYPE 5	AT1G14700
Eucgr.B03437	MAJOR SPERM PROTEIN	AT1G14810
Eucgr.B02677	RETINALDEHYDE BINDING PROTEIN-RELATED	AT1G14820
Eucgr.G02102	DYNAMIN-RELATED PROTEIN 1C	AT1G14830
Eucgr.G02106	NUCLEAR PORE COMPLEX PROTEIN NUP155	AT1G14850
Eucgr.B00823	Protein of unknown function (DUF789	AT1G15030
Eucgr.B02868	MATE EFFLUX FAMILY PROTEIN-RELATED	AT1G15170
Eucgr.C01178	SHN SHINE , DNA BINDING / TRANSCRIPTION FACTOR	AT1G15360
Eucgr.G00342	LACTOYLGLUTATHIONE LYASE GLYOXALASE I	AT1G15380
Eucgr.C01133	GLUTAMATE RACEMASE	AT1G15410
Eucgr.J03052	GLUTAMATE RACEMASE	AT1G15410
Eucgr.I02097	Dip2/Utp12 Family (Utp12	AT1G15420
Eucgr.J03040	WD40 REPEAT PROTEIN	AT1G15440
Eucgr.J03030	PPR repeat (PPR	AT1G15510
Eucgr.C04383	Inorganic diphosphatase / Pyrophosphate phosphohydrolase	AT1G15690
Eucgr.L03598	Inorganic diphosphatase / Pyrophosphate phosphohydrolase	AT1G15690
Eucgr.F03923	PROTEIN TOPLESS-RELATED	AT1G15750
Eucgr.C02724		AT1G15800
Eucgr.F03943	28S RIBOSOMAL PROTEIN S15, MITOCHONDRIAL	AT1G15810
Eucgr.E02483	COMPLEMENT COMPONENT 1	AT1G15870
Eucgr.F03952	F16A14.2-RELATED	AT1G15910
Eucgr.J03114	NAD DEPENDENT EPIMERASE/DEHYDRATASE	AT1G15950
Eucgr.J03115	NATURAL RESISTANCE-ASSOCIATED MACROPHAGE PROTEIN 1	AT1G15960
Eucgr.F03957		AT1G15980
Eucgr.F03980	HEAT SHOCK 70 KDA PROTEIN 5	AT1G16030
Eucgr.J03133	TUBBY-LIKE PROTEIN 8	AT1G16070
Eucgr.K01450	Protein kinase domain (Pkinase	AT1G16120
Eucgr.A02052	Non-specific protein-tyrosine kinase / Cytoplasmic protein tyrosine kinase // Non-specific serine/threonine protein kinase / Threonine-specific protein kinase	AT1G16130
Eucgr.F00647	SYNTAXIN-8	AT1G16240
Eucgr.L02677	DEAD-BOX ATP-DEPENDENT RNA HELICASE 36	AT1G16280
Eucgr.H02597	GLYCERALDEHYDE 3-PHOSPHATE DEHYDROGENASE	AT1G16300
Eucgr.F04467	METAL TOLERANCE PROTEIN 10-RELATED	AT1G16310
Eucgr.F04469	METAL TOLERANCE PROTEIN 10-RELATED	AT1G16310
Eucgr.E02909	IMP dehydrogenase / Inosinic acid dehydrogenase	AT1G16350
Eucgr.A02835	PER1-RELATED	AT1G16560
Eucgr.A00498	MITOTIC SPINDLE ASSEMBLY CHECKPOINT PROTEIN MAD2B	AT1G16590
Eucgr.B01419		AT1G16630
Eucgr.F04004	PPR repeat (PPR	AT1G16830
Eucgr.B04012	MITOCHONDRIAL 28S RIBOSOMAL PROTEIN S29	AT1G16870
Eucgr.D02158	(S	AT1G17020
Eucgr.E02881	Codeine 3-O-demethylase / Codeine O-demethylase	AT1G17020
Eucgr.E02887	Codeine 3-O-demethylase / Codeine O-demethylase	AT1G17020
Eucgr.E02888	Codeine 3-O-demethylase / Codeine O-demethylase	AT1G17020
Eucgr.E02891	Codeine 3-O-demethylase / Codeine O-demethylase	AT1G17020
Eucgr.F03219	Heptaprenyl diphosphate synthase / Trans-hexaprenyltranstransferase	AT1G17050
Eucgr.G00845	G-patch domain (G-patch	AT1G17070
Eucgr.D00303	60S RIBOSOMAL PROTEIN L18A	AT1G17080
Eucgr.B00246	HEME-BINDING PROTEIN-RELATED	AT1G17100
Eucgr.B03554	HEME-BINDING PROTEIN-RELATED	AT1G17100
Eucgr.F01406	F3F9.4	AT1G17100
Eucgr.F01436	GLUTATHIONE S-TRANSFERASE, GST, SUPERFAMILY, GST DOMAIN CONTAINING	AT1G17180
Eucgr.F03189	NITRATE, FROMATE, IRON DEHYDROGENASE	AT1G17200
Eucgr.F01437	TRANSLATION INITIATION FACTOR IF-2, CHLOROPLASTIC	AT1G17220
Eucgr.J00869	HD domain (HD	AT1G17330
Eucgr.J02799	Apoptosis-promoting RNA-binding protein TIA-1/TIAR (RRM superfamily	AT1G17370
Eucgr.J02822	PROTEIN ELF4-LIKE 2-RELATED	AT1G17455
Eucgr.F03149	PHOSPHOLIPID-TRANSPORTING ATPASE TAT-1	AT1G17500
Eucgr.J02845	PHOSPHOLIPID-TRANSPORTING ATPASE TAT-1	AT1G17500
Eucgr.F03119	Phosphoethanolamine/phosphocholine phosphatase / PHOSPHO1	AT1G17710
Eucgr.K02341	Protein of unknown function (DUF789	AT1G17830
Eucgr.I02639	ATP-BINDING CASSETTE TRANSPORTER	AT1G17840
Eucgr.I02640	ATP-BINDING CASSETTE TRANSPORTER	AT1G17840
Eucgr.G01188	ZINC METALLOPEPTIDASE EGY3, CHLOROPLASTIC-RELATED	AT1G17870
Eucgr.F02756	MYB-LIKE DNA-BINDING PROTEIN MYB	AT1G17950
Eucgr.K00892	ET TRANSLATION PRODUCT-RELATED	AT1G18010
Eucgr.K02247	CYCLIN-DEPENDENT KINASE 7	AT1G18040
Eucgr.B00851		AT1G18060
Eucgr.B00852	TRANSLATION FACTOR	AT1G18070
Eucgr.B00875	3-oxo-5-alpha-steroid 4-dehydrogenase (acceptor	AT1G18180
Eucgr.F00233	EF-HAND CALCIUM-BINDING DOMAIN CONTAINING PROTEIN	AT1G18210
Eucgr.B00991	KETOSE-BISPHOSPHATE ALDOLASE CLASS-II FAMILY PROTEIN	AT1G18270
Eucgr.K02281	DIPHOSPHOINOSITOL POLYPHOSPHATE PHOSPHOHYDROLASE	AT1G18300
Eucgr.K02302	PROTEIN REVEILLE 1-RELATED	AT1G18330
Eucgr.B00747	PROTEIN KINASE-LIKE PROTEIN	AT1G18390
Eucgr.B00706	PEPTIDYL-TRNA HYDROLASE	AT1G18440
Eucgr.B00542	ZINC FINGER (C3HC4-TYPE RING FINGER	AT1G18660
Eucgr.B00551	CYCLIN-DEPENDENT KINASE-LIKE PROTEIN-RELATED	AT1G18670
Eucgr.G02487	Predicted membrane protein	AT1G18720
Eucgr.K02487	NDH DEPENDENT FLOW 6 PROTEIN	AT1G18730
Eucgr.B00479	NAP1-RELATED PROTEIN 1-RELATED	AT1G18800
Eucgr.K02468	NAP1-RELATED PROTEIN 1-RELATED	AT1G18800
Eucgr.A00822		AT1G18850
Eucgr.K02897	F25A4.19 PROTEIN	AT1G19000
Eucgr.B00337		AT1G19020
Eucgr.C00792	VON WILLEBRAND FACTOR, TYPE A DOMAIN CONTAINING	AT1G19110
Eucgr.C00773	RESPIRATORY BURST OXIDASE HOMOLOG PROTEIN E	AT1G19230
Eucgr.C00446	DIMETHYLANILINE MONOOXYGENASE	AT1G19250
Eucgr.L01044	DIMETHYLANILINE MONOOXYGENASE	AT1G19250
Eucgr.A00485	GALACTURONOSYLTRANSFERASE-LIKE 1-RELATED	AT1G19300
Eucgr.A00486	RNF5	AT1G19310
Eucgr.A00492	HISTONE DEACETYLASE COMPLEX SUBUNIT SAP30L	AT1G19330
Eucgr.I01250	RETICULON	AT1G19360
Eucgr.K02060		AT1G19490
Eucgr.F01577	PPR repeat (PPR	AT1G19520
Eucgr.F01882	SUGAR KINASE	AT1G19600
Eucgr.F01875	Jasmonate O-methyltransferase / Jasmonic acid carboxyl methyltransferase	AT1G19640
Eucgr.I02520	NB-ARC domain (NB-ARC	AT1G19715
Eucgr.F01629	PROTEIN IQ-DOMAIN 32	AT1G19870
Eucgr.I01331	V-TYPE PROTON ATPASE 16 KDA PROTEOLIPID SUBUNIT C4	AT1G19910
Eucgr.E01392	Thaumatin family (Thaumatin	AT1G20030
Eucgr.F01691	Thioredoxin (Thioredoxin_4	AT1G20225
Eucgr.F03718	ATP SYNTHASE	AT1G20260
Eucgr.F01708	TRNA PSEUDOURIDINE SYNTHASE A, MITOCHONDRIAL	AT1G20370
Eucgr.F01950	PLATZ TRANSCRIPTION FACTOR FAMILY PROTEIN	AT1G21000
Eucgr.F03621	PLATZ TRANSCRIPTION FACTOR FAMILY PROTEIN	AT1G21000
Eucgr.F01953	Protein of unknown function, DUF547 (DUF547	AT1G21060
Eucgr.F03638	SOLUTE CARRIER FAMILY 35	AT1G21070
Eucgr.E03509	Protein kinase domain (Pkinase	AT1G21270
Eucgr.E03514	Protein kinase domain (Pkinase	AT1G21270
Eucgr.F01928	Protein kinase domain (Pkinase	AT1G21270
Eucgr.F02765	3-methyl-2-oxobutanoate dehydrogenase (2-methylpropanoyl-transferring	AT1G21400
Eucgr.F02761	Leucine Rich repeat (LRR_6	AT1G21410
Eucgr.F04276	SCARECROW-LIKE PROTEIN 1	AT1G21450
Eucgr.H00285		AT1G21500
Eucgr.A00239		AT1G21600
Eucgr.F04330	PROTEIN TAG-10, ISOFORM A	AT1G21680
Eucgr.F03805	KINESIN MOTOR FAMILY PROTEIN	AT1G21730
Eucgr.F04345	PROTEIN DISULFIDE ISOMERASE	AT1G21750
Eucgr.F04347	F-box protein FBX9	AT1G21760
Eucgr.F04353	Protein of unknown function (DUF740	AT1G21830
Eucgr.F04362	TRANSMEMBRANE EMP24 DOMAIN-CONTAINING PROTEIN	AT1G21900
Eucgr.F01873	INOSITOL POLYPHOSPHATE KINASE 1	AT1G22100
Eucgr.F00485	F28K19.24-RELATED	AT1G22160
Eucgr.F00493	Phosphoglycerate mutase (2,3-diphosphoglycerate-dependent	AT1G22170
Eucgr.F02445	RETINALDEHYDE BINDING PROTEIN-RELATED	AT1G22180
Eucgr.I02657	METHYL-CPG-BINDING DOMAIN-CONTAINING PROTEIN 8	AT1G22310
Eucgr.H04756	Cyanohydrin beta-glucosyltransferase / Uridine diphosphoglucose:aldehyde cyanohydrin beta-glucosyltransferase	AT1G22360
Eucgr.H04759	GLUCOSYL/GLUCURONOSYL TRANSFERASES	AT1G22360
Eucgr.H04760	GLUCOSYL/GLUCURONOSYL TRANSFERASES	AT1G22360
Eucgr.H04762	GLUCOSYL/GLUCURONOSYL TRANSFERASES	AT1G22360
Eucgr.J00979	GLUCOSYL/GLUCURONOSYL TRANSFERASES	AT1G22360
Eucgr.L00991	7-deoxyloganetin glucosyltransferase / UGT85A24	AT1G22360
Eucgr.F03591	GLUCOSYL/GLUCURONOSYL TRANSFERASES	AT1G22380
Eucgr.F03592	GLUCOSYL/GLUCURONOSYL TRANSFERASES	AT1G22380
Eucgr.F00337	7-deoxyloganetin glucosyltransferase / UGT85A24	AT1G22400
Eucgr.F00366	PHOSPHO-2-DEHYDRO-3-DEOXYHEPTONATE ALDOLASE 1, 2	AT1G22410
Eucgr.F02994	PROTEIN NRT1/ PTR FAMILY 5.10-RELATED	AT1G22540
Eucgr.F04116	C2 CALCIUM/LIPID-BINDING PLANT PHOSPHORIBOSYLTRANSFERASE FAMILY PROTEIN	AT1G22610
Eucgr.F03002	GLUTAREDOXIN	AT1G22630
Eucgr.C03554	TRANSCRIPTION FACTOR TT2	AT1G22640
Eucgr.F02616	GIBBERELLIN-REGULATED PROTEIN 14-RELATED	AT1G22690
Eucgr.F02672	Protein of unknown function (DUF1475	AT1G22750
Eucgr.F02686	PROTEIN GIGANTEA	AT1G22770
Eucgr.F04073	Predicted methyltransferase	AT1G22800
Eucgr.I02740	TESTIS-SPECIFIC PROTEIN PBS13 T-COMPLEX 11	AT1G22930
Eucgr.G02167	Pathogenesis-related protein Bet v I family (Bet_v_1	AT1G23120
Eucgr.F02850	Uncharacterised conserved protein (DUF2359	AT1G23170
Eucgr.B02936	ARMADILLO/BETA-CATENIN-LIKE REPEAT-CONTAINING PROTEIN	AT1G23180
Eucgr.B02942	PHOSPHOGLUCOMUTASE, CYTOPLASMIC 1-RELATED	AT1G23190
Eucgr.K01009	PROTEIN MAK16 HOMOLOG	AT1G23280
Eucgr.H02551	CRS2-ASSOCIATED FACTOR 2, CHLOROPLASTIC	AT1G23400
Eucgr.H02553	Pyroglutamyl-peptidase I / Pyrrolidone-carboxylate peptidase	AT1G23440
Eucgr.E01364	ALCOHOL DEHYDROGENASE RELATED	AT1G23740
Eucgr.I01801	2-methylene-furan-3-one reductase / Enone oxidoreductase	AT1G23740
Eucgr.B03326	BURP domain (BURP	AT1G23760
Eucgr.B03328	BURP domain (BURP	AT1G23760
Eucgr.H03378	F-BOX ONLY PROTEIN 7	AT1G23780
Eucgr.B03344	Plant protein of unknown function (DUF936	AT1G23790
Eucgr.B03352		AT1G23840
Eucgr.B00354	ALPHA,ALPHA-TREHALOSE-PHOSPHATE SYNTHASE [UDP-FORMING] 10-RELATED	AT1G23870
Eucgr.B03356		AT1G23965
Eucgr.H03982	Pathogenesis-related protein Bet v I family (Bet_v_1	AT1G24020
Eucgr.H04001	Pathogenesis-related protein Bet v I family (Bet_v_1	AT1G24020
Eucgr.H04003	Pathogenesis-related protein Bet v I family (Bet_v_1	AT1G24020
Eucgr.H04007	Pathogenesis-related protein Bet v I family (Bet_v_1	AT1G24020
Eucgr.H04017	Pathogenesis-related protein Bet v I family (Bet_v_1	AT1G24020
Eucgr.B02549	Uncharacterized conserved protein	AT1G24050
Eucgr.B03369	Peroxidase / Lactoperoxidase	AT1G24110
Eucgr.B03370	CHAPERONE PROTEIN DNAJ 16-RELATED	AT1G24120
Eucgr.B03460	3-OXOACYL-[ACYL-CARRIER-PROTEIN] REDUCTASE, CHLOROPLASTIC	AT1G24360
Eucgr.H04666	3-OXOACYL-[ACYL-CARRIER-PROTEIN] REDUCTASE, CHLOROPLASTIC	AT1G24360
Eucgr.B03225	F21J9.9	AT1G24430
Eucgr.B03237	ALBINO3-LIKE PROTEIN 1, CHLOROPLASTIC	AT1G24490
Eucgr.H02495	AP2 domain (AP2	AT1G24590
Eucgr.F04374	CALCIUM BINDING PROTEIN	AT1G24620
Eucgr.I02710	MRNA TURNOVER PROTEIN 4 HOMOLOG	AT1G25260
Eucgr.B03004	Glutamine--tRNA ligase / Glutaminyl-tRNA synthetase	AT1G25350
Eucgr.G02248	PROTEIN KINASE-LIKE PROTEIN	AT1G25390
Eucgr.B00721	B-box zinc finger (zf-B_box	AT1G25440
Eucgr.G02322	B-box zinc finger (zf-B_box	AT1G25440
Eucgr.I00408	ALUMINUM-ACTIVATED MALATE TRANSPORTER 4-RELATED	AT1G25480
Eucgr.B03039	TRANSMEMBRANE PROTEIN HTP-1 RELATED	AT1G25520
Eucgr.B03044	GENOMIC DNA, CHROMOSOME 3, TAC CLONE:K13N2-RELATED	AT1G25550
Eucgr.G01503	F14J22.20 PROTEIN	AT1G25550
Eucgr.G02355	COILED-COIL DOMAIN-CONTAINING PROTEIN 130	AT1G25682
Eucgr.K01605	Receptor protein-tyrosine kinase / Receptor protein tyrosine kinase // Non-specific serine/threonine protein kinase / Threonine-specific protein kinase	AT1G26150
Eucgr.B03089	URIDINE KINASE	AT1G26190
Eucgr.G02400	CHAPERONIN 60 SUBUNIT BETA 4, CHLOROPLASTIC	AT1G26230
Eucgr.B03160	PPR repeat (PPR	AT1G26460
Eucgr.B03163	COBW DOMAIN-CONTAINING PROTEIN 1	AT1G26520
Eucgr.G02458	BETA-GLUCOSIDASE 40	AT1G26560
Eucgr.B03197	VESICLE TRANSPORT V-SNARE PROTEIN VTI1-RELATED	AT1G26670
Eucgr.B03205	ARABINANASE/LEVANSUCRASE/INVERTASE	AT1G26761
Eucgr.G02516		AT1G26920
Eucgr.B03407	RNA recognition motif (a.k.a. RRM, RBD, or RNP domain	AT1G27050
Eucgr.B03405	5'-AMP-ACTIVATED PROTEIN KINASE-LIKE PROTEIN	AT1G27070
Eucgr.B02587	GENOMIC DNA, CHROMOSOME 3, P1 CLONE:MSD24	AT1G27090
Eucgr.B03382	ARM REPEAT SUPERFAMILY PROTEIN-RELATED	AT1G27210
Eucgr.B03508		AT1G27300
Eucgr.H04632	HISTIDINE KINASE 3	AT1G27320
Eucgr.F02545	Kelch motif (Kelch_1	AT1G27340
Eucgr.G01977	BETA-1,4-XYLOSYLTRANSFERASE IRX10-RELATED	AT1G27440
Eucgr.F02231	Phosphatidylcholine--sterol O-acyltransferase / Phospholipid--cholesterol acyltransferase	AT1G27480
Eucgr.K02848	Domain of unknown function (DUF3506	AT1G27510
Eucgr.F01590	GLUCOSE-1-PHOSPHATE ADENYLYLTRANSFERASE LARGE SUBUNIT 2, CHLOROPLASTIC	AT1G27680
Eucgr.F02262	ZINC FINGER PROTEIN AZF3-RELATED	AT1G27730
Eucgr.F00477	CALCIUM-TRANSPORTING ATPASE 2, PLASMA MEMBRANE-TYPE-RELATED	AT1G27770
Eucgr.B03489	65-KDA MICROTUBULE-ASSOCIATED PROTEIN 8	AT1G27920
Eucgr.H04448	NUCLEAR TRANSPORT FACTOR 2-LIKE PROTEIN	AT1G27970
Eucgr.B03550		AT1G28100
Eucgr.A02215	SERINE PROTEASE FAMILY S10 SERINE CARBOXYPEPTIDASE	AT1G28110
Eucgr.A02225	SERINE PROTEASE FAMILY S10 SERINE CARBOXYPEPTIDASE	AT1G28110
Eucgr.B00059	CHAPERONE PROTEIN DNAJ 1, MITOCHONDRIAL	AT1G28210
Eucgr.F00392	PURINE PERMEASE 1-RELATED	AT1G28220
Eucgr.E03253	RECEPTOR LIKE PROTEIN 4	AT1G28340
Eucgr.D00599		AT1G28395
Eucgr.K01049	NUCLEAR FUSION DEFECTIVE 6	AT1G28395
Eucgr.D00596	Homeobox domain (Homeobox	AT1G28420
Eucgr.D00589	MONOTHIOL GLUTAREDOXIN-S13	AT1G28480
Eucgr.A01885		AT1G28520
Eucgr.A00597	MUTT-NUDIX-RELATED	AT1G28960
Eucgr.D00552	MUTT-NUDIX-RELATED	AT1G28960
Eucgr.E02713	PROTEIN TRICHOME BIREFRINGENCE-LIKE 37-RELATED	AT1G29050
Eucgr.F03235	PMR5 N terminal Domain (PMR5N	AT1G29050
Eucgr.D00519	50S RIBOSOMAL PROTEIN L34, CHLOROPLASTIC	AT1G29070
Eucgr.B03195	26S PROTEASOME NON-ATPASE REGULATORY SUBUNIT 11/COP9 SIGNALOSOME COMPLEX SUBUNIT 2	AT1G29150
Eucgr.E02763	O-FUCOSYLTRANSFERASE-LIKE PROTEIN	AT1G29200
Eucgr.E02752	F28N24.8 PROTEIN	AT1G29240
Eucgr.F01316	Plug domain of Sec61p (Plug_translocon	AT1G29310
Eucgr.C01065	NOP SEVEN ASSOCIATED PROTEIN 1	AT1G29320
Eucgr.E02358	COLD-REGULATED 413 INNER MEMBRANE PROTEIN 1, CHLOROPLASTIC-RELATED	AT1G29390
Eucgr.K01213	Protein Mei2, essential for commitment to meiosis, and related proteins	AT1G29400
Eucgr.I01253	AUXIN-RESPONSIVE FAMILY PROTEIN	AT1G29500
Eucgr.I01488	AUXIN-RESPONSIVE FAMILY PROTEIN	AT1G29500
Eucgr.D00345		AT1G29530
Eucgr.D00406	Senescence regulator (Senescence_reg	AT1G29640
Eucgr.A00720	MACPF domain-containing protein CAD1	AT1G29690
Eucgr.B03043	Beta-lactamase superfamily domain (Lactamase_B_2	AT1G29700
Eucgr.D00419	LRR RECEPTOR-LIKE SERINE/THREONINE-PROTEIN KINASE RFK1-RELATED	AT1G29750
Eucgr.E02363	PCD/DCOH-LIKE PROTEIN 2	AT1G29810
Eucgr.G01975	Glycine--tRNA ligase / Glycyl-tRNA synthetase	AT1G29880
Eucgr.F04457	Carbamoyl-phosphate synthase (glutamine-hydrolyzing	AT1G29900
Eucgr.G03213	DNA-DIRECTED RNA POLYMERASE I SUBUNIT RPA2	AT1G29940
Eucgr.J00989	rRNA processing/ribosome biogenesis (RIX1	AT1G30240
Eucgr.D00265	Remorin, C-terminal region (Remorin_C	AT1G30320
Eucgr.D00234	PHOTOSYSTEM I REACTION CENTER SUBUNIT PSAK, CHLOROPLASTIC	AT1G30380
Eucgr.D00197	BTB/POZ domain (BTB	AT1G30440
Eucgr.E02496	FI21232P1	AT1G30460
Eucgr.K01943	TRANSCRIPTION FACTOR NF-Y ALPHA-RELATED	AT1G30500
Eucgr.D00127	GTP-BINDING PROTEIN-RELATED	AT1G30580
Eucgr.K01337	NAD DEPENDENT EPIMERASE/DEHYDRATASE	AT1G30620
Eucgr.D01628	T7-LIKE MITOCHONDRIAL DNA HELICASE	AT1G30680
Eucgr.F00581	Protein of unknown function (DUF668	AT1G30755
Eucgr.L01253	TRANSMEMBRANE PROTEIN 42	AT1G30845
Eucgr.E04321	VACUOLAR-SORTING RECEPTOR 5-RELATED	AT1G30900
Eucgr.E04318	MITOCHONDRIAL AMIDOXIME-REDUCING COMPONENT 1	AT1G30910
Eucgr.D00013	GTP-BINDING PROTEIN ERG	AT1G30960
Eucgr.E04301	POTASSIUM TRANSPORTER 10-RELATED	AT1G31120
Eucgr.J03153		AT1G31130
Eucgr.E01881	PHOSPHATASE IMPL1, CHLOROPLASTIC	AT1G31190
Eucgr.E01168	ROP GUANINE NUCLEOTIDE EXCHANGE FACTOR 14	AT1G31650
Eucgr.F01411	BYSTIN	AT1G31660
Eucgr.H03521	Primary-amine oxidase / Copper amine oxidase	AT1G31690
Eucgr.H03520	COPPER AMINE OXIDASE	AT1G31710
Eucgr.E01152	Protein of unknown function (DUF1218	AT1G31720
Eucgr.D02589	AMINO ACID TRANSPORTER	AT1G31830
Eucgr.D02599	REGULATOR OF CHROMOSOME CONDENSATION	AT1G31880
Eucgr.E01311	PPR repeat (PPR	AT1G31920
Eucgr.E01310	EXTRA-LARGE GUANINE NUCLEOTIDE-BINDING PROTEIN 3	AT1G31930
Eucgr.D02636		AT1G31940
Eucgr.D02628	DEAD-BOX ATP-DEPENDENT RNA HELICASE 5	AT1G31970
Eucgr.K01296	ACETYLTRANSFERASE NSI	AT1G32070
Eucgr.E01255	pinoresinol-lariciresinol reductase	AT1G32100
Eucgr.D02225	TRANSCRIPTION FACTOR KAN2-RELATED	AT1G32240
Eucgr.E00234	TRANSCRIPTION FACTOR KAN2-RELATED	AT1G32240
Eucgr.E00235		AT1G32260
Eucgr.E00252	MITOGEN-ACTIVATED KINASE KINASE KINASE	AT1G32320
Eucgr.D02156	TETRASPANIN	AT1G32400
Eucgr.E00311	VACUOLAR PROTEIN SORTING-ASSOCIATED PROTEIN 55 HOMOLOG	AT1G32410
Eucgr.D02179	GLYCINE CLEAVAGE SYSTEM H PROTEIN 3, MITOCHONDRIAL	AT1G32470
Eucgr.D02186	LSD1 zinc finger (zf-LSD1	AT1G32540
Eucgr.D02200	VQ motif (VQ	AT1G32610
Eucgr.E01042	TRANSCRIPTION FACTOR BHLH14	AT1G32640
Eucgr.E01049	TRANSCRIPTION FACTOR BHLH14	AT1G32640
Eucgr.E00327	INHIBITOR OF APOPTOSIS	AT1G32740
Eucgr.K00070	ALCOHOL DEHYDROGENASE RELATED	AT1G32780
Eucgr.E01068	NDP-glucose--starch glucosyltransferase / Waxy protein	AT1G32900
Eucgr.A00971	60S/50S RIBOSOMAL PROTEIN L6/L9	AT1G33140
Eucgr.K00455	60S/50S RIBOSOMAL PROTEIN L6/L9	AT1G33140
Eucgr.D02544	Receptor protein-tyrosine kinase / Receptor protein tyrosine kinase // Non-specific serine/threonine protein kinase / Threonine-specific protein kinase	AT1G33260
Eucgr.G00613	Patatin-like phospholipase domain-containing protein 2	AT1G33270
Eucgr.F02930	PEPTIDE CHAIN RELEASE FACTOR	AT1G33330
Eucgr.I00019	PHD FINGER PROTEIN 20-RELATED	AT1G33420
Eucgr.F02958	ZINC FINGER FYVE DOMAIN CONTAINING PROTEIN	AT1G33811
Eucgr.F02982	AIG1 DOMAIN-CONTAINING PROTEIN-RELATED	AT1G33970
Eucgr.F04189	40S RIBOSOMAL PROTEIN S18	AT1G34030
Eucgr.F04187	TRYPTOPHAN AMINOTRANSFERASE-RELATED PROTEIN 3-RELATED	AT1G34060
Eucgr.K02314	DOLICHYL-DIPHOSPHOOLIGOSACCHARIDE--PROTEIN GLYCOSYLTRANSFERASE SUBUNIT STT3B	AT1G34130
Eucgr.F02638	1-PHOSPHATIDYLINOSITOL-3-PHOSPHATE 5-KINASE FAB1D-RELATED	AT1G34260
Eucgr.H04929	Protein kinase domain (Pkinase	AT1G34300
Eucgr.F04140	Protein of unknown function (DUF668	AT1G34320
Eucgr.F04133	LEUCINE-RICH REPEAT PROTEIN FLOR1-RELATED	AT1G34420
Eucgr.B03722	Uncharacterized conserved protein	AT1G34470
Eucgr.F00320	SUGAR TRANSPORT PROTEIN 5	AT1G34580
Eucgr.B00026	PROTEIN PHOSPHATASE 2C 10-RELATED	AT1G34750
Eucgr.G00778	PROTEIN PHOSPHATASE 2C 10-RELATED	AT1G34750
Eucgr.F00330	14-3-3-LIKE PROTEIN GF14 IOTA	AT1G34760
Eucgr.F01860	TRANSMEMBRANE PROTEIN 136	AT1G35180
Eucgr.C01002	Thymine dioxygenase / Thymine,2-oxoglutarate dioxygenase	AT1G35190
Eucgr.F02585	FANCONI ANEMIA GROUP M PROTEIN	AT1G35530
Eucgr.F02612	CALCIUM-DEPENDENT PROTEIN KINASE 11-RELATED	AT1G35670
Eucgr.K02104	Leucine-rich repeat (LRR	AT1G35710
Eucgr.K02155	Protein kinase domain (Pkinase	AT1G35710
Eucgr.F02431	ANNEXIN D1-RELATED	AT1G35720
Eucgr.G03026	Adenylosuccinate lyase / Succino AMP-lyase	AT1G36280
Eucgr.F03736	Domain of unknown function (DUF4750	AT1G36380
Eucgr.F03737	EUKARYOTIC TRANSLATION INITIATION FACTOR 5-2-RELATED	AT1G36730
Eucgr.F04378	SMALL MEMBRANE PROTEIN-RELATED	AT1G36980
Eucgr.F04377		AT1G36990
Eucgr.F03550		AT1G42430
Eucgr.E02846	RIBOSOME BIOGENESIS PROTEIN	AT1G42440
Eucgr.F03612	BZIP TRANSCRIPTION FACTOR 60	AT1G42990
Eucgr.F02696	60S RIBOSOMAL PROTEIN L3-RELATED	AT1G43170
Eucgr.F02695	POLYPYRIMIDINE TRACT-BINDING PROTEIN 3	AT1G43190
Eucgr.F04205	POLYPYRIMIDINE TRACT-BINDING PROTEIN 3	AT1G43190
Eucgr.F02711	FRUCTOSE-1,6-BISPHOSPHATASE-RELATED	AT1G43670
Eucgr.F04257	Glutamate decarboxylase and related proteins	AT1G43710
Eucgr.L02502	Histidine decarboxylase / L-histidine carboxy-lyase	AT1G43710
Eucgr.F02759	GTPase Rab18, small G protein superfamily	AT1G43890
Eucgr.F02776	PROTEIN STAY-GREEN LIKE, CHLOROPLASTIC	AT1G44000
Eucgr.F03801	ASPARTYL PROTEASE FAMILY PROTEIN-RELATED	AT1G44130
Eucgr.F03791	Chlorophyllide-a oxygenase / Cholorophyll-b synthase	AT1G44446
Eucgr.F04356	ADENINE NUCLEOTIDE ALPHA HYDROLASE-LIKE PROTEIN	AT1G44760
Eucgr.F03780		AT1G44770
Eucgr.L02366		AT1G44770
Eucgr.F01602	RIBOSOMAL RNA SMALL SUBUNIT METHYLTRANSFERASE I	AT1G45110
Eucgr.G01704	BETA-GALACTOSIDASE 5	AT1G45130
Eucgr.F01905	OUTER ENVELOPE PORE PROTEIN 24A, CHLOROPLASTIC-RELATED	AT1G45170
Eucgr.I00921	Remorin, C-terminal region (Remorin_C	AT1G45207
Eucgr.F00228	CHLOROPHYLL A/B BINDING PROTEIN	AT1G45474
Eucgr.F03033	LATE EMBRYOGENESIS ABUNDANT PROTEIN, GROUP 2	AT1G45688
Eucgr.F00192	ETHYLENE-RESPONSIVE TRANSCRIPTION FACTOR ERF008-RELATED	AT1G46768
Eucgr.F00184	CYSTEINE PROTEASE FAMILY C1-RELATED	AT1G47128
Eucgr.I00879	CYSTEINE PROTEASE FAMILY C1-RELATED	AT1G47128
Eucgr.H02266	METAL TRANSPORTER NRAMP2-RELATED	AT1G47240
Eucgr.F02384		AT1G47310
Eucgr.F01895	ANCIENT CONSERVED DOMAIN PROTEIN-RELATED	AT1G47330
Eucgr.F00242		AT1G47410
Eucgr.G01488	MEMBER OF 'GDXG' FAMILY OF LIPOLYTIC ENZYMES	AT1G47480
Eucgr.F01527	MATE EFFLUX FAMILY PROTEIN	AT1G47530
Eucgr.F02389	LYSINE HISTIDINE TRANSPORTER-LIKE 8	AT1G47670
Eucgr.I02282	Transmembrane amino acid transporter protein (Aa_trans	AT1G47670
Eucgr.B01490	SINGLE-STRANDED DNA-BINDING PROTEIN, MITOCHONDRIAL	AT1G47720
Eucgr.A00497	PUTATIVE THIOL PEPTIDASE FAMILY PROTEIN-RELATED	AT1G47740
Eucgr.F01647	HEXOKINASE-LIKE 1 PROTEIN	AT1G47840
Eucgr.H04086	DISULFIDE OXIDOREDUCTASE	AT1G48030
Eucgr.H04087	PROTEIN PHOSPHATASE 2C 43-RELATED	AT1G48040
Eucgr.H04092	Polygalacturonase / Pectinase	AT1G48100
Eucgr.E02232	TRNA-SPECIFIC ADENOSINE DEAMINASE 2	AT1G48175
Eucgr.H04138	Palmitoyl-CoA hydrolase.	AT1G48320
Eucgr.H04140	GENOMIC DNA, CHROMOSOME 3, P1 CLONE: MKP6	AT1G48330
Eucgr.H00558	Protein of unknown function (DUF760	AT1G48450
Eucgr.B00999	ZINC FINGER PROTEIN	AT1G48570
Eucgr.B00856	RECEPTOR FOR ACTIVATED PROTEIN KINASE C RACK1	AT1G48630
Eucgr.K02261	RECEPTOR FOR ACTIVATED PROTEIN KINASE C RACK1	AT1G48630
Eucgr.B00855	PROTEIN PRX-3, ISOFORM A	AT1G48635
Eucgr.B00732	40S RIBOSOMAL PROTEIN S7	AT1G48830
Eucgr.F03884	SIGNAL RECOGNITION PARTICLE 54 KDA PROTEIN	AT1G48900
Eucgr.H01211	DIMETHYLANILINE MONOOXYGENASE	AT1G48910
Eucgr.F02821		AT1G49000
Eucgr.K02652		AT1G49000
Eucgr.K02213	ASPARTYL PROTEASE	AT1G49050
Eucgr.G01900	ADY43A	AT1G49350
Eucgr.F03916	OXIDOREDUCTASE, 2OG-FE II OXYGENASE FAMILY PROTEIN	AT1G49390
Eucgr.F02208		AT1G49510
Eucgr.G01451	15-hydroxyprostaglandin dehydrogenase (NAD(+	AT1G49670
Eucgr.F02263	QWRF MOTIF-CONTAINING PROTEIN 9	AT1G49890
Eucgr.G01262	PROTEIN SNOWY COTYLEDON 3-RELATED	AT1G49890
Eucgr.I01073	ATP-DEPENDENT CLP PROTEASE PROTEOLYTIC SUBUNIT	AT1G49970
Eucgr.G01203	Photosystem I reaction centre subunit N (PSAN or PSI-N	AT1G49975
Eucgr.I02500		AT1G50020
Eucgr.J00856	ALANINE--TRNA LIGASE, CYTOPLASMIC	AT1G50200
Eucgr.J00880	THIOREDOXIN X, CHLOROPLASTIC	AT1G50320
Eucgr.J00735	Carboxynorspermidine synthase / Carboxyspermidine dehydrogenase	AT1G50450
Eucgr.J00726	Pseudouridylate synthase / Uracil hydrolyase	AT1G50510
Eucgr.F00629	PIRIN-RELATED	AT1G50590
Eucgr.F00630	PIRIN-RELATED	AT1G50590
Eucgr.F03523	GRAS domain family (GRAS	AT1G50600
Eucgr.A01091	AP2 domain (AP2	AT1G50640
Eucgr.F00659	AP2 domain (AP2	AT1G50640
Eucgr.F03998	NUCLEOLAR GTP-BINDING PROTEIN 1	AT1G50920
Eucgr.F01001	HISTONE H2A	AT1G51060
Eucgr.B03669	Helix-loop-helix DNA-binding domain (HLH	AT1G51140
Eucgr.J00796	Helix-loop-helix DNA-binding domain (HLH	AT1G51140
Eucgr.K01814	AN1-TYPE ZINC FINGER PROTEIN	AT1G51200
Eucgr.B03681	specific 2-thiouridylase MnmA	AT1G51310
Eucgr.A02386	MATE EFFLUX FAMILY PROTEIN 1	AT1G51340
Eucgr.J00768	MATE EFFLUX FAMILY PROTEIN 1	AT1G51340
Eucgr.B03692	PHOTOSYSTEM II 5 KDA PROTEIN, CHLOROPLASTIC	AT1G51400
Eucgr.J00755	Triacylglycerol lipase / Triglyceride lipase // Phospholipase A(1	AT1G51440
Eucgr.J00747	SET1/ASH2 HISTONE METHYLTRANSFERASE COMPLEX SUBUNIT ASH2	AT1G51450
Eucgr.I01667	Galactose oxidase, central domain (Kelch_4	AT1G51540
Eucgr.F04024	CREG1 PROTEIN	AT1G51560
Eucgr.F04021	Mannosyl-oligosaccharide 1,2-alpha-mannosidase / Mannosidase 1B	AT1G51590
Eucgr.J03159	GENOMIC DNA, CHROMOSOME 3, P1 CLONE: MXL8-RELATED	AT1G51630
Eucgr.F03103	RWD DOMAIN-CONTAINING PROTEIN	AT1G51730
Eucgr.G03020	SNARE protein Syntaxin 18/UFE1	AT1G51740
Eucgr.J02935	LYSM DOMAIN RECEPTOR-LIKE KINASE 3	AT1G51940
Eucgr.F03085	Mitochondrial processing peptidase / Processing enhancing peptidase	AT1G51980
Eucgr.J02958	PHOTOSYSTEM I REACTION CENTER SUBUNIT VI-1, CHLOROPLASTIC-RELATED	AT1G52230
Eucgr.C03821	RAS-RELATED PROTEIN RABG3D	AT1G52280
Eucgr.J02962	RAS-RELATED PROTEIN RABG3D	AT1G52280
Eucgr.E04320	Lectin C-type domain (Lectin_C	AT1G52310
Eucgr.F03017	EXPRESSED PROTEIN	AT1G52330
Eucgr.J02990	EXPRESSED PROTEIN	AT1G52330
Eucgr.G03255	XANTHOXIN DEHYDROGENASE	AT1G52340
Eucgr.J03000	COATOMER SUBUNIT BETA'-1	AT1G52360
Eucgr.J03011	GLYCOSYLTRANSFERASE	AT1G52420
Eucgr.F02111	Protein of unknown function, DUF393 (DUF393	AT1G52590
Eucgr.F02534	Protein of unknown function, DUF393 (DUF393	AT1G52590
Eucgr.C01158	SIGNAL PEPTIDASE COMPLEX CATALYTIC SUBUNIT SEC11	AT1G52600
Eucgr.J03022	OXIDOREDUCTASE, 2OG-FE II OXYGENASE FAMILY PROTEIN	AT1G52790
Eucgr.J00951	2-OXOGLUTARATE (2OG	AT1G52800
Eucgr.J03021	2-OXOGLUTARATE (2OG	AT1G52820
Eucgr.F02575	Cysteine-rich TM module stress tolerance (CYSTM	AT1G52827
Eucgr.F01090	PEROXISOMAL MEMBRANE (MPV17/PMP22	AT1G52870
Eucgr.F03333	NUCLEOLAR GTP-BINDING PROTEIN 2	AT1G52980
Eucgr.F01130	CELL DIVISION PROTEIN KINASE	AT1G53050
Eucgr.K01034	F21B7.34	AT1G53050
Eucgr.F03287	TAF RNA Polymerase I subunit A (TAF1_subA	AT1G53200
Eucgr.E00713	DISEASE RESISTANCE PROTEIN RPP13-RELATED	AT1G53350
Eucgr.G02858	ABC TRANSPORTER G FAMILY MEMBER 24	AT1G53390
Eucgr.F01305	Protein tyrosine kinase (Pkinase_Tyr	AT1G53440
Eucgr.F03237	ZINC FINGER PROTEIN	AT1G53460
Eucgr.F01378	ALTERED INHERITANCE OF MITOCHONDRIA PROTEIN 18, MITOCHONDRIAL-RELATED	AT1G53520
Eucgr.H04962	MITOGEN-ACTIVATED PROTEIN KINASE KINASE KINASE 3	AT1G53570
Eucgr.F01401	Persulfide dioxygenase / Sulfur oxygenase	AT1G53580
Eucgr.L01848	Persulfide dioxygenase / Sulfur oxygenase	AT1G53580
Eucgr.D02598		AT1G53645
Eucgr.I02167		AT1G53800
Eucgr.I02159	zinc-finger of the FCS-type, C2-C2 (zf-FLZ	AT1G53903
Eucgr.I02133	DORMANCY/AUXIN ASSOCIATED FAMILY PROTEIN	AT1G54070
Eucgr.F04402	ALPHA-AMINOADIPIC SEMIALDEHYDE DEHYDROGENASE	AT1G54100
Eucgr.K00092	GUANOSINE-3',5'-BIS DIPHOSPHATE 3'-PYROPHOSPHOHYDROLASE	AT1G54130
Eucgr.A00251	GEM-ASSOCIATED PROTEIN 2	AT1G54380
Eucgr.H04316	PROTEIN WAVE-DAMPENED 2-RELATED	AT1G54460
Eucgr.B02014	SUGAR TRANSPORTER ERD6-LIKE 14-RELATED	AT1G54730
Eucgr.H04456	TLP18.3, Psb32 and MOLO-1 founding proteins of phosphatase (TPM	AT1G54780
Eucgr.H04471	PROTEIN KINASE DOMAIN-CONTAINING PROTEIN	AT1G54820
Eucgr.H04495	Linoleate 9S-lipoxygenase / Linoleate 9-lipoxygenase	AT1G55020
Eucgr.B01944	ZINC FINGER PROTEIN	AT1G55040
Eucgr.J02851	SERINE/THREONINE-PROTEIN KINASE RIO	AT1G55110
Eucgr.C03814		AT1G55205
Eucgr.B03626	EPIDIDYMAL MEMBRANE PROTEIN E9-RELATED	AT1G55230
Eucgr.B03612	TRANSCRIPTION INITIATION FACTOR TFIID 55 KD SUBUNIT-RELATED	AT1G55300
Eucgr.C03003	Protein of unknown function (DUF1639	AT1G55340
Eucgr.J01767	Protein of unknown function (DUF1639	AT1G55340
Eucgr.J01765	Domain of unknown function (DUF4409	AT1G55360
Eucgr.K01496	NDH-DEPENDENT CYCLIC ELECTRON FLOW 5	AT1G55370
Eucgr.J01758	GAN	AT1G55480
Eucgr.J01752	TATA-BOX BINDING PROTEIN	AT1G55520
Eucgr.B03582	KINESIN MOTOR PROTEIN-RELATED	AT1G55550
Eucgr.B03580	L-ASCORBATE OXIDASE PECTINESTERASE-LIKE PROTEIN POLLEN-SPECIFIC PROTEIN-LIKE	AT1G55570
Eucgr.F01980	RECEPTOR-LIKE PROTEIN KINASE BRI1-LIKE 3-RELATED	AT1G55610
Eucgr.F01231	GALACTINOL--SUCROSE GALACTOSYLTRANSFERASE 1-RELATED	AT1G55740
Eucgr.L03702	GALACTINOL--SUCROSE GALACTOSYLTRANSFERASE 1-RELATED	AT1G55740
Eucgr.F03667	Uracil phosphoribosyltransferase / UMP pyrophosphorylase // Uridine kinase / Uridine monophosphokinase	AT1G55810
Eucgr.F02037	SEC14 RELATED PROTEIN	AT1G55840
Eucgr.E03849	CELLULOSE SYNTHASE-LIKE PROTEIN E1	AT1G55850
Eucgr.F03684	CALICYLIN BINDING PROTEIN	AT1G55860
Eucgr.F02044	TARGET OF EGR1 PROTEIN 1	AT1G55870
Eucgr.E03611	PPR repeat (PPR	AT1G55890
Eucgr.F02057	NUCLEAR LIM INTERACTOR-INTERACTING FACTOR-RELATED	AT1G55900
Eucgr.F01449	NAC DOMAIN-CONTAINING PROTEIN 21/22-RELATED	AT1G56010
Eucgr.F03180	GTP-BINDING PROTEIN-RELATED	AT1G56050
Eucgr.F01462	TRANSLATION FACTOR	AT1G56070
Eucgr.F04427	TPR REPEAT CONTAINING PROTEIN	AT1G56090
Eucgr.K02739	NUCLEOLAR PROTEIN 56	AT1G56110
Eucgr.F04434	LEUCINE-RICH REPEAT TRANSMEMBRANE PROTEIN KINASE	AT1G56130
Eucgr.F01475		AT1G56180
Eucgr.F01476	PHOSPHOGLYCERATE KINASE 1, CHLOROPLASTIC-RELATED	AT1G56190
Eucgr.B01910	DORMANCY/AUXIN ASSOCIATED PROTEIN	AT1G56220
Eucgr.B02081	DNAJ HOMOLOG SUBFAMILY C MEMBER	AT1G56300
Eucgr.L02648	DNAJ HOMOLOG SUBFAMILY C MEMBER	AT1G56300
Eucgr.H03286	CLASS I PEPTIDE CHAIN RELEASE FACTOR	AT1G56350
Eucgr.H03308	Alkaline and neutral invertase (Glyco_hydro_100	AT1G56560
Eucgr.L00234	Inositol 3-alpha-galactosyltransferase / UDP-alpha-D-galactose:myo-inositol 3-alpha-D-galactosyltransferase	AT1G56600
Eucgr.L00248	Inositol 3-alpha-galactosyltransferase / UDP-alpha-D-galactose:myo-inositol 3-alpha-D-galactosyltransferase	AT1G56600
Eucgr.L00251	Inositol 3-alpha-galactosyltransferase / UDP-alpha-D-galactose:myo-inositol 3-alpha-D-galactosyltransferase	AT1G56600
Eucgr.H04118	PROTEIN KINASE FAMILY PROTEIN	AT1G56720
Eucgr.B00229	MYB-LIKE DNA-BINDING PROTEIN MYB	AT1G57560
Eucgr.J01849	Uncharacterized conserved protein	AT1G57610
Eucgr.G00236	Prolycopene isomerase / CRTISO	AT1G57770
Eucgr.A02135	CATIONIC AMINO ACID TRANSPORTER 2, VACUOLAR-RELATED	AT1G58030
Eucgr.K02977	CAMP-RESPONSE ELEMENT BINDING PROTEIN-RELATED	AT1G58330
Eucgr.F00103	Squalene monooxygenase / Squalene epoxidase	AT1G58440
Eucgr.F02240		AT1G58460
Eucgr.F02209	LIPASE/HYDROLASE	AT1G58520
Eucgr.F02230	PROTEIN C16E9.2, ISOFORM A	AT1G59520
Eucgr.B03392	STEROL REGULATORY ELEMENT-BINDING PROTEIN	AT1G59640
Eucgr.B03395	CW14 PROTEIN	AT1G59650
Eucgr.G00079	rRNA-processing arch domain (rRNA_proc-arch	AT1G59760
Eucgr.B02571	TWO-COMPONENT RESPONSE REGULATOR ARR15-RELATED	AT1G59940
Eucgr.B03374	TWO-COMPONENT RESPONSE REGULATOR ARR15-RELATED	AT1G59940
Eucgr.B02568	ALDO/KETO REDUCTASE-RELATED	AT1G59960
Eucgr.B02637	D-galacturonate reductase / GalUR	AT1G59960
Eucgr.B02646	ALDO/KETO REDUCTASE-RELATED	AT1G59960
Eucgr.H00584	ALDO/KETO REDUCTASE-RELATED	AT1G59960
Eucgr.B03365	DEAD-BOX ATP-DEPENDENT RNA HELICASE 22	AT1G59990
Eucgr.B02556	Domain of unknown function (DUF4228	AT1G60010
Eucgr.B03364	Domain of unknown function (DUF4228	AT1G60010
Eucgr.B03950	ALPHA,ALPHA-TREHALOSE-PHOSPHATE SYNTHASE [UDP-FORMING] 10-RELATED	AT1G60140
Eucgr.B03948	POTASSIUM TRANSPORTER 12-RELATED	AT1G60160
Eucgr.F01693	THIOREDOXIN	AT1G60420
Eucgr.C04376	Actin-related protein Arp2/3 complex, subunit ARPC3	AT1G60430
Eucgr.B01397	DYNAMIN-RELATED PROTEIN 4C-RELATED	AT1G60500
Eucgr.B01400	DYNAMIN-RELATED PROTEIN 4C-RELATED	AT1G60500
Eucgr.C02873		AT1G60560
Eucgr.I00201	SWIM zinc finger (SWIM	AT1G60560
Eucgr.F04451	DNA-DIRECTED RNA POLYMERASES I AND III SUBUNIT RPAC1	AT1G60620
Eucgr.F02798	Zinc-finger of C2H2 type (zf-met	AT1G60640
Eucgr.G02013	Protein of unknown function (DUF3755	AT1G60670
Eucgr.H04372	ALDO/KETO REDUCTASE	AT1G60690
Eucgr.H04376	ALDO/KETO REDUCTASE	AT1G60690
Eucgr.H02521	PPR repeat (PPR	AT1G60770
Eucgr.G00557	SERINE/THREONINE-PROTEIN KINASE SRK2A-RELATED	AT1G60940
Eucgr.I02744	FERREDOXIN-1, CHLOROPLASTIC-RELATED	AT1G60950
Eucgr.E02362	ZETA-COAT PROTEIN	AT1G60970
Eucgr.I02737	MEMBRALIN	AT1G60995
Eucgr.E03353	RNA POLYMERASE-ASSOCIATED PROTEIN RTF1 HOMOLOG	AT1G61040
Eucgr.D00707	T28P6.11 PROTEIN	AT1G61260
Eucgr.F01080	COTTON FIBER EXPRESSED PROTEIN 1-LIKE PROTEIN	AT1G61260
Eucgr.E03453	ATP BINDING / PROTEIN KINASE-RELATED	AT1G61370
Eucgr.E03645	ATP BINDING / PROTEIN KINASE-RELATED	AT1G61370
Eucgr.E03647	ATP BINDING / PROTEIN KINASE-RELATED	AT1G61380
Eucgr.E04142	ATP BINDING / PROTEIN KINASE-RELATED	AT1G61380
Eucgr.E03122	ATP BINDING / PROTEIN KINASE-RELATED	AT1G61480
Eucgr.E03449	ATP BINDING / PROTEIN KINASE-RELATED	AT1G61480
Eucgr.E04087	ATP BINDING / PROTEIN KINASE-RELATED	AT1G61480
Eucgr.B01365	ATP BINDING / PROTEIN KINASE-RELATED	AT1G61490
Eucgr.E03646	Protein tyrosine kinase (Pkinase_Tyr	AT1G61490
Eucgr.G02819	MLO-LIKE PROTEIN 12-RELATED	AT1G61560
Eucgr.L00349	TRANSLOCASE OF INNER MITOCHONDRIAL MEMBRANE 13 HOMOLOG	AT1G61570
Eucgr.F04208	60S RIBOSOMAL PROTEIN L3-RELATED	AT1G61580
Eucgr.I02767	60S RIBOSOMAL PROTEIN L3-RELATED	AT1G61580
Eucgr.E01173	Non-specific serine/threonine protein kinase / Threonine-specific protein kinase	AT1G61590
Eucgr.E03593	Protein of unknown function, DUF573 (DUF573	AT1G61730
Eucgr.L02534	GLUCOSE-6-PHOSPHATE/PHOSPHATE TRANSLOCATOR 1, CHLOROPLASTIC-RELATED	AT1G61800
Eucgr.J00281	PPR repeat (PPR	AT1G61870
Eucgr.A01709		AT1G61900
Eucgr.G01708	COATOMER	AT1G62020
Eucgr.G01717	COATOMER	AT1G62020
Eucgr.K00796	AUTOPHAGY-RELATED PROTEIN 8A-RELATED	AT1G62040
Eucgr.E03906		AT1G62250
Eucgr.L02772		AT1G62250
Eucgr.B01820	ASPARTYL PROTEASES	AT1G62290
Eucgr.H04134	Saposin-like type B, region 2 (SapB_2	AT1G62290
Eucgr.K03308	ASPARTYL PROTEASE FAMILY PROTEIN	AT1G62290
Eucgr.D01369	CARBOXYLATE CLAMP-TETRATRICOPEPTIDE REPEAT PROTEIN	AT1G62390
Eucgr.E00458	Beta-ketoacyl-[acyl-carrier-protein] synthase III / KASIII	AT1G62640
Eucgr.A02888	Domain of unknown function (DUF3357	AT1G62660
Eucgr.D02029	ACID BETA-FRUCTOFURANOSIDASE 3, VACUOLAR-RELATED	AT1G62660
Eucgr.D01961	AMINOTRANSFERASE ACS10-RELATED	AT1G62960
Eucgr.D01929	DNA-DIRECTED RNA POLYMERASE IV SUBUNIT 1	AT1G63020
Eucgr.E00567	DEAD-BOX ATP-DEPENDENT RNA HELICASE 33-RELATED	AT1G63250
Eucgr.E00568	TETRASPANIN-10	AT1G63260
Eucgr.D01863	E1-E2 ATPase (E1-E2_ATPase	AT1G63440
Eucgr.E00626	GMP synthase (glutamine-hydrolyzing	AT1G63660
Eucgr.D01840	UDP-N-acetylmuramoyl-L-alanyl-D-glutamate--D-lysine ligase / UDP-MurNAc-L-Ala-D-Glu:D-Lys ligase	AT1G63680
Eucgr.D01833	Cytosol alanyl aminopeptidase / Soluble alanyl aminopeptidase	AT1G63770
Eucgr.G03251	U3 SMALL NUCLEOLAR RIBONUCLEOPROTEIN PROTEIN IMP4	AT1G63780
Eucgr.I02440	NUCLEOLAR RNA-ASSOCIATED PROTEIN	AT1G63810
Eucgr.E00642	BTB/POZ domain	AT1G63850
Eucgr.D01812	G PATCH DOMAIN CONTAINING PROTEIN	AT1G63980
Eucgr.E00785	RESPIRATORY BURST OXIDASE HOMOLOG PROTEIN F-RELATED	AT1G64060
Eucgr.D01792	F22C12.10	AT1G64140
Eucgr.D01791	GDT1-LIKE PROTEIN 1, CHLOROPLASTIC	AT1G64150
Eucgr.E00814	DIRIGENT PROTEIN 12-RELATED	AT1G64160
Eucgr.E00833	Ubiquitin-protein ligase	AT1G64230
Eucgr.I02330	Ubiquitin-protein ligase	AT1G64230
Eucgr.H04127	PB1 domain (PB1	AT1G64260
Eucgr.C03423	BTB/POZ domain (BTB	AT1G64280
Eucgr.D01715	NUCLEOPORIN SEH1	AT1G64350
Eucgr.E00849	Protein of unknown function (DUF3593	AT1G64355
Eucgr.D01733	ENDOGLUCANASE 19-RELATED	AT1G64390
Eucgr.D01761	F1N19.7	AT1G64500
Eucgr.E01026	ATP-BINDING CASSETTE SUB-FAMILY F MEMBER 3	AT1G64550
Eucgr.E01030	METHYLTRANSFERASE-LIKE PROTEIN 17, MITOCHONDRIAL	AT1G64600
Eucgr.D01676	Domain of unknown function (DUF4033	AT1G64680
Eucgr.D01658	PHOSPHATIDYLCHOLINE TRANSFER PROTEIN	AT1G64720
Eucgr.E01072	PHOSPHATIDYLCHOLINE TRANSFER PROTEIN	AT1G64720
Eucgr.E04229	APO PROTEIN 1, CHLOROPLASTIC	AT1G64810
Eucgr.A02994	RNA POLYMERASE SIGMA FACTOR SIGA	AT1G64860
Eucgr.A00913	RIBOSOMAL S SUBUNIT	AT1G64880
Eucgr.F02577		AT1G64980
Eucgr.E02427	WD40 repeat-containing protein	AT1G65030
Eucgr.A00018	MEMBRANE-ASSOCIATED PROTEIN VIPP1, CHLOROPLASTIC	AT1G65260
Eucgr.B01402	CBS DOMAIN-CONTAINING PROTEIN CBSX6	AT1G65320
Eucgr.B01441	DUAL TRANSCRIPTION UNIT AND ALTERNATIVE SPLICING PROTEIN GLAUCE	AT1G65450
Eucgr.B01450	2-alkenal reductase (NADP(+	AT1G65560
Eucgr.K00795	ALCOHOL DEHYDROGENASE RELATED	AT1G65560
Eucgr.K02318	GB	AT1G65730
Eucgr.K02319	GB	AT1G65730
Eucgr.J01624	RECEPTOR PROTEIN KINASE TMK1-RELATED	AT1G66150
Eucgr.F02864	MYB TRANSCRIPTION FACTOR	AT1G66230
Eucgr.G02703	COPPER TRANSPORT PROTEIN CCH	AT1G66240
Eucgr.J01000	COPPER TRANSPORT PROTEIN CCH	AT1G66240
Eucgr.F02860	GLUCAN ENDO-1,3-BETA-GLUCOSIDASE 2	AT1G66250
Eucgr.J01597		AT1G66330
Eucgr.J02086	ETHYLENE RECEPTOR 1-RELATED	AT1G66340
Eucgr.J01587	CENTAURIN/ARF	AT1G66360
Eucgr.F02840	EF hand (EF-hand_1	AT1G66400
Eucgr.F02835	PUTATIVE-RELATED	AT1G66430
Eucgr.F02820	Domain of unknown function (DUF4228	AT1G66480
Eucgr.J01534	METHYLTRANSFERASE-LIKE PROTEIN 10	AT1G66680
Eucgr.F02796	ZINC FINGER CCCH DOMAIN-CONTAINING PROTEIN 14-RELATED	AT1G66810
Eucgr.F02791	PROTEIN PLASTID MOVEMENT IMPAIRED 15-RELATED	AT1G66840
Eucgr.F02521		AT1G66920
Eucgr.K02065	ATP-BINDING CASSETTE TRANSPORTER	AT1G66950
Eucgr.F02503	F1O19.11 PROTEIN	AT1G67050
Eucgr.F02502	Peptidase M50B-like (Peptidase_M50B	AT1G67060
Eucgr.C00588	LACTOYLGLUTATHIONE LYASE GLYOXALASE I	AT1G67280
Eucgr.C03791	LACTOYLGLUTATHIONE LYASE GLYOXALASE I	AT1G67280
Eucgr.H04640	Rubber elongation factor protein (REF	AT1G67360
Eucgr.B03488	ELMO/CED-12 DOMAIN-CONTAINING PROTEIN-RELATED	AT1G67400
Eucgr.H04652	Kelch motif (Kelch_1	AT1G67480
Eucgr.H04662	LIPOXYGENASE 6, CHLOROPLASTIC	AT1G67560
Eucgr.B03455	SIGNAL RECOGNITION PARTICLE 72	AT1G67680
Eucgr.B03454	Neurolysin / Neurotensin endopeptidase	AT1G67690
Eucgr.H04690	PROTEASE M3 THIMET OLIGOPEPTIDASE-RELATED	AT1G67700
Eucgr.B03231	Protein tyrosine kinase (Pkinase_Tyr	AT1G67720
Eucgr.H04705	short chain dehydrogenase (adh_short	AT1G67730
Eucgr.H02448	PECTATE LYASE 5-RELATED	AT1G67750
Eucgr.H02486	Histidine kinase / Protein kinase (histidine	AT1G67840
Eucgr.B03278	Protein of unknown function (DUF707	AT1G67850
Eucgr.B03280	E3 UBIQUITIN-PROTEIN LIGASE RHA2B-RELATED	AT1G67856
Eucgr.H02493	NPH3 family (NPH3	AT1G67900
Eucgr.B02689	HEAT STRESS TRANSCRIPTION FACTOR A-8	AT1G67970
Eucgr.H04648	S-ADENOSYL-L-METHIONINE-DEPENDENT METHYLTRANSFERASES SUPERFAMILY PROTEIN-RELATED	AT1G67980
Eucgr.H04650	S-ADENOSYL-L-METHIONINE-DEPENDENT METHYLTRANSFERASES SUPERFAMILY PROTEIN-RELATED	AT1G67980
Eucgr.I01421	CDP-diacylglycerol--inositol 3-phosphatidyltransferase / Phosphatidylinositol synthase	AT1G68000
Eucgr.I01423	Glycerate dehydrogenase / Hydroxypyruvate reductase // Hydroxypyruvate reductase / D-glycerate dehydrogenase	AT1G68010
Eucgr.B02686	ALPHA,ALPHA-TREHALOSE-PHOSPHATE SYNTHASE [UDP-FORMING] 6	AT1G68020
Eucgr.G02088	S-ADENOSYL-L-METHIONINE:SALICYLIC ACID CARBOXYL METHYLTRANSFERASE, 41514-39166-RELATED	AT1G68040
Eucgr.G02091	S-ADENOSYL-L-METHIONINE:SALICYLIC ACID CARBOXYL METHYLTRANSFERASE, 41514-39166-RELATED	AT1G68040
Eucgr.G02098	ADAGIO PROTEIN 3	AT1G68050
Eucgr.A02179	RING FINGER DOMAIN-CONTAINING	AT1G68070
Eucgr.H00564	ANNEXIN	AT1G68090
Eucgr.G02230	SMALL UBIQUITIN-RELATED MODIFIER	AT1G68185
Eucgr.D02638	Uncharacterized conserved protein	AT1G68310
Eucgr.G02309		AT1G68330
Eucgr.G02302	CORE-2/I-BRANCHING BETA-1,6-N-ACETYLGLUCOSAMINYLTRANSFERASE FAMILY PROTEIN	AT1G68390
Eucgr.B00720	ETHYLENE-RESPONSIVE TRANSCRIPTION FACTOR CRF1-RELATED	AT1G68550
Eucgr.G02327	Alpha-D-xyloside xylohydrolase / Alpha-xylosidase	AT1G68560
Eucgr.A02197	OLIGOPEPTIDE TRANSPORTER-RELATED	AT1G68570
Eucgr.G02331	PROTEIN NRT1/ PTR FAMILY 3.1	AT1G68570
Eucgr.G03202	MEMBER OF 'GDXG' FAMILY OF LIPOLYTIC ENZYMES	AT1G68620
Eucgr.J01473	TRANSMEMBRANE PROTEIN HTP-1 RELATED	AT1G68650
Eucgr.K02665	ATP-dependent Clp protease adaptor protein ClpS (ClpS	AT1G68660
Eucgr.G02343	GENOMIC DNA, CHROMOSOME 3, TAC CLONE:K13N2-RELATED	AT1G68670
Eucgr.B03067	PHOSPHOENOLPYRUVATE CARBOXYLASE 4	AT1G68750
Eucgr.G02347	SERINE/THREONINE-PROTEIN KINASE STN7, CHLOROPLASTIC	AT1G68830
Eucgr.G02406	WPP DOMAIN-INTERACTING TAIL-ANCHORED PROTEIN 2	AT1G68910
Eucgr.H03185	WDSAM1 PROTEIN	AT1G68940
Eucgr.B03109	DNA-DIRECTED RNA POLYMERASE, MITOCHONDRIAL	AT1G68990
Eucgr.G02423	ACT DOMAIN-CONTAINING PROTEIN 5	AT1G69040
Eucgr.H04608	[Protein-PII] uridylyltransferase / Uridylyl removing enzyme	AT1G69040
Eucgr.B03138	NOP14	AT1G69070
Eucgr.B03142	FRUCTOKINASE-LIKE 2	AT1G69200
Eucgr.B03182	F16A14.15-RELATED	AT1G69360
Eucgr.G02465	F16A14.15-RELATED	AT1G69360
Eucgr.G02486	NAC TRANSCRIPTION FACTOR 29	AT1G69490
Eucgr.B03214	Pollen allergen (Pollen_allerg_1	AT1G69530
Eucgr.G02490	Pollen allergen (Pollen_allerg_1	AT1G69530
Eucgr.H02362	LEUCINE-RICH REPEAT-CONTAINING PROTEIN	AT1G69550
Eucgr.G02492	MYB TRANSCRIPTION FACTOR	AT1G69560
Eucgr.G02494	HOMEODOMAIN-LIKE SUPERFAMILY PROTEIN	AT1G69580
Eucgr.B03426	HVA22-LIKE PROTEIN C	AT1G69700
Eucgr.C02543	F16F4.7 PROTEIN-RELATED	AT1G69730
Eucgr.K01441	Protein kinase domain (Pkinase	AT1G69730
Eucgr.G02543	ALPHA-AMYLASE	AT1G69830
Eucgr.B03385		AT1G69980
Eucgr.B02575	MYB1R1	AT1G70000
Eucgr.B02570	ZINC ION BINDING PROTEIN	AT1G70150
Eucgr.B02569		AT1G70160
Eucgr.B02562	Macrophage elastase / Metalloelastase	AT1G70170
Eucgr.B02565	SAM domain (Sterile alpha motif	AT1G70180
Eucgr.I01048	CYCLINE	AT1G70210
Eucgr.B03949	POTASSIUM TRANSPORTER 6	AT1G70300
Eucgr.B03343	BURP domain (BURP	AT1G70370
Eucgr.B03320	CARBONIC ANHYDRASE	AT1G70410
Eucgr.H02538	Protein kinase domain (Pkinase	AT1G70520
Eucgr.K02805	60S RIBOSOMAL PROTEIN L27A	AT1G70600
Eucgr.G02110	Plant seed peroxygenase / Soybean peroxygenase	AT1G70670
Eucgr.G02116	PROTEIN TIFY 6A-RELATED	AT1G70700
Eucgr.G02161	NADH dehydrogenase transmembrane subunit (NdhL	AT1G70760
Eucgr.B02935	GB	AT1G70780
Eucgr.G02164	GB	AT1G70780
Eucgr.G02165	CALCIUM-DEPENDENT LIPID-BINDING DOMAIN-CONTAINING PROTEIN	AT1G70810
Eucgr.L01855	PHOSPHOHEXOMUTASE FAMILY MEMBER	AT1G70820
Eucgr.G02180	F15H11.13 PROTEIN	AT1G70900
Eucgr.B02899	DNAJ HOMOLOG SUBFAMILY C MEMBER	AT1G71000
Eucgr.C01716	ELL-ASSOCIATED FACTOR EAF	AT1G71080
Eucgr.B02889		AT1G71110
Eucgr.J01527	MULTIDRUG RESISTANCE PROTEIN	AT1G71140
Eucgr.I02729	Ceramidase (Ceramidase	AT1G71190
Eucgr.J00651	PPR repeat (PPR	AT1G71210
Eucgr.I02739	UDP-glucose:Glycoprotein Glucosyltransferase (UDP-g_GGTase	AT1G71220
Eucgr.K01091	SINGLE-STRANDED DNA-BINDING PROTEIN WHY2, MITOCHONDRIAL	AT1G71260
Eucgr.C04264	SUPPRESSOR OF ACTIN MUTATIONS 2/VACUOLAR PROTEIN SORTING 52	AT1G71270
Eucgr.F04091	ORGANELLAR DNA-BINDING PROTEIN	AT1G71310
Eucgr.A01519	PPR repeat (PPR	AT1G71460
Eucgr.F04176	CHOLINE KINASE 1-RELATED	AT1G71697
Eucgr.F02685	TYPE I INOSITOL 1,4,5-TRISPHOSPHATE 5-PHOSPHATASE 1	AT1G71710
Eucgr.F02667	CLEAVAGE STIMULATION FACTOR 64 KILODALTON SUBUNIT	AT1G71800
Eucgr.F02634	F14O23.23 PROTEIN	AT1G71850
Eucgr.F02633	MATE EFFLUX FAMILY PROTEIN	AT1G71870
Eucgr.F02587	TRANSCRIPTION FACTOR TCP16-RELATED	AT1G72010
Eucgr.F02586		AT1G72020
Eucgr.F02983	GCN5-RELATED N-ACETYLTRANSFERASE	AT1G72030
Eucgr.F02584	DEOXYNUCLEOSIDE KINASE	AT1G72040
Eucgr.F02992	PATELLIN-3-RELATED	AT1G72160
Eucgr.L03665	Zinc finger, C3HC4 type (RING finger	AT1G72175
Eucgr.B02000	TRANSCRIPTION FACTOR BHLH99	AT1G72210
Eucgr.B00047	RING FINGER DOMAIN-CONTAINING	AT1G72220
Eucgr.D00278	ERO1-RELATED	AT1G72280
Eucgr.J02595	PROTEIN C14ORF21	AT1G72320
Eucgr.I02163	Alanine transaminase / Glutamic--pyruvic transaminase	AT1G72330
Eucgr.J02606	CCAAT-BINDING FACTOR-RELATED	AT1G72440
Eucgr.C00742	Protein of unknown function (DUF1677	AT1G72510
Eucgr.F04406	EXPORTIN-T/LOS1	AT1G72560
Eucgr.F03173	NITROGEN METABOLIC REGULATION PROTEIN NMR-RELATED	AT1G72640
Eucgr.E01115	ALCOHOL DEHYDROGENASE RELATED	AT1G72680
Eucgr.L01277	ALCOHOL DEHYDROGENASE RELATED	AT1G72680
Eucgr.C00865	WINGED-HELIX DNA-BINDING TRANSCRIPTION FACTOR FAMILY PROTEIN	AT1G72740
Eucgr.J02848	5'-NUCLEOTIDASE SURE	AT1G72880
Eucgr.F03098	KELCH REPEAT DOMAIN	AT1G73040
Eucgr.F03965	PROTEIN LOW PSII ACCUMULATION 3, CHLOROPLASTIC	AT1G73060
Eucgr.G03176	HISTONE-LYSINE N-METHYLTRANSFERASE, H3 LYSINE-9 SPECIFIC SUVH1-RELATED	AT1G73100
Eucgr.J03141	26S proteasome regulatory complex, ATPase RPT4	AT1G73110
Eucgr.F01211	PROTEIN TRICHOME BIREFRINGENCE-LIKE 31	AT1G73140
Eucgr.F03249	PROTEIN SEEDLING PLASTID DEVELOPMENT 1	AT1G73170
Eucgr.K02306	NUCLEOPORIN NDC1	AT1G73240
Eucgr.F02236	SERINE CARBOXYPEPTIDASE-LIKE 1-RELATED	AT1G73300
Eucgr.H00664		AT1G73350
Eucgr.K02329	UNCHARACTERIZED DUF1308	AT1G73380
Eucgr.K02328	BRO1-like domain (BRO1	AT1G73390
Eucgr.E01513	EF-hand domain pair (EF-hand_7	AT1G73440
Eucgr.H00591	SERINE/THREONINE KINASE-RELATED	AT1G73460
Eucgr.K02288	ALPHA/BETA FOLD HYDROLASE FAMILY PROTEIN	AT1G73480
Eucgr.K00941	PPR repeat (PPR	AT1G73710
Eucgr.B00830	LYSOSOMAL ACID LIPASE-RELATED	AT1G73750
Eucgr.B00829	F6A14.12 PROTEIN-RELATED	AT1G73760
Eucgr.A00014	2-isopropylmalate synthase / Isopropylmalate synthetase	AT1G74040
Eucgr.A00249	2-isopropylmalate synthase / Isopropylmalate synthetase	AT1G74040
Eucgr.G03401	60S RIBOSOMAL PROTEIN L6	AT1G74050
Eucgr.K02650	CYCLOPHILIN-LIKE PEPTIDYL-PROLYL CIS-TRANS ISOMERASE FAMILY PROTEIN	AT1G74070
Eucgr.H03294	KELCH REPEAT DOMAIN	AT1G74150
Eucgr.B00588	MITOCHONDRIAL SUBSTRATE CARRIER FAMILY PROTEIN	AT1G74240
Eucgr.B00587	DNAJ HOMOLOG SUBFAMILY C MEMBER 21	AT1G74250
Eucgr.I00206	Phosphoribosylformylglycinamidine synthase / Phosphoribosylformylglycinamidine synthetase	AT1G74260
Eucgr.B03715	EXTENSIN, PROLINE-RICH PROTEIN	AT1G74670
Eucgr.F02851	GIBBERELLIN-REGULATED PROTEIN 12-RELATED	AT1G74670
Eucgr.B00504	Probable glycosyltransferase	AT1G74680
Eucgr.B00458	PROTEIN IQ-DOMAIN 31-RELATED	AT1G74690
Eucgr.B00432	C2 CALCIUM/LIPID-BINDING PLANT PHOSPHORIBOSYLTRANSFERASE-LIKE PROTEIN	AT1G74720
Eucgr.E04119	C2 CALCIUM/LIPID-BINDING PLANT PHOSPHORIBOSYLTRANSFERASE-LIKE PROTEIN	AT1G74720
Eucgr.K02896	PPR repeat (PPR	AT1G74850
Eucgr.J02157		AT1G74860
Eucgr.C03297	ETHYLENE-RESPONSIVE TRANSCRIPTION FACTOR ERF018	AT1G74930
Eucgr.C03291	Beta-ketoacyl-[acyl-carrier-protein] synthase II / KASII	AT1G74960
Eucgr.F01542	3-METHYLADENINE GLYCOSYLASE I-RELATED	AT1G75090
Eucgr.F01546	CHAPERONE DNAJ-DOMAIN-CONTAINING PROTEIN-RELATED	AT1G75100
Eucgr.F01566	RETINALDEHYDE BINDING PROTEIN-RELATED	AT1G75170
Eucgr.F01567	ERYTHRONATE-4-PHOSPHATE DEHYDROGENASE FAMILY PROTEIN	AT1G75180
Eucgr.F01897	RSAFD1-RELATED	AT1G75200
Eucgr.F01892	IMP-GMP SPECIFIC 5-NUCLEOTIDASE, PUTATIVE-RELATED	AT1G75210
Eucgr.F01888	SUGAR TRANSPORTER ERD6-LIKE 4-RELATED	AT1G75220
Eucgr.A01014	DNAJ HOMOLOG DNJ-5	AT1G75250
Eucgr.F01576	PROTEIN DNJ-23-RELATED	AT1G75250
Eucgr.F01887	DUPLICATED SANT DNA-BINDING DOMAIN-CONTAINING PROTEIN	AT1G75250
Eucgr.I01273	PROTEIN DNJ-23-RELATED	AT1G75250
Eucgr.F01584	NAD DEPENDENT EPIMERASE/DEHYDRATASE	AT1G75280
Eucgr.K02656	Leucoanthocyanidin reductase / Leucocyanidin reductase	AT1G75280
Eucgr.F01880	Ornithine carbamoyltransferase / OTCase	AT1G75330
Eucgr.I02390	UBIQUITIN-CONJUGATING ENZYME E2 18-RELATED	AT1G75440
Eucgr.F01853	Endopeptidase La / ATP-dependent serine proteinase	AT1G75460
Eucgr.F00604	AUXIN-INDUCED PROTEIN-LIKE-RELATED	AT1G75580
Eucgr.E00855	DNA-DIRECTED RNA POLYMERASE I SUBUNIT RPA43	AT1G75670
Eucgr.F00601	PROTEIN DISULFIDE-ISOMERASE LQY1	AT1G75690
Eucgr.F01643	C2H2-LIKE ZINC FINGER PROTEIN	AT1G75710
Eucgr.F03752	C2H2-like zinc finger protein	AT1G75710
Eucgr.F00590	GIBBERELLIN-REGULATED PROTEIN 1-RELATED	AT1G75750
Eucgr.F01657	GIBBERELLIN-REGULATED PROTEIN 1-RELATED	AT1G75750
Eucgr.J02472	GDSL ESTERASE/LIPASE EXL1-RELATED	AT1G75900
Eucgr.F03707	THIOREDOXIN-LIKE PROTEIN CDSP32, CHLOROPLASTIC	AT1G76080
Eucgr.F03531	Prolyl oligopeptidase / Prolyl endopeptidase	AT1G76140
Eucgr.F01712	MULTI-COPPER OXIDASE TYPE I FAMILY PROTEIN-RELATED	AT1G76160
Eucgr.F03538	MULTI-COPPER OXIDASE TYPE I FAMILY PROTEIN-RELATED	AT1G76160
Eucgr.F01755	O-FUCOSYLTRANSFERASE-LIKE PROTEIN	AT1G76270
Eucgr.B03670	PROTEIN FAR1-RELATED SEQUENCE 4	AT1G76320
Eucgr.F01781	Non-specific protein-tyrosine kinase / Cytoplasmic protein tyrosine kinase // Non-specific serine/threonine protein kinase / Threonine-specific protein kinase	AT1G76360
Eucgr.B02247	WDSAM1 PROTEIN	AT1G76390
Eucgr.E02417	WDSAM1 PROTEIN	AT1G76390
Eucgr.F01802	RIBOPHORIN I	AT1G76400
Eucgr.F03590	INORGANIC PHOSPHATE TRANSPORTER 1-8-RELATED	AT1G76430
Eucgr.J02558	Predicted RNA-binding protein SEB4 (RRM superfamily	AT1G76460
Eucgr.H05007	Hydroxymethylglutaryl-CoA reductase (NADPH	AT1G76490
Eucgr.F01823	Diphosphate--fructose-6-phosphate 1-phosphotransferase / Pyrophosphate-dependent 6-phosphofructose-1-kinase	AT1G76550
Eucgr.C02224	Domain of unknown function (DUF4228	AT1G76600
Eucgr.F02713	EUKARYOTIC TRANSLATION INITIATION FACTOR 5B	AT1G76810
Eucgr.F02770		AT1G76980
Eucgr.F02760	ATP-DEPENDENT RNA HELICASE DDX54	AT1G77030
Eucgr.F02746	PSBP DOMAIN-CONTAINING PROTEIN 4, CHLOROPLASTIC	AT1G77090
Eucgr.H04951	ALCOHOL DEHYDROGENASE RELATED	AT1G77120
Eucgr.H04952	ALCOHOL DEHYDROGENASE RELATED	AT1G77120
Eucgr.K03599	ALCOHOL DEHYDROGENASE CLASS-P	AT1G77120
Eucgr.F02739	Putative ribosome maturation factor RimP (DUF150	AT1G77122
Eucgr.C03786	SUGAR TRANSPORT PROTEIN 14	AT1G77210
Eucgr.E01004	ADENINE NUCLEOTIDE ALPHA HYDROLASES-DOMAIN CONTAINING PROTEIN KINASE	AT1G77280
Eucgr.I00126	Protein kinase domain (Pkinase	AT1G77280
Eucgr.I01415	ADENINE NUCLEOTIDE ALPHA HYDROLASES-DOMAIN CONTAINING PROTEIN KINASE-RELATED	AT1G77280
Eucgr.E01005	GLUTATHIONE S-TRANSFERASE TCHQD	AT1G77290
Eucgr.E01154	PPR repeat (PPR	AT1G77360
Eucgr.C03329	TUBULIN TYROSINE LIGASE-RELATED	AT1G77550
Eucgr.F03758	AUXIN TRANSPORTER-LIKE PROTEIN 2-RELATED	AT1G77690
Eucgr.F03744	Nitrate reductase (NADH	AT1G77760
Eucgr.F03738	BETA-1,3-GALACTOSYLTRANSFERASE 7-RELATED	AT1G77810
Eucgr.F03733	CHAPERONE PROTEIN DNAJ	AT1G77930
Eucgr.H04814	F28K19.24-RELATED	AT1G78020
Eucgr.F02441	BETA-D-XYLOSIDASE 7-RELATED	AT1G78060
Eucgr.F00494	WD40 REPEAT PROTEIN	AT1G78070
Eucgr.F00497	ETHYLENE-RESPONSIVE TRANSCRIPTION FACTOR CRF5-RELATED	AT1G78080
Eucgr.D01128	UPF0315 PROTEIN-RELATED	AT1G78190
Eucgr.F00329	ALPHA/BETA-HYDROLASES SUPERFAMILY PROTEIN	AT1G78210
Eucgr.B00027	OUTER ARM DYNEIN LIGHT CHAIN 1 PROTEIN	AT1G78230
Eucgr.B01733	GLUTATHIONE S-TRANSFERASE U21-RELATED	AT1G78380
Eucgr.B02780	GLUTATHIONE S-TRANSFERASE, GST, SUPERFAMILY, GST DOMAIN CONTAINING	AT1G78380
Eucgr.F03196	GLUTATHIONE S-TRANSFERASE, GST, SUPERFAMILY, GST DOMAIN CONTAINING	AT1G78380
Eucgr.L03208	All-trans-nonaprenyl-diphosphate synthase (geranylgeranyl-diphosphate specific	AT1G78510
Eucgr.F01377	Non-specific serine/threonine protein kinase / Threonine-specific protein kinase	AT1G78530
Eucgr.F01248	CELL DIVISION CYCLE PROTEIN 16 HOMOLOG	AT1G78770
Eucgr.F02733	SnoaL-like polyketide cyclase	AT1G78780
Eucgr.F01226	UBIQUITIN-CONJUGATING ENZYME E2 36	AT1G78870
Eucgr.J03191	MTERF DOMAIN-CONTAINING PROTEIN 1, MITOCHONDRIAL	AT1G78930
Eucgr.F04060		AT1G78995
Eucgr.F04065	E1A/CREB-binding protein	AT1G79000
Eucgr.F04066	ENHANCER OF POLYCOMB	AT1G79020
Eucgr.F01447	PHOTOSYSTEM II 10 KDA POLYPEPTIDE, CHLOROPLASTIC	AT1G79040
Eucgr.F01448	DNA REPAIR PROTEIN RECA HOMOLOG 1, CHLOROPLASTIC	AT1G79050
Eucgr.F03183	PPR repeat family (PPR_2	AT1G79080
Eucgr.A00499	UBIQUITIN CARBOXYL-TERMINAL HYDROLASE FAMILY PROTEIN	AT1G79120
Eucgr.E01785	Protein involved in the nuclear export of pre-ribosomes	AT1G79150
Eucgr.F04450	Uncharacterized conserved protein	AT1G79190
Eucgr.F04120	PROTEASOME SUBUNIT ALPHA TYPE-2	AT1G79210
Eucgr.H04993	PPR repeat (PPR	AT1G79490
Eucgr.A00003	G-PROTEIN COUPLED RECEPTOR	AT1G79510
Eucgr.F04462	ATP-DEPENDENT ZINC METALLOPROTEASE FTSH 12, CHLOROPLASTIC	AT1G79560
Eucgr.F03509	SYNTAXIN-8	AT1G79590
Eucgr.E04240	SODIUM/HYDROGEN EXCHANGER	AT1G79610
Eucgr.E04241	SODIUM/HYDROGEN EXCHANGER 5-RELATED	AT1G79610
Eucgr.J03131	ASPARTYL PROTEASES	AT1G79720
Eucgr.F03040	HOMEOBOX-LEUCINE ZIPPER PROTEIN GLABRA 2	AT1G79840
Eucgr.F03037	RHO GUANINE NUCLEOTIDE EXCHANGE FACTOR 8-RELATED	AT1G79860
Eucgr.F03022	SOLUTE CARRIER FAMILY 25 MEMBER 48	AT1G79900
Eucgr.J02981	SOLUTE CARRIER FAMILY 25 MEMBER 48	AT1G79900
Eucgr.J02987	HEAT SHOCK PROTEIN 70KDA	AT1G79920
Eucgr.J02991	HEAT SHOCK PROTEIN 70KDA	AT1G79930
Eucgr.A00001	Molecular chaperone (DnaJ superfamily	AT1G79940
Eucgr.C01172	Polygalacturonase / Pectinase	AT1G80140
Eucgr.J03058	PPR repeat (PPR	AT1G80150
Eucgr.J02400	LACTOYLGLUTATHIONE LYASE GLYOXALASE I	AT1G80160
Eucgr.F02544	PARTNER OF SLD5	AT1G80190
Eucgr.A02234	Pentatricopeptide repeat-containing protein	AT1G80270
Eucgr.K01644	PPR repeat (PPR	AT1G80270
Eucgr.J03031	TLC ATP/ADP transporter (TLC	AT1G80300
Eucgr.J03017	KATANIN P60 ATPASE-CONTAINING SUBUNIT A1	AT1G80350
Eucgr.F02574	ATP-DEPENDENT KINASE TDA10-RELATED	AT1G80380
Eucgr.F03004	RING FINGER DOMAIN-CONTAINING	AT1G80400
Eucgr.F03908	Glycerol kinase / Glycerokinase	AT1G80460
Eucgr.E01256	COBW-RELATED	AT1G80480
Eucgr.F03922	COBW-RELATED	AT1G80480
Eucgr.C04108	UNCHARACTERIZED NODULIN-LIKE PROTEIN	AT1G80530
Eucgr.F03933	3-isopropylmalate dehydrogenase / IMDH	AT1G80560
Eucgr.J03091	Leucine rich repeat proteins, some proteins contain F-box	AT1G80570
Eucgr.L01430		AT1G80610
Eucgr.C00403	WD REPEAT-CONTAINING PROTEIN 76	AT1G80710
Eucgr.J03102	60S RIBOSOMAL PROTEIN L7-1	AT1G80750
Eucgr.E03531	PROTEIN, PUTATIVE-RELATED	AT1G80770
Eucgr.C01940	WRKY TRANSCRIPTION FACTOR 40-RELATED	AT1G80840
Eucgr.J03121	DNAJ HOMOLOG SUBFAMILY C MEMBER	AT1G80920
Eucgr.J00793	PRE-MRNA-SPLICING FACTOR CWC22 HOMOLOG	AT1G80930
Eucgr.F03985	F23A5.30 PROTEIN	AT1G80940
Eucgr.J03130	F23A5.30 PROTEIN	AT1G80940
Eucgr.A00496	1-ACYLGLYCEROPHOSPHOCHOLINE O-ACYLTRANSFERASE 1	AT1G80950
Eucgr.D00972	MYB-LIKE HTH TRANSCRIPTIONAL REGULATOR FAMILY PROTEIN-RELATED	AT2G01060
Eucgr.E04232	MYB-LIKE HTH TRANSCRIPTIONAL REGULATOR FAMILY PROTEIN-RELATED	AT2G01060
Eucgr.B02866	SEC-INDEPENDENT PROTEIN TRANSLOCASE PROTEIN TATC	AT2G01110
Eucgr.B02854	EXPRESSED PROTEIN	AT2G01190
Eucgr.G02237	Protein tyrosine kinase (Pkinase_Tyr	AT2G01210
Eucgr.G02211	MEMBRANE ASSOCIATED RING FINGER	AT2G01275
Eucgr.G02185	DEAD/DEAH BOX RNA HELICASE FAMILY PROTEIN	AT2G01440
Eucgr.B02911	CLAVATA3/ESR (CLE	AT2G01505
Eucgr.B02943	PLANT INVERTASE/PECTIN METHYLESTERASE INHIBITOR DOMAIN-CONTAINING PROTEIN	AT2G01610
Eucgr.G02112	CYSTEINE-RICH REPEAT SECRETORY PROTEIN 12-RELATED	AT2G01660
Eucgr.F02870	DIPHOSPHOINOSITOL POLYPHOSPHATE PHOSPHOHYDROLASE	AT2G01670
Eucgr.G02109	NUDIX HYDROLASE 17, MITOCHONDRIAL-RELATED	AT2G01670
Eucgr.G02108	Ankyrin repeats (3 copies	AT2G01680
Eucgr.G02844	RIBOPHORIN I	AT2G01720
Eucgr.B02664	Histidine kinase / Protein kinase (histidine	AT2G01830
Eucgr.G02071	65-KDA MICROTUBULE-ASSOCIATED PROTEIN 6-RELATED	AT2G01910
Eucgr.G02066	SHOOT GRAVITROPISM5-LIKE PROTEIN	AT2G01940
Eucgr.G02063	TRANSMEMBRANE 9 SUPERFAMILY PROTEIN	AT2G01970
Eucgr.G02064	TRANSMEMBRANE 9 SUPERFAMILY PROTEIN	AT2G01970
Eucgr.H00588	TRANSMEMBRANE 9 SUPERFAMILY PROTEIN	AT2G01970
Eucgr.K02293	TRANSMEMBRANE 9 SUPERFAMILY PROTEIN	AT2G01970
Eucgr.K02296	TRANSMEMBRANE 9 SUPERFAMILY PROTEIN	AT2G01970
Eucgr.H00595	Glutamate decarboxylase / L-glutamate 1-carboxy-lyase	AT2G02010
Eucgr.B02629	OLIGOPEPTIDE TRANSPORTER-RELATED	AT2G02040
Eucgr.G02559	PROTEIN TOM THREE HOMOLOG 1-RELATED	AT2G02180
Eucgr.H01356	F-BOX PROTEIN PP2-B1-RELATED	AT2G02230
Eucgr.G00033	Predicted membrane protein	AT2G02370
Eucgr.G00053	YacP-like NYN domain (NYN_YacP	AT2G02410
Eucgr.B00438	UBIQUITIN-CONJUGATING ENZYME E2 1-RELATED	AT2G02760
Eucgr.B00440	UBIQUITIN-CONJUGATING ENZYME E2 1-RELATED	AT2G02760
Eucgr.B03415	PROTEIN KINASE 2A, CHLOROPLASTIC-RELATED	AT2G02800
Eucgr.K02463	PROTEIN KINASE 2A, CHLOROPLASTIC-RELATED	AT2G02800
Eucgr.G02513	MUCIN-RELATED PROTEIN	AT2G02880
Eucgr.G02509	PROTEIN PHYTOCHROME KINASE SUBSTRATE 1-RELATED	AT2G02950
Eucgr.H05072	ASPARTYL PROTEASES	AT2G03200
Eucgr.B00531	Galactoside 2-alpha-L-fucosyltransferase / Secretor-type beta-galactoside alpha-1->2 fucosyltransferase	AT2G03220
Eucgr.B03204	Galactoside 2-alpha-L-fucosyltransferase / Secretor-type beta-galactoside alpha-1->2 fucosyltransferase	AT2G03220
Eucgr.G02469	WRKY TRANSCRIPTION FACTOR 3-RELATED	AT2G03340
Eucgr.G02464	Hemimethylated DNA-binding protein YccV like (YccV-like	AT2G03390
Eucgr.B03152	Ureide permease (Ureide_permease	AT2G03530
Eucgr.B03148	MAGNESIUM TRANSPORTER MRS2-5	AT2G03620
Eucgr.G02442	ASPARAGINE SYNTHETASE DOMAIN-CONTAINING PROTEIN 1	AT2G03667
Eucgr.B03126	CYTOSOLIC SULFOTRANSFERASE 12	AT2G03760
Eucgr.G02422	TRANSLIN-ASSOCIATED PROTEIN X	AT2G03780
Eucgr.I02619	NONSENSE-MEDIATED MRNA DECAY PROTEIN 3	AT2G03820
Eucgr.B03110	HEAT SHOCK PROTEIN 89.1	AT2G04030
Eucgr.H00675	Protein of unknown function (DUF2996	AT2G04039
Eucgr.A01377	SUBTILASE FAMILY PROTEIN-RELATED	AT2G04160
Eucgr.J02574	PROPROTEIN CONVERTASE SUBTILISIN/KEXIN	AT2G04160
Eucgr.K01389	RING FINGER DOMAIN-CONTAINING	AT2G04240
Eucgr.A01367	Ribonuclease E / RNase E	AT2G04270
Eucgr.K00726	RIBONUCLEASE Z, CHLOROPLASTIC	AT2G04530
Eucgr.A01085	ZINC FINGER FYVE DOMAIN CONTAINING PROTEIN	AT2G04570
Eucgr.J02171	CELLULAR REPRESSOR OF E1A-STIMULATED GENES, ISOFORM A	AT2G04690
Eucgr.A01066	Threonine--tRNA ligase / Threonyl-tRNA synthetase	AT2G04842
Eucgr.K00658	Predicted membrane protein, contains DoH and Cytochrome b-561/ferric reductase transmembrane domains	AT2G04850
Eucgr.F00620	ZINC FINGER CCCH DOMAIN-CONTAINING PROTEIN 18	AT2G05160
Eucgr.K00655	ZINC FINGER CCCH DOMAIN-CONTAINING PROTEIN 18	AT2G05160
Eucgr.H02963	PROTEIN PROTON GRADIENT REGULATION 5, CHLOROPLASTIC	AT2G05620
Eucgr.A01129	ACONITATE HYDRATASE 3, MITOCHONDRIAL	AT2G05710
Eucgr.C03260	SUBTILISIN SERINE PROTEASE-RELATED	AT2G05920
Eucgr.L03290	SUBTILISIN SERINE PROTEASE-RELATED	AT2G05920
Eucgr.A02448	Enoyl-[acyl-carrier-protein] reductase (NADH	AT2G05990
Eucgr.C00814	PPR repeat (PPR	AT2G06000
Eucgr.C00816	ACYL-COA N-ACYLTRANSFERASES-LIKE PROTEIN	AT2G06025
Eucgr.G01416	RIBOSOMAL PROTEIN S9	AT2G09990
Eucgr.J03086	TRIPHOSPHATE TUNEL METALLOENZYME 3	AT2G11890
Eucgr.C04092	GLYCEROL-3-PHOSPHATE TRANSPORTER 5-RELATED	AT2G13100
Eucgr.C01369	Beta-1,4-mannosyl-glycoprotein 4-beta-N-acetylglucosaminyltransferase / acetylglucosaminyltransferase III	AT2G13290
Eucgr.B03720	Serine--glyoxylate transaminase / SGAT	AT2G13360
Eucgr.I00190	ABC TRANSPORTER G FAMILY MEMBER 5	AT2G13610
Eucgr.K01599	BRASSINOSTEROID INSENSITIVE 1-ASSOCIATED RECEPTOR KINASE 1-RELATED	AT2G13790
Eucgr.I02511	ANCIENT CONSERVED DOMAIN PROTEIN-RELATED	AT2G14520
Eucgr.I01054		AT2G14680
Eucgr.H02262		AT2G15000
Eucgr.I01090		AT2G15000
Eucgr.G01325		AT2G15020
Eucgr.L00953		AT2G15020
Eucgr.G01336	Peptidase of plants and bacteria (BSP	AT2G15220
Eucgr.I01102	TRIACYLGLYCEROL LIPASE 1	AT2G15230
Eucgr.E02959	Uncharacterized conserved protein	AT2G15240
Eucgr.A02320	UDP-GLUCURONOSYLTRANSFERASE UGT-55-RELATED	AT2G15490
Eucgr.I01138	LIMKAIN B LKAP	AT2G15560
Eucgr.C04088	RING ZINC FINGER PROTEIN	AT2G15580
Eucgr.I01148	FERREDOXIN--NITRITE REDUCTASE, CHLOROPLASTIC	AT2G15620
Eucgr.J00091	PPR repeat (PPR	AT2G15630
Eucgr.I00935	EF-HAND CALCIUM-BINDING DOMAIN CONTAINING PROTEIN	AT2G15680
Eucgr.A00800	Pentatricopeptide repeat-containing protein	AT2G15690
Eucgr.C03659	PPR repeat (PPR	AT2G15690
Eucgr.G01459	Uncharacterized conserved protein	AT2G15695
Eucgr.I01174	PEPTIDYL-PROLYL CIS-TRANS ISOMERASE CYP40	AT2G15790
Eucgr.G01504	LAGLIDADG DNA endonuclease family (LAGLIDADG_2	AT2G15820
Eucgr.L00820	PPR repeat (PPR	AT2G15820
Eucgr.L01320	LAGLIDADG DNA endonuclease family (LAGLIDADG_2	AT2G15820
Eucgr.I01209		AT2G15890
Eucgr.F03223	THIOREDOXIN	AT2G16050
Eucgr.I01234	CYSTEINE/HISTIDINE-RICH C1 DOMAIN FAMILY PROTEIN	AT2G16050
Eucgr.I01237	LEGHEMOGLOBIN-RELATED	AT2G16060
Eucgr.D02345		AT2G16070
Eucgr.F01891	LEUCINE-RICH REPEAT PROTEIN KINASE-LIKE PROTEIN	AT2G16250
Eucgr.F01849	Zn(2+) purple acid phosphatase	AT2G16430
Eucgr.G01707	DNA REPLICATION LICENSING FACTOR MCM4	AT2G16440
Eucgr.I01323	PROTEIN FMP32, MITOCHONDRIAL	AT2G16460
Eucgr.F01666	PEPTIDYL-PROLYL CIS-TRANS ISOMERASE CYP19-1	AT2G16600
Eucgr.F02659	PEPTIDYL-PROLYL CIS-TRANS ISOMERASE CYP19-1	AT2G16600
Eucgr.I01401	ACTIN-DEPOLYMERIZING FACTOR 5-RELATED	AT2G16700
Eucgr.J00259	IRON-SULFUR CLUSTER ASSEMBLY PROTEIN	AT2G16710
Eucgr.C00721	TRANSCRIPTION FACTOR TT2	AT2G16720
Eucgr.C00722	TRANSCRIPTION FACTOR TT2	AT2G16720
Eucgr.H01013	EXPRESSED PROTEIN-RELATED	AT2G16760
Eucgr.I01422	EXPRESSED PROTEIN-RELATED	AT2G16800
Eucgr.G02802	PPR repeat family (PPR_2	AT2G16880
Eucgr.G01782	EXPRESSED PROTEIN-RELATED	AT2G16900
Eucgr.I01432	EXPRESSED PROTEIN-RELATED	AT2G16900
Eucgr.J00997	Predicted transporter ADD1 (major facilitator superfamily	AT2G16980
Eucgr.I01458	MAJOR FACILITATOR PROTEIN	AT2G16990
Eucgr.F03527	SEL-1-LIKE PROTEIN	AT2G17030
Eucgr.I01467	DNA HELICASE RECQ FAMILY MEMBER	AT2G17030
Eucgr.G01885	Predicted nucleolar protein involved in ribosome biogenesis	AT2G17250
Eucgr.H04975	NUCLEOLAR COMPLEX PROTEIN 4	AT2G17250
Eucgr.L00580	MITOCHONDRIAL PHOSPHATE CARRIER PROTEIN 1, MITOCHONDRIAL	AT2G17270
Eucgr.I01546	AT-RICH INTERACTIVE DOMAIN-CONTAINING PROTEIN ARID DOMAIN- CONTAINING PROTEIN DEAD RINGER PROTEIN B-CELL REGULATOR OF IGH TRANSCRIPTION BRIGHT	AT2G17410
Eucgr.J02562	DISULFIDE OXIDOREDUCTASE	AT2G17420
Eucgr.I02212	MLO-LIKE PROTEIN 10-RELATED	AT2G17480
Eucgr.J02551	MLO-LIKE PROTEIN 10-RELATED	AT2G17480
Eucgr.C01995	SERINE/THREONINE-PROTEIN KINASE/ENDORIBONUCLEASE IRE1B	AT2G17520
Eucgr.J02537	DNA-binding protein SATB1	AT2G17550
Eucgr.I02228	Rubber cis-polyprenylcistransferase / Rubber transferase	AT2G17570
Eucgr.J02531	Rubber cis-polyprenylcistransferase / Rubber transferase	AT2G17570
Eucgr.I02233	ACYL-ACTIVATING ENZYME 2-RELATED	AT2G17650
Eucgr.I02272	PPR repeat (PPR	AT2G17670
Eucgr.I02313	ASPARTYL PROTEASE FAMILY PROTEIN	AT2G17760
Eucgr.J02485	ASPARTYL PROTEASE FAMILY PROTEIN	AT2G17760
Eucgr.I02331	RAC-LIKE GTP-BINDING PROTEIN ARAC1-RELATED	AT2G17800
Eucgr.I01404	Senescence-associated protein (Senescence	AT2G17840
Eucgr.I02336	Senescence-associated protein (Senescence	AT2G17840
Eucgr.L02525	Senescence-associated protein (Senescence	AT2G17840
Eucgr.I02352	Weak chloroplast movement under blue light	AT2G17940
Eucgr.J02428	2-OXOGLUTARATE (2OG	AT2G17970
Eucgr.J02427	ZINC FINGER PROTEIN	AT2G17975
Eucgr.I02364	HISTONE H1	AT2G18050
Eucgr.B03642	NUCLEOLAR COMPLEX PROTEIN 2 HOMOLOG	AT2G18220
Eucgr.I02428	ANAPHASE-PROMOTING COMPLEX 10	AT2G18290
Eucgr.I02432	AAA-TYPE ATPASE FAMILY PROTEIN-RELATED	AT2G18330
Eucgr.G01660	Acylglycerol lipase / Monoacylglycerol lipase	AT2G18360
Eucgr.G01677	Acylglycerol lipase / Monoacylglycerol lipase	AT2G18360
Eucgr.H04731	NON-SPECIFIC LIPID-TRANSFER PROTEIN 8	AT2G18370
Eucgr.I00248	DnaJ domain (DnaJ	AT2G18465
Eucgr.H01247	Anthocyanidin 3-O-glucosyltransferase / Uridine diphosphoglucose-anthocyanidin 3-O-glucosyltransferase	AT2G18570
Eucgr.H01234	Protein of unknown function (DUF677	AT2G18630
Eucgr.I02475	Protein of unknown function (DUF677	AT2G18630
Eucgr.B00359	RING FINGER DOMAIN-CONTAINING	AT2G18650
Eucgr.C00203	GH10160P	AT2G18670
Eucgr.A00446	Calmodulin binding protein-like (Calmodulin_bind	AT2G18750
Eucgr.C00149	Non-specific serine/threonine protein kinase / Threonine-specific protein kinase	AT2G18890
Eucgr.C02353	GENOMIC DNA, CHROMOSOME 3, BAC CLONE:F20C19-RELATED	AT2G18900
Eucgr.F02281	Protein kinase domain (Pkinase	AT2G19130
Eucgr.C00119	EXPRESSED PROTEIN	AT2G19180
Eucgr.J02863	Leucine Rich Repeat (LRR_1	AT2G19230
Eucgr.C00847	CELL GROWTH-REGULATING NUCLEOLAR PROTEIN	AT2G19385
Eucgr.C03892	WD domain, G-beta repeat (WD40	AT2G19540
Eucgr.C03887	TETRASPANIN-2	AT2G19580
Eucgr.C00948		AT2G19810
Eucgr.C00997	RRNA METHYLTRANSFERASE 1, MITOCHONDRIAL	AT2G19870
Eucgr.C03729	CERAMIDE GLUCOSYLTRANSFERASE	AT2G19880
Eucgr.I01182	N-acetyl-gamma-glutamyl-phosphate reductase / NAGSA dehydrogenase	AT2G19940
Eucgr.G00454	50S RIBOSOMAL PROTEIN L4	AT2G20060
Eucgr.K03588	TETRASPANIN-18-RELATED	AT2G20230
Eucgr.G02789	ZINC FINGER-CONTAINING PROTEIN P48ZNF	AT2G20280
Eucgr.H04250	THYROID RECEPTOR INTERACTING PROTEIN RELATED	AT2G20410
Eucgr.H04252	THYROID RECEPTOR INTERACTING PROTEIN RELATED	AT2G20410
Eucgr.H04279	THYROID RECEPTOR INTERACTING PROTEIN RELATED	AT2G20410
Eucgr.D00597	DNAJ HOMOLOG SUBFAMILY C MEMBER	AT2G20560
Eucgr.K01056	TRANSCRIPTION ACTIVATOR GLK1-RELATED	AT2G20570
Eucgr.D00635	TETRASPANIN	AT2G20740
Eucgr.K00963	POLYOL TRANSPORTER 4-RELATED	AT2G20780
Eucgr.K00965	POLYOL TRANSPORTER 4-RELATED	AT2G20780
Eucgr.A01786	FORMIMINOTRANSFERASE-CYCLODEAMINASE	AT2G20830
Eucgr.K00935	Uncharacterized conserved protein	AT2G20830
Eucgr.K00936	Glutamate formimidoyltransferase / Glutamate formyltransferase	AT2G20830
Eucgr.K00961	ETHYLENE-RESPONSIVE TRANSCRIPTION FACTOR CRF5-RELATED	AT2G20880
Eucgr.G01785	Predicted membrane protein	AT2G20940
Eucgr.L00429	DIRIGENT PROTEIN 20-RELATED	AT2G21100
Eucgr.I01374	TRIOSEPHOSPHATE ISOMERASE, CHLOROPLASTIC	AT2G21170
Eucgr.G01731	UBIQUITIN FUSION DEGRADATON PROTEIN 1	AT2G21270
Eucgr.I01329	ATP BINDING MICROTUBULE MOTOR FAMILY PROTEIN	AT2G21300
Eucgr.I01313	ENHANCED DISEASE SUSCEPTIBILITY 5-RELATED	AT2G21340
Eucgr.L03433	ENHANCED DISEASE SUSCEPTIBILITY 5-RELATED	AT2G21340
Eucgr.I01312	XYLULOSE KINASE-RELATED	AT2G21370
Eucgr.D00178		AT2G21385
Eucgr.I01295	EXPRESSED PROTEIN	AT2G21440
Eucgr.G02690	40S ribosomal protein S25	AT2G21580
Eucgr.I00321	SHIKIMATE KINASE 1, CHLOROPLASTIC-RELATED	AT2G21940
Eucgr.I00323	EXPRESSED PROTEIN	AT2G21960
Eucgr.I00326	Chlorophyll A-B binding protein (Chloroa_b-bind	AT2G21970
Eucgr.H04783	CALMODULIN-BINDING TRANSCRIPTION ACTIVATOR CAMTA	AT2G22300
Eucgr.I02632	CALMODULIN-BINDING TRANSCRIPTION ACTIVATOR CAMTA	AT2G22300
Eucgr.F02128	CYCLIN-D4-1-RELATED	AT2G22490
Eucgr.F02146	MADS-BOX PROTEIN SVP	AT2G22540
Eucgr.L02804	Nicotinamidase / Nicotine deamidase	AT2G22570
Eucgr.H02446	GLUCOSYL/GLUCURONOSYL TRANSFERASES	AT2G22590
Eucgr.F02202		AT2G22795
Eucgr.C00645	MSS1/TRME-RELATED GTP-BINDING PROTEIN	AT2G22870
Eucgr.I00738	METAL TRANSPORTER NRAMP2-RELATED	AT2G23150
Eucgr.I00778	Protein tyrosine kinase (Pkinase_Tyr	AT2G23200
Eucgr.G01415	Uncharacterized conserved coiled-coil protein	AT2G23360
Eucgr.H02071	FILAMENT-LIKE PLANT PROTEIN 7	AT2G23360
Eucgr.I00907	Nicotinate phosphoribosyltransferase / Nicotinic acid phosphoribosyltransferase	AT2G23420
Eucgr.H01949	Uncharacterized conserved protein	AT2G23470
Eucgr.H01969	ZINC-FINGER DOMAIN OF MONOAMINE-OXIDASE A REPRESSOR R1	AT2G23530
Eucgr.I01014	METHYLESTERASE 1-RELATED	AT2G23610
Eucgr.I00998	METHYLESTERASE 1-RELATED	AT2G23620
Eucgr.I01008	Predicted hydrolase/acyltransferase (alpha/beta hydrolase superfamily	AT2G23620
Eucgr.H01932	Domain of unknown function (DUF4228	AT2G23690
Eucgr.H01928	HISTONE-LYSINE N-METHYLTRANSFERASE SUVR5	AT2G23740
Eucgr.I02476	Uncharacterized conserved protein	AT2G23790
Eucgr.C00233	CLASS I GLUTAMINE AMIDOTRANSFERASE DOMAIN-CONTAINING PROTEIN-RELATED	AT2G23970
Eucgr.C00251	DOUBLE-STRANDED RNA-BINDING ZINC FINGER PROTEIN	AT2G24030
Eucgr.L01548	Ribosomal protein L35 (Ribosomal_L35p	AT2G24090
Eucgr.C02511	DNA-DIRECTED RNA POLYMERASE 3, CHLOROPLASTIC	AT2G24120
Eucgr.C04321	Predicted membrane proteins, contain hemolysin III domain	AT2G24150
Eucgr.C02594	NADP-DEPENDENT GLYCERALDEHYDE-3-PHOSPHATE DEHYDROGENASE	AT2G24270
Eucgr.A02624	PROTEASE S28 PRO-X CARBOXYPEPTIDASE-RELATED	AT2G24280
Eucgr.C03983	Gamma-glutamyl cyclotransferase, AIG2-like (GGACT	AT2G24390
Eucgr.C02115		AT2G24420
Eucgr.C02008	CYCLIC NUCLEOTIDE-GATED ION CHANNEL 14-RELATED	AT2G24610
Eucgr.C04018	TRAF-LIKE FAMILY PROTEIN-RELATED	AT2G24640
Eucgr.C04031	PROTEIN TIC 55, CHLOROPLASTIC	AT2G24820
Eucgr.B02483	Myb/SANT-like DNA-binding domain (Myb_DNA-bind_3	AT2G24960
Eucgr.C02736	TPR REPEAT CONTAINING PROTEIN	AT2G25290
Eucgr.C01723	BRCA1-ASSOCIATED PROTEIN	AT2G25320
Eucgr.B00371	Exosomal 3'-5' exoribonuclease complex subunit Rrp40	AT2G25355
Eucgr.D02108		AT2G25410
Eucgr.C01524	Leucine rich repeat proteins, some proteins contain F-box	AT2G25490
Eucgr.C01744	Leucine rich repeat proteins, some proteins contain F-box	AT2G25490
Eucgr.C02778	F-box domain (F-box	AT2G25490
Eucgr.C01807	EXPRESSED PROTEIN	AT2G25625
Eucgr.L02512	COPPER ION BINDING PROTEIN-RELATED	AT2G25670
Eucgr.C02884	EXPRESSED PROTEIN	AT2G25735
Eucgr.C02892	ATP-DEPENDENT PROTEASE CEREBLON	AT2G25737
Eucgr.H01268	ATP-DEPENDENT PROTEASE CEREBLON	AT2G25737
Eucgr.F03069	PROTEIN KINASE FAMILY PROTEIN	AT2G25760
Eucgr.C03766	Polyketide cyclase / dehydrase and lipid transport (Polyketide_cyc2	AT2G25770
Eucgr.C02938	Leucine Rich Repeat (LRR_1	AT2G25790
Eucgr.C00591	Uncharacterized conserved protein	AT2G25830
Eucgr.C00628	POLYMYOSITIS/SCLERODERMA AUTOANTIGEN-RELATED	AT2G25910
Eucgr.C02997	protein EARLY FLOWERING 3	AT2G25930
Eucgr.J03189	VACUOLAR-PROCESSING ENZYME ALPHA-ISOZYME-RELATED	AT2G25940
Eucgr.C03045	Uncharacterized conserved protein	AT2G26070
Eucgr.C03050	BETA-1,3-GALACTOSYLTRANSFERASE 12-RELATED	AT2G26100
Eucgr.C00651	Cotton fibre expressed protein (DUF761	AT2G26110
Eucgr.C00660	METALLOPROTEASE M41 FTSH	AT2G26140
Eucgr.C03056	HEAT STRESS TRANSCRIPTION FACTOR A-2-RELATED	AT2G26150
Eucgr.C03424	HEAT STRESS TRANSCRIPTION FACTOR A-9	AT2G26150
Eucgr.F00033	NUCLEOBASE-ASCORBATE TRANSPORTER 3	AT2G26510
Eucgr.C00062	ADHESION REGULATING MOLECULE 1 110 KDA CELL MEMBRANE GLYCOPROTEIN	AT2G26590
Eucgr.C04236	GLYCOSYL HYDROLASE SUPERFAMILY PROTEIN	AT2G26600
Eucgr.D00055	Very-long-chain 3-oxoacyl-CoA synthase / Very-long-chain beta-ketoacyl-CoA synthase	AT2G26640
Eucgr.C01105	POTASSIUM CHANNEL AKT1-RELATED	AT2G26650
Eucgr.C01286	POTASSIUM CHANNEL AKT1-RELATED	AT2G26650
Eucgr.C04220	SPX DOMAIN-CONTAINING PROTEIN 1-RELATED	AT2G26660
Eucgr.C01176	Heme oxygenase (biliverdin-producing	AT2G26670
Eucgr.C04219	Heme oxygenase (biliverdin-producing	AT2G26670
Eucgr.C04214	PROTEIN NRT1/ PTR FAMILY 6.2	AT2G26690
Eucgr.C01126	ZINC FINGER PROTEIN	AT2G26695
Eucgr.C01132	ZINC FINGER PROTEIN	AT2G26695
Eucgr.L00295	ZINC FINGER PROTEIN	AT2G26695
Eucgr.C04097	11-oxo-beta-amyrin 30-oxidase / CYP72A154	AT2G26710
Eucgr.C04098	CYTOCHROME P450 FAMILY MEMBER	AT2G26710
Eucgr.C04102	11-oxo-beta-amyrin 30-oxidase / CYP72A154	AT2G26710
Eucgr.F01187	PPR repeat (PPR	AT2G26790
Eucgr.B03752	Hydroxymethylglutaryl-CoA lyase / HMG-CoA lyase	AT2G26800
Eucgr.J00675	METHYLTRANSFERASE FAMILY PROTEIN-RELATED	AT2G26810
Eucgr.C01098	SODIUM/PYRUVATE COTRANSPORTER BASS2, CHLOROPLASTIC	AT2G26900
Eucgr.B03773	CBL-INTERACTING SERINE/THREONINE-PROTEIN KINASE 3	AT2G26980
Eucgr.J00624	ARSENITE-RESISTANCE PROTEIN 2	AT2G27100
Eucgr.J00543	Late embryogenesis abundant protein (LEA_2	AT2G27260
Eucgr.J00538	Predicted membrane protein	AT2G27290
Eucgr.B03836	POLLEN OLE E 1 ALLERGEN AND EXTENSIN FAMILY PROTEIN	AT2G27385
Eucgr.J00494	GLUCAN ENDO-1,3-BETA-GLUCOSIDASE 14	AT2G27500
Eucgr.J00497	GLUCAN ENDO-1,3-BETA-GLUCOSIDASE 14	AT2G27500
Eucgr.J00493	FERREDOXIN-4, CHLOROPLASTIC-RELATED	AT2G27510
Eucgr.B03873	AN1-TYPE ZINC FINGER PROTEIN	AT2G27580
Eucgr.F00451	PPR repeat (PPR	AT2G27610
Eucgr.H00610	CYSTEINE/HISTIDINE-RICH C1 DOMAIN-CONTAINING PROTEIN	AT2G27660
Eucgr.G02702	Cytochrome P450 CYP4/CYP19/CYP26 subfamilies	AT2G27690
Eucgr.B03885	NTKL-BINDING PROTEIN 1	AT2G27740
Eucgr.J00429	NUCLEOBASE-ASCORBATE TRANSPORTER 12	AT2G27810
Eucgr.E00480		AT2G27830
Eucgr.J00422	EXPRESSED PROTEIN	AT2G27830
Eucgr.B03914	SERINE PROTEASE FAMILY S10 SERINE CARBOXYPEPTIDASE	AT2G27920
Eucgr.K02421	RETINOID-INDUCIBLE SERINE CARBOXYPEPTIDASE	AT2G27920
Eucgr.K02426	SERINE PROTEASE FAMILY S10 SERINE CARBOXYPEPTIDASE	AT2G27920
Eucgr.J00392	Cyclin-dependent protein kinase CDC28, regulatory subunit CKS1, and related proteins	AT2G27970
Eucgr.B02532	CHAPERONIN 60 SUBUNIT ALPHA 1, CHLOROPLASTIC	AT2G28000
Eucgr.A02861	ALPHA-L-FUCOSIDASE-RELATED	AT2G28100
Eucgr.B03934		AT2G28130
Eucgr.K01241	CYCLIC NUCLEOTIDE-GATED ION CHANNEL 15-RELATED	AT2G28260
Eucgr.B02514	CYTOKININ RIBOSIDE 5'-MONOPHOSPHATE PHOSPHORIBOHYDROLASE LOG3-RELATED	AT2G28305
Eucgr.F03544	Possible lysine decarboxylase (Lysine_decarbox	AT2G28305
Eucgr.J00920	CYTOKININ RIBOSIDE 5'-MONOPHOSPHATE PHOSPHORIBOHYDROLASE LOG3-RELATED	AT2G28305
Eucgr.B02511	STORAGE PROTEIN-RELATED	AT2G28310
Eucgr.B02510	SOLUTE CARRIER FAMILY 35	AT2G28315
Eucgr.K03250	Domain of unknown function (DUF588	AT2G28370
Eucgr.B02497		AT2G28430
Eucgr.J00934	tRNA (uracil(54	AT2G28450
Eucgr.G02793	ETHYLENE-RESPONSIVE TRANSCRIPTION FACTOR RAP2-7	AT2G28550
Eucgr.G02717	DEAD/DEAH BOX HELICASE-LIKE PROTEIN	AT2G28600
Eucgr.B02412	3-KETOACYL-COA SYNTHASE 12-RELATED	AT2G28630
Eucgr.J02097	3-KETOACYL-COA SYNTHASE 12-RELATED	AT2G28630
Eucgr.B02404	GB	AT2G28690
Eucgr.B02380	INNER MEMBRANE PROTEIN ALBINO3, CHLOROPLASTIC	AT2G28800
Eucgr.B02375	E3 UBIQUITIN-PROTEIN LIGASE XBAT31-RELATED	AT2G28840
Eucgr.G02823	Aminodeoxychorismate synthase / ADC synthase	AT2G28880
Eucgr.A01268	Non-specific protein-tyrosine kinase / Cytoplasmic protein tyrosine kinase // Non-specific serine/threonine protein kinase / Threonine-specific protein kinase	AT2G28930
Eucgr.A01271	RHOMBOID-LIKE PROTEIN 4	AT2G29050
Eucgr.B02321	ABSCISIC ACID 8'-HYDROXYLASE 2	AT2G29090
Eucgr.C01857	GLUTAMATE RECEPTOR 2.5-RELATED	AT2G29120
Eucgr.C01861	GLUTAMATE RECEPTOR 2.5-RELATED	AT2G29120
Eucgr.C01873	GLUTAMATE RECEPTOR 2.5-RELATED	AT2G29120
Eucgr.C02006	GLUTAMATE RECEPTOR 2.5-RELATED	AT2G29120
Eucgr.G02951	PUMILIO HOMOLOG 1-RELATED	AT2G29200
Eucgr.A01486	PROTEIN PHOSPHATASE 2C	AT2G29380
Eucgr.B02289	MITOCHONDRIAL IMPORT INNER MEMBRANE TRANSLOCASE SUBUNIT TIM10	AT2G29530
Eucgr.B02273	THIAMINE BIOSYNTHESIS PROTEIN THIC	AT2G29630
Eucgr.B02267	ANTHRANILATE SYNTHASE COMPONENT I-LIKE PROTEIN	AT2G29690
Eucgr.B02234	ZINC TRANSPORTER 6, CHLOROPLASTIC	AT2G30080
Eucgr.B02230	OS05G0353300 PROTEIN	AT2G30100
Eucgr.J01907	UBIQUITIN-ACTIVATING ENZYME E1	AT2G30110
Eucgr.J01880	UDP-GLYCOSYLTRANSFERASE 87A2	AT2G30150
Eucgr.J01861	PROTEIN PHOSPHATASE 2C 26-RELATED	AT2G30170
Eucgr.J01839	MAJOR FACILITATOR PROTEIN	AT2G30300
Eucgr.B04014	BIOGENESIS OF LYSOSOME-RELATED ORGANELLES COMPLEX 1 SUBUNIT 1	AT2G30330
Eucgr.B04017	BIOGENESIS OF LYSOSOME-RELATED ORGANELLES COMPLEX 1 SUBUNIT 1	AT2G30330
Eucgr.B04021	CBL-INTERACTING SERINE/THREONINE-PROTEIN KINASE 11	AT2G30360
Eucgr.K01276	OVATE FAMILY PROTEIN 1-RELATED	AT2G30400
Eucgr.B01493	Photosystem II reaction centre W protein (PsbW	AT2G30570
Eucgr.L01029	Enoyl-CoA isomerase	AT2G30660
Eucgr.L01034	ENOYL-COA HYDRATASE-RELATED	AT2G30660
Eucgr.A00011	TRIGGER FACTOR CHAPERONE AND PEPTIDYL-PROLYL CIS/TRANS ISOMERASE	AT2G30695
Eucgr.A00037	DNA-binding protein SATB1	AT2G30700
Eucgr.K01227	SERINE/THREONINE-PROTEIN KINASE	AT2G30880
Eucgr.K01184	PROTEIN TRICHOME BIREFRINGENCE-LIKE 43	AT2G30900
Eucgr.K01136	Protein of unknown function (DUF688	AT2G30990
Eucgr.A01914	ATP SYNTHASE PROTEIN I-RELATED PROTEIN	AT2G31040
Eucgr.A01886	ELONGATION FACTOR FAMILY PROTEIN	AT2G31060
Eucgr.K01099		AT2G31090
Eucgr.A01904		AT2G31130
Eucgr.H03058	ACTIN-DEPOLYMERIZING FACTOR 6	AT2G31200
Eucgr.K03264	COFILIN-RELATED	AT2G31200
Eucgr.K03268	KINESIN LIGHT CHAIN	AT2G31240
Eucgr.K03061	Transcription factor LHW	AT2G31280
Eucgr.K00752	EMBRYO DEFECTIVE 1381 PROTEIN	AT2G31340
Eucgr.H00998	Smr domain (Smr	AT2G31400
Eucgr.G01937	Cgr1 family (Cgr1	AT2G31410
Eucgr.H00376	A/G-SPECIFIC ADENINE GLYCOSYLASE/ENDONUCLEASE III	AT2G31450
Eucgr.H00403	Protein of unknown function (DUF1685	AT2G31560
Eucgr.H02619	IMPORTIN-7, 8, 11	AT2G31660
Eucgr.H02738	METHYLTRANSFERASE-LIKE PROTEIN 13	AT2G31740
Eucgr.H01869	ACETOLACTATE SYNTHASE III, REGULATORY SUBUNIT	AT2G31810
Eucgr.B00174	LEUCINE-RICH REPEAT RECEPTOR-LIKE SERINE/THREONINE/TYROSINE-PROTEIN KINASE SOBIR1	AT2G31880
Eucgr.K02775	LEUCINE-RICH REPEAT RECEPTOR-LIKE SERINE/THREONINE/TYROSINE-PROTEIN KINASE SOBIR1	AT2G31880
Eucgr.I02808		AT2G31930
Eucgr.H03445	Amino-acid N-acetyltransferase / N-acetylglutamate synthase	AT2G32030
Eucgr.C00361	40S RIBOSOMAL PROTEIN S12	AT2G32060
Eucgr.C01665	CCR4-NOT TRANSCRIPTION COMPLEX SUBUNIT	AT2G32070
Eucgr.C01976	CCR4-NOT TRANSCRIPTION COMPLEX SUBUNIT	AT2G32070
Eucgr.J01722	PUR-TRANSCRIPTIONAL ACTIVATOR	AT2G32080
Eucgr.H03460	LACTOYLGLUTATHIONE LYASE GLYOXALASE I	AT2G32090
Eucgr.H03532	HALOACID DEHALOGENASE-LIKE HYDROLASE	AT2G32150
Eucgr.A00897		AT2G32210
Eucgr.A00904	STRUCTURAL MAINTENANCE OF CHROMOSOMES SMC FAMILY MEMBER	AT2G32240
Eucgr.A00910	PROTEIN FAR1-RELATED SEQUENCE 2	AT2G32250
Eucgr.A01734	BETA-AMYLASE 5-RELATED	AT2G32290
Eucgr.A01121	PEPTIDASE M50 FAMILY PROTEIN	AT2G32480
Eucgr.K00785	DIENELACTONE HYDROLASE	AT2G32520
Eucgr.J00678	F-box domain (F-box	AT2G32560
Eucgr.G00602	SNARE PROTEINS	AT2G32670
Eucgr.H00067	WD40 REPEAT PROTEIN MUCILAGE-MODIFIED 1	AT2G32700
Eucgr.H04429	DCD (DEVELOPMENT AND CELL DEATH	AT2G32910
Eucgr.D01376	WD40 repeat-containing protein // Peroxisomal targeting signal type 2 receptor	AT2G32950
Eucgr.K00737	E3 UBIQUITIN-PROTEIN LIGASE RFWD2	AT2G32950
Eucgr.K00758	HAUS augmin-like complex subunit 2 (HAUS2	AT2G32980
Eucgr.K03601	Acetyl-CoA C-acyltransferase / Beta-ketothiolase	AT2G33150
Eucgr.H00135	ACTIN-RELATED PROTEIN 42431 COMPLEX SUBUNIT 2B	AT2G33385
Eucgr.H02964		AT2G33390
Eucgr.H02966		AT2G33400
Eucgr.H02995	50S RIBOSOMAL PROTEIN L28, CHLOROPLASTIC	AT2G33450
Eucgr.H03381	ZINC FINGER PROTEIN CONSTANS-LIKE 14-RELATED	AT2G33500
Eucgr.B03553	GT-2-RELATED PROTEIN	AT2G33550
Eucgr.F03605	CINNAMOYL-COA:NADP OXIDOREDUCTASE-LIKE 1-RELATED	AT2G33590
Eucgr.F01813	AT HOOK MOTIF DNA-BINDING FAMILY PROTEIN	AT2G33620
Eucgr.F03602	AT HOOK MOTIF DNA-BINDING FAMILY PROTEIN	AT2G33620
Eucgr.G01884	PROTEIN PHOSPHATASE 2C 27-RELATED	AT2G33700
Eucgr.D00620	Ubiquitin-conjugating enzyme	AT2G33770
Eucgr.D00512	Uncharacterised protein family UPF0052 (UPF0052	AT2G34090
Eucgr.F01251	Plug domain of Sec61p (Plug_translocon	AT2G34250
Eucgr.F03282	Plug domain of Sec61p (Plug_translocon	AT2G34250
Eucgr.H00074	U5 snRNP-specific protein-like factor and related proteins // WD40 repeat protein	AT2G34260
Eucgr.C00777	RRP12-LIKE PROTEIN	AT2G34357
Eucgr.D00335	O-ACETYLTRANSFERASE CAS1P-LIKE PROTEIN-RELATED	AT2G34410
Eucgr.A02018	60S RIBOSOMAL PROTEIN L18A	AT2G34480
Eucgr.D00304	60S RIBOSOMAL PROTEIN L18A	AT2G34480
Eucgr.E02406	Protein of unknown function (DUF642	AT2G34510
Eucgr.E01909	PYRUVATE DEHYDROGENASE E1 COMPONENT SUBUNIT BETA-2, CHLOROPLASTIC-RELATED	AT2G34590
Eucgr.D00262		AT2G34640
Eucgr.E02473	PROTEIN KINASE PINOID	AT2G34650
Eucgr.J02557	TRANSCRIPTION INITIATION FACTOR IA RRN3	AT2G34750
Eucgr.D00091	MATERNAL EFFECT EMBRYO ARREST PROTEIN	AT2G34780
Eucgr.D00092	zinc finger domain protein 2B	AT2G34780
Eucgr.D01614	Tetrahydroberberine oxidase / THB oxidase	AT2G34790
Eucgr.B03632	PROTEIN SSU-2, ISOFORM B	AT2G34860
Eucgr.G02811	TRANSCRIPTION FACTOR GTE1	AT2G34900
Eucgr.A00620	Leucine Rich Repeat (LRR_1	AT2G34930
Eucgr.A00622	Leucine Rich Repeat (LRR_1	AT2G34930
Eucgr.G02130	RECEPTOR LIKE PROTEIN 1	AT2G34930
Eucgr.G02131	RECEPTOR LIKE PROTEIN 1	AT2G34930
Eucgr.H04985	RECEPTOR LIKE PROTEIN 1	AT2G34930
Eucgr.D00009	CATIONIC AMINO ACID TRANSPORTER 5	AT2G34960
Eucgr.E04308	UDP-N-acetylglucosamine diphosphorylase / UDP-N-acetylglucosamine pyrophosphorylase	AT2G35020
Eucgr.E04300	POTASSIUM TRANSPORTER 10-RELATED	AT2G35060
Eucgr.E04249	GLYCINE CLEAVAGE SYSTEM H PROTEIN	AT2G35120
Eucgr.D00981	PPR repeat (PPR	AT2G35130
Eucgr.F04456	COPINE	AT2G35140
Eucgr.D02181	PROTEIN PHOSPHATASE 2C 29	AT2G35350
Eucgr.D02207	Alternative splicing factor ASF/SF2 (RRM superfamily	AT2G35410
Eucgr.B03530	2-AMINO-3-CARBOXYLMUCONATE-6-SEMIALDEHYDE DECARBOXYLASE	AT2G35450
Eucgr.D02230	DNAJ HOMOLOG SUBFAMILY C MEMBER 2	AT2G35540
Eucgr.D02120	CTF2A LIKE OXIDOREDUCTASE-RELATED	AT2G35660
Eucgr.E00396	Protein-serine/threonine phosphatase / Serine/threonine specific protein phosphatase // Protein-tyrosine-phosphatase / PTPase	AT2G35680
Eucgr.J01110	TRANSMEMBRANE PROTEIN 70, MITOCHONDRIAL	AT2G35790
Eucgr.J01111	TRANSMEMBRANE PROTEIN 70, MITOCHONDRIAL	AT2G35790
Eucgr.A01173	MITOCHONDRIAL IMPORT INNER MEMBRANE TRANSLOCASE SUBUNIT TIM14-1	AT2G35795
Eucgr.G02805	MITOCHONDRIAL SUBSTRATE CARRIER FAMILY PROTEIN C	AT2G35800
Eucgr.J01124		AT2G35820
Eucgr.K01924	ATP-DEPENDENT RNA HELICASE DHX30-RELATED	AT2G35920
Eucgr.K02566		AT2G36145
Eucgr.K02046	CELL DIVISION PROTEIN FTSZ-RELATED	AT2G36250
Eucgr.A01503	2,6-dioxo-6-phenylhexa-3-enoate hydrolase / HOHPDA hydrolase	AT2G36290
Eucgr.A01506		AT2G36295
Eucgr.A01518	Uridine nucleosidase / Uridine ribohydrolase	AT2G36310
Eucgr.J00449	ATP-BINDING CASSETTE TRANSPORTER	AT2G36380
Eucgr.A01533	1,4-ALPHA-GLUCAN-BRANCHING ENZYME 2-1, CHLOROPLASTIC/AMYLOPLASTIC-RELATED	AT2G36390
Eucgr.A01535	NTKL-BINDING PROTEIN 1	AT2G36410
Eucgr.K02066	NTKL-BINDING PROTEIN 1	AT2G36410
Eucgr.A00668	UPF0481 protein	AT2G36430
Eucgr.A01580	ATP-DEPENDENT PROTEASE CEREBLON	AT2G36630
Eucgr.A01591	POLYADENYLATE-BINDING PROTEIN 7	AT2G36660
Eucgr.A01593	WILLIAMS-BEUREN SYNDROME CRITICAL REGION PROTEIN-RELATED	AT2G36680
Eucgr.E01246	GLUCOSYL/GLUCURONOSYL TRANSFERASES	AT2G36770
Eucgr.A01606	UDP-GLYCOSYLTRANSFERASE 73C7	AT2G36780
Eucgr.A01607	UDP-GLYCOSYLTRANSFERASE 73C7	AT2G36800
Eucgr.A01649	EXPRESSED PROTEIN	AT2G36835
Eucgr.A01656	ACT DOMAIN-CONTAINING PROTEIN	AT2G36840
Eucgr.G02875	[Protein-PII] uridylyltransferase / Uridylyl removing enzyme	AT2G36840
Eucgr.J01053	[Protein-PII] uridylyltransferase / Uridylyl removing enzyme	AT2G36840
Eucgr.A01661	XYLOGLUCAN ENDOTRANSGLUCOSYLASE/HYDROLASE PROTEIN 31-RELATED	AT2G36870
Eucgr.B03937	Xyloglucan:xyloglucosyl transferase / Xyloglucan endotransglycosylase	AT2G36870
Eucgr.K02926		AT2G36895
Eucgr.K00500	ABC transporter (ABC_tran	AT2G36910
Eucgr.A01690	TSL-KINASE INTERACTING PROTEIN 1	AT2G36960
Eucgr.A01691	GLUCOSYL/GLUCURONOSYL TRANSFERASES	AT2G36970
Eucgr.K01255	RNA POLYMERASE SIGMA FACTOR SIGF, CHLOROPLASTIC	AT2G36990
Eucgr.A01141	TRANSLIN	AT2G37020
Eucgr.K01251	TELOMERIC REPEAT BINDING PROTEIN	AT2G37025
Eucgr.A01179	CCAAT-BINDING TRANSCRIPTION FACTOR-RELATED	AT2G37060
Eucgr.G02796	NUCLEAR TRANSCRIPTION FACTOR Y SUBUNIT B-2-RELATED	AT2G37060
Eucgr.A01172	BETA-1,4-XYLOSYLTRANSFERASE IRX9-RELATED	AT2G37090
Eucgr.K03219	RING-FINGER DOMAIN-CONTAINING PROTEIN	AT2G37150
Eucgr.F00602	Possible lysine decarboxylase (Lysine_decarbox	AT2G37210
Eucgr.F02345	PPR repeat (PPR	AT2G37230
Eucgr.A01195	WRKY transcription factor 44	AT2G37260
Eucgr.A02519	40S RIBOSOMAL PROTEIN S5-1-RELATED	AT2G37270
Eucgr.K03183	UPF0014 INNER MEMBRANE PROTEIN YBBM-RELATED	AT2G37330
Eucgr.A01225	TETRATRICOPEPTIDE REPEAT DOMAIN-CONTAINING PROTEIN	AT2G37400
Eucgr.B02390	C2H2-TYPE ZINC FINGER FAMILY PROTEIN-RELATED	AT2G37430
Eucgr.K03159		AT2G37480
Eucgr.A01252	HSP20-like chaperones superfamily protein	AT2G37570
Eucgr.H01113	myb proto-oncogene protein, plant	AT2G37630
Eucgr.K03130	TRANSCRIPTION FACTOR AS1	AT2G37630
Eucgr.G02939	GRAS domain family (GRAS	AT2G37650
Eucgr.J00270	Phosphoribosylaminoimidazole carboxylase / AIR carboxylase	AT2G37690
Eucgr.C01712	L-TYPE LECTIN-DOMAIN CONTAINING RECEPTOR KINASE IV.1-RELATED	AT2G37710
Eucgr.H01494	Legume lectin domain (Lectin_legB	AT2G37710
Eucgr.L01525	L-TYPE LECTIN-DOMAIN CONTAINING RECEPTOR KINASE IV.1-RELATED	AT2G37710
Eucgr.L01538	L-TYPE LECTIN-DOMAIN CONTAINING RECEPTOR KINASE IV.1-RELATED	AT2G37710
Eucgr.K03060	EXPRESSED PROTEIN	AT2G37750
Eucgr.B01498	3-beta-(or 20-alpha	AT2G37770
Eucgr.B01499	3-beta-(or 20-alpha	AT2G37770
Eucgr.B01501	3-beta-(or 20-alpha	AT2G37770
Eucgr.B02711	3-beta-(or 20-alpha	AT2G37770
Eucgr.B02721	Domain of unknown function (DUF3411	AT2G37860
Eucgr.K03013	SPHINGOMYELIN SYNTHETASE	AT2G37940
Eucgr.E02428	RIBOSOME BIOGENESIS REGULATORY PROTEIN	AT2G37990
Eucgr.F01729	CERAMIDASE	AT2G38010
Eucgr.B02768	HIV-INDUCED PROTEIN-7-LIKE PROTEASE	AT2G38025
Eucgr.B02769	ACETYL-COENZYME A CARBOXYLASE CARBOXYL TRANSFERASE SUBUNIT ALPHA, CHLOROPLASTIC	AT2G38040
Eucgr.D02079	3-OXO-5-ALPHA-STEROID 4-DEHYDROGENASE 2	AT2G38050
Eucgr.B02783	ANION TRANSPORTER 3, CHLOROPLASTIC-RELATED	AT2G38060
Eucgr.B02796	LACCASE-10-RELATED	AT2G38080
Eucgr.G03028	LACCASE-16	AT2G38080
Eucgr.K02996	LACCASE-10-RELATED	AT2G38080
Eucgr.B02800	Transcription factor DIVARICATA	AT2G38090
Eucgr.B02256	Ca2+/H+ antiporter VCX1 and related proteins	AT2G38170
Eucgr.F00142	RING-FINGER DOMAIN-CONTAINING PROTEIN	AT2G38185
Eucgr.J01909	PROTEIN ABERRANT POLLEN DEVELOPMENT 1-RELATED	AT2G38185
Eucgr.A00534	AMP deaminase / Myoadenylate deaminase	AT2G38280
Eucgr.H05065	AMMONIUM TRANSPORTER 2	AT2G38290
Eucgr.H05067	AMMONIUM TRANSPORTER 2	AT2G38290
Eucgr.J00169	ABSCISIC ACID RECEPTOR PYL4	AT2G38310
Eucgr.K02957	PROTEIN TRICHOME BIREFRINGENCE-LIKE 34	AT2G38320
Eucgr.A00636	UNKNOWN PROTEIN	AT2G38450
Eucgr.K01277	2-OXOGLUTARATE (2OG	AT2G38500
Eucgr.G01626		AT2G38570
Eucgr.A00807	RNA-BINDING PROTEIN RELATED	AT2G38610
Eucgr.A00877	Protein of unknown function	AT2G38640
Eucgr.J00083	65-KDA MICROTUBULE-ASSOCIATED PROTEIN 5	AT2G38720
Eucgr.D01168	Sugar-terminal-phosphatase / Xylitol-5-phosphatase	AT2G38740
Eucgr.G03248	ANNEXIN D3	AT2G38760
Eucgr.G03256	CALMODULIN-BINDING PROTEIN-LIKE PROTEIN	AT2G38800
Eucgr.H04940	PDDEXK-like family of unknown function (PDDEXK_6	AT2G38820
Eucgr.H00163	INORGANIC PHOSPHATE TRANSPORTER 42461	AT2G38940
Eucgr.G02836	ACYL-COA N-ACYLTRANSFERASES SUPERFAMILY PROTEIN	AT2G39000
Eucgr.B01277	ANAPHASE-PROMOTING COMPLEX SUBUNIT 7	AT2G39090
Eucgr.G02869	MEF2B PROTEIN	AT2G39170
Eucgr.G02820	ATH SUBFAMILY PROTEIN ATH8	AT2G39190
Eucgr.J01141	CDP-diacylglycerol--glycerol-3-phosphate 3-phosphatidyltransferase / Phosphatidylglycerophosphate synthase	AT2G39290
Eucgr.G02768	60S ribosomal protein L35	AT2G39390
Eucgr.G02767	ALPHA/BETA-HYDROLASES SUPERFAMILY PROTEIN-RELATED	AT2G39420
Eucgr.A01226	F-box domain (F-box	AT2G39490
Eucgr.A01227	F-box domain (F-box	AT2G39490
Eucgr.A01228	F-box domain (F-box	AT2G39490
Eucgr.J00022	GERANYLGERANYL TRANSFERASE TYPE-1 SUBUNIT BETA	AT2G39550
Eucgr.B02387	[Protein-PII] uridylyltransferase / Uridylyl removing enzyme	AT2G39570
Eucgr.J00012	PDDEXK-like family of unknown function (PDDEXK_6	AT2G39650
Eucgr.J00005	RADICAL SAM DOMAIN-CONTAINING PROTEIN	AT2G39670
Eucgr.G02936	Protein of unknown function, DUF547 (DUF547	AT2G39690
Eucgr.J02048	EXPANSIN-A6	AT2G39700
Eucgr.B02310	RIBULOSE BISPHOSPHATE CARBOXYLASE/OXYGENASE ACTIVASE, CHLOROPLASTIC	AT2G39730
Eucgr.J01234	RIBULOSE BISPHOSPHATE CARBOXYLASE/OXYGENASE ACTIVASE, CHLOROPLASTIC	AT2G39730
Eucgr.J02030	RIBULOSE BISPHOSPHATE CARBOXYLASE/OXYGENASE ACTIVASE, CHLOROPLASTIC	AT2G39730
Eucgr.K03065	26S proteasome regulatory complex, ATPase RPT4	AT2G39730
Eucgr.L03031	26S proteasome regulatory complex, ATPase RPT4	AT2G39730
Eucgr.G02988	Mannose-1-phosphate guanylyltransferase (GDP	AT2G39770
Eucgr.H00686	RIBONUCLEASE 2	AT2G39780
Eucgr.B01698	Translation initiation factor 3, subunit f (eIF-3f	AT2G39990
Eucgr.G03042	60S ACIDIC RIBOSOMAL PROTEIN P0	AT2G40010
Eucgr.J00216	PROTEIN D2023.6	AT2G40090
Eucgr.G03060	CHLOROPHYLL A-B BINDING PROTEIN CP29.3, CHLOROPLASTIC	AT2G40100
Eucgr.G03063	HYPOTHETICAL SER-THR PROTEIN KINASE-RELATED	AT2G40120
Eucgr.J00203	DOUBLE CLP-N MOTIF-CONTAINING P-LOOP NUCLEOSIDE TRIPHOSPHATE HYDROLASES SUPERFAMILY PROTEIN	AT2G40130
Eucgr.E02743	STEROL REGULATORY ELEMENT-BINDING PROTEIN	AT2G40200
Eucgr.J00186	Taxadien-5-alpha-ol O-acetyltransferase / Taxadienol acetyltransferase	AT2G40230
Eucgr.G03085	EUKARYOTIC TRANSLATION INITIATION FACTOR 2 SUBUNIT 1	AT2G40290
Eucgr.J00176	Ferroxidase / Hephaestin	AT2G40300
Eucgr.G03092	PROTEIN TRICHOME BIREFRINGENCE-LIKE 33	AT2G40320
Eucgr.G00349	RIBOSOME BIOGENESIS PROTEIN BOP1 BLOCK OF PROLIFERATION 1 PROTEIN	AT2G40360
Eucgr.J00163	Haem-binding uptake, Tiki superfamily, ChaN (Cofac_haem_bdg	AT2G40400
Eucgr.J00159	Micrococcal nuclease / Micrococcal endonuclease	AT2G40410
Eucgr.J00161	Micrococcal nuclease / Micrococcal endonuclease	AT2G40410
Eucgr.J00153	GLIOMA SUPPRESSOR CANDIDATE REGION GENE 2	AT2G40430
Eucgr.G03119	PROTEIN NRT1/ PTR FAMILY 5.1	AT2G40460
Eucgr.G03131	40S RIBOSOMAL PROTEIN S26	AT2G40510
Eucgr.J00130	MINI-CHROMOSOME MAINTENANCE COMPLEX-BINDING PROTEIN	AT2G40550
Eucgr.J00125	40S RIBOSOMAL PROTEIN S26	AT2G40590
Eucgr.J00119	bZIP transcription factor (bZIP_1	AT2G40620
Eucgr.G03146	RHODANESE-LIKE DOMAIN-CONTAINING PROTEIN 7	AT2G40760
Eucgr.J00661	RING ZINC FINGER PROTEIN	AT2G40830
Eucgr.K01683	E3 UBIQUITIN LIGASE	AT2G40830
Eucgr.K01679	4-alpha-glucanotransferase / Oligo-1,4-1,4-glucantransferase	AT2G40840
Eucgr.A02196	UBIQUITIN CARBOXYL-TERMINAL HYDROLASE 10-RELATED	AT2G40930
Eucgr.A02166	DNAJ HOMOLOG SUBFAMILY C MEMBER	AT2G41000
Eucgr.A02169	Domain of unknown function (DUF309	AT2G41120
Eucgr.A02255	HALOACID DEHALOGENASE-LIKE HYDROLASE	AT2G41250
Eucgr.A02256	STRICTOSIDINE SYNTHASE-RELATED	AT2G41290
Eucgr.A02291	PROTEIN EARLY RESPONSIVE TO DEHYDRATION 15	AT2G41430
Eucgr.A02296	UDP-N-acetylglucosamine--dolichyl-phosphate N-acetylglucosaminephosphotransferase / N-acetylglucosamine-1-phosphate transferase	AT2G41490
Eucgr.K01713	S-FORMYLGLUTATHIONE HYDROLASE	AT2G41530
Eucgr.K01721	NUCLEAR PORE COMPLEX PROTEIN NUP93 NUCLEOPORIN NUP93 DEAD EYE PROTEIN	AT2G41620
Eucgr.A02349	EXPRESSED PROTEIN	AT2G41770
Eucgr.A02355	Insulysin / Insulinase	AT2G41790
Eucgr.A02357	Insulysin / Insulinase	AT2G41790
Eucgr.A02456	WRC (WRC	AT2G42040
Eucgr.K01842	DnaJ domain (DnaJ	AT2G42080
Eucgr.A02411	NUCLEOLAR PROTEIN GAR2-LIKE PROTEIN	AT2G42320
Eucgr.C03568	RING FINGER DOMAIN-CONTAINING	AT2G42350
Eucgr.B00228	COPPER AMINE OXIDASE	AT2G42490
Eucgr.B03297	COPPER AMINE OXIDASE	AT2G42490
Eucgr.B03621	DEAD-BOX ATP-DEPENDENT RNA HELICASE 37-RELATED	AT2G42520
Eucgr.K01130	F-BOX/LRR-REPEAT PROTEIN 18	AT2G42620
Eucgr.K01140	SEC1 FAMILY DOMAIN-CONTAINING PROTEIN 2	AT2G42700
Eucgr.K01141	RIBOSOMAL PROTEIN L7AE FAMILY MEMBER	AT2G42710
Eucgr.A01929	60S RIBOSOMAL PROTEIN L11-RELATED	AT2G42740
Eucgr.A01165		AT2G42760
Eucgr.E04347	Protein of unknown function (DUF1685	AT2G42760
Eucgr.K01150	Protein of unknown function (DUF1685	AT2G42760
Eucgr.A01953	PROTEIN T23E1.3, ISOFORM A	AT2G42780
Eucgr.A01961	HVA22-LIKE PROTEIN F	AT2G42820
Eucgr.A01974	MITOGEN-ACTIVATED PROTEIN KINASE 20	AT2G42880
Eucgr.A02015		AT2G42975
Eucgr.A02044	Spermine oxidase / SMO // Non-specific polyamine oxidase / Polyamine oxidase	AT2G43020
Eucgr.H00442		AT2G43060
Eucgr.A00219	U3-containing 90S pre-ribosomal complex subunit (CMS1	AT2G43110
Eucgr.L00544	U3-containing 90S pre-ribosomal complex subunit (CMS1	AT2G43110
Eucgr.A00216	PIRIN	AT2G43120
Eucgr.A00215	RAS-RELATED PROTEIN RABA5B-RELATED	AT2G43130
Eucgr.H00167	EF-HAND CALCIUM-BINDING DOMAIN CONTAINING PROTEIN	AT2G43290
Eucgr.H00370	CALMODULIN-LIKE PROTEIN 6-RELATED	AT2G43290
Eucgr.H00345	Electron-transferring-flavoprotein dehydrogenase / ETF-ubiquinone oxidoreductase	AT2G43400
Eucgr.H00317	Disrupter of silencing SAS10	AT2G43650
Eucgr.L00008	Stearoyl-[acyl-carrier-protein] 9-desaturase / Stearyl-ACP desaturase	AT2G43710
Eucgr.H04394	BIFUNCTIONAL L-3-CYANOALANINE SYNTHASE/CYSTEINE SYNTHASE D1-RELATED	AT2G43750
Eucgr.L00009	CYSTEINE SYNTHASE	AT2G43750
Eucgr.G01588	U6 SNRNA-ASSOCIATED SM PROTEIN-RELATED	AT2G43810
Eucgr.H00279	GLUCOSYL/GLUCURONOSYL TRANSFERASES	AT2G43820
Eucgr.H01867	Protein tyrosine kinase (Pkinase_Tyr	AT2G43850
Eucgr.A00431	TYPE I INOSITOL 1,4,5-TRISPHOSPHATE 5-PHOSPHATASE 12-RELATED	AT2G43900
Eucgr.A00430	Methyl halide transferase / Methyl chloride transferase	AT2G43940
Eucgr.F02687	EXPRESSED PROTEIN	AT2G44020
Eucgr.B03615	F-box domain (F-box	AT2G44130
Eucgr.D02217	F1C9.34 PROTEIN-RELATED	AT2G44260
Eucgr.E00249	F1C9.34 PROTEIN-RELATED	AT2G44260
Eucgr.I02787	F1C9.34 PROTEIN-RELATED	AT2G44260
Eucgr.F03540	CYTOPLASMIC TRNA 2-THIOLATION PROTEIN 1	AT2G44270
Eucgr.G02572	RAB3-GAP REGULATORY DOMAIN	AT2G44420
Eucgr.H01942	CDK INHIBITOR P21 BINDING PROTEIN	AT2G44510
Eucgr.E01722	RIBOSE-PHOSPHATE PYROPHOSPHOKINASE 5, CHLOROPLASTIC	AT2G44530
Eucgr.D01183	EXPRESSED PROTEIN	AT2G44640
Eucgr.E01696	zinc-finger of the FCS-type, C2-C2 (zf-FLZ	AT2G44670
Eucgr.L03664	zinc-finger of the FCS-type, C2-C2 (zf-FLZ	AT2G44670
Eucgr.D01204	RNA-BINDING PROTEIN 28	AT2G44710
Eucgr.J02277	Domain of unknown function (DUF4602	AT2G44820
Eucgr.E01550	PROTEIN KINASE	AT2G44830
Eucgr.D01517	ARMADILLO SEGMENT POLARITY PROTEIN	AT2G44900
Eucgr.D02509	ELONGATION FACTOR G, MITOCHONDRIAL	AT2G45030
Eucgr.D02504	Envelysin / Sea-urchin-hatching proteinase	AT2G45040
Eucgr.D02493	SPX DOMAIN-CONTAINING PROTEIN 3	AT2G45130
Eucgr.I01517	INTEGRAL MEMBRANE PROTEIN HEMOLYSIN-III LIKE PROTEIN	AT2G45250
Eucgr.D02465	3-phosphoshikimate 1-carboxyvinyltransferase / EPSP synthase	AT2G45300
Eucgr.D02457	PPR repeat (PPR	AT2G45350
Eucgr.E01434	BRASSINOSTEROID METABOLIC PATHWAY PROTEIN BEN1	AT2G45400
Eucgr.E01436	BRASSINOSTEROID METABOLIC PATHWAY PROTEIN BEN1	AT2G45400
Eucgr.E01438	BRASSINOSTEROID METABOLIC PATHWAY PROTEIN BEN1	AT2G45400
Eucgr.D02445	4-hydroxy-tetrahydrodipicolinate synthase / Dihydrodipicolinate synthetase	AT2G45440
Eucgr.D02439	Abieta-7,13-dien-18-ol hydroxylase / CYP720B1	AT2G45510
Eucgr.D02440	Abieta-7,13-dien-18-ol hydroxylase / CYP720B1	AT2G45510
Eucgr.E01363	CYTOCHROME P450, FAMILY 704, SUBFAMILY A, POLYPEPTIDE 1	AT2G45510
Eucgr.A01641	Geraniol 8-hydroxylase / G10H	AT2G45550
Eucgr.E01262	Geraniol 8-hydroxylase / G10H	AT2G45550
Eucgr.E01329	LYSOPHOSPHOLIPID ACYLTRANSFERASE LPEAT2	AT2G45670
Eucgr.F01642	TRANSLATION INITIATION FACTOR EIF3-RELATED	AT2G45730
Eucgr.D02241	PEROXISOMAL MEMBRANE PROTEIN 11C-RELATED	AT2G45740
Eucgr.D02280	AT HOOK MOTIF DNA-BINDING FAMILY PROTEIN	AT2G45850
Eucgr.E00139	BETA-AMYLASE 7	AT2G45880
Eucgr.B02373	U-box domain (U-box	AT2G45910
Eucgr.E00127	U-BOX DOMAIN-CONTAINING PROTEIN 33	AT2G45910
Eucgr.E00128	U-BOX DOMAIN-CONTAINING PROTEIN 33	AT2G45910
Eucgr.E00129	U-BOX DOMAIN-CONTAINING PROTEIN 33	AT2G45910
Eucgr.E00131	U-BOX DOMAIN-CONTAINING PROTEIN 33	AT2G45910
Eucgr.D02304	EXPRESSED PROTEIN	AT2G45980
Eucgr.D02314	BYPASS1-RELATED PROTEIN-RELATED	AT2G46080
Eucgr.E00102	Uncharacterized conserved protein (DUF2358	AT2G46100
Eucgr.E00095	LATE EMBRYOGENESIS ABUNDANT HYDROXYPROLINE-RICH GLYCOPROTEIN	AT2G46150
Eucgr.K00300	RETICULON-LIKE PROTEIN B4	AT2G46170
Eucgr.E00085	Uncharacterized conserved protein	AT2G46220
Eucgr.D02334	BAG FAMILY MOLECULAR CHAPERONE REGULATOR 6	AT2G46240
Eucgr.D01781	BTB/POZ domain (BTB	AT2G46260
Eucgr.E00073	PROTEIN SUPPRESSOR OF PHYA-105 1	AT2G46340
Eucgr.D02368	Angiotensin-converting enzyme 2 / Angiotensin converting enzyme-2	AT2G46420
Eucgr.E00058	OXA1	AT2G46470
Eucgr.D02383	EXPORTIN-2	AT2G46520
Eucgr.E00042	EXPRESSED PROTEIN	AT2G46550
Eucgr.D02392	CALCIUM-BINDING PROTEIN KIC	AT2G46600
Eucgr.D02641	P-LOOP CONTAINING NUCLEOSIDE TRIPHOSPHATE HYDROLASES SUPERFAMILY PROTEIN	AT2G46620
Eucgr.D02644	CYTOCHROME P450 78A6-RELATED	AT2G46660
Eucgr.A01421	HOMEOBOX-LEUCINE ZIPPER PROTEIN ATHB-12-RELATED	AT2G46680
Eucgr.E00022	SERINE/THREONINE-PROTEIN KINASE	AT2G46700
Eucgr.E01053	NAC DOMAIN-CONTAINING PROTEIN 12	AT2G46770
Eucgr.E01082	RE54080P	AT2G46800
Eucgr.A00991	PROTEIN PHOSPHATASE 2C 32	AT2G46920
Eucgr.A00998	TRANSCRIPTION FACTOR PIF3	AT2G46970
Eucgr.L00891	Ribosomal protein S27a (Ribosomal_S27	AT2G47110
Eucgr.B00417	3-beta-hydroxy-Delta(5	AT2G47140
Eucgr.K03545	CALVIN CYCLE PROTEIN CP12-1, CHLOROPLASTIC-RELATED	AT2G47400
Eucgr.K03428	DIMETHYLADENOSINE TRANSFERASE	AT2G47420
Eucgr.D02390	MYB-LIKE DNA-BINDING PROTEIN MYB	AT2G47460
Eucgr.H01081	Fumarate hydratase / Fumarase	AT2G47510
Eucgr.K03491	U1 SMALL NUCLEAR RIBONUCLEOPROTEIN A	AT2G47580
Eucgr.K03477	DEAD/DEAH box helicase (DEAD	AT2G47680
Eucgr.K03465	Rubber elongation factor protein (REF	AT2G47780
Eucgr.H03872	ZINC FINGER CCCH DOMAIN-CONTAINING PROTEIN 34-RELATED	AT2G47850
Eucgr.H01202	GLUTAREDOXIN-C13-RELATED	AT2G47880
Eucgr.K03441	GLUTAREDOXIN-C13-RELATED	AT2G47880
Eucgr.H01553	CALCOFLUOR WHITE HYPERSENSITIVE PROTEIN PRECURSOR	AT2G48030
Eucgr.I02009	PROBABLE MEMBRANE PROTEIN DUF221-RELATED	AT3G01100
Eucgr.I01959	Cystathionine gamma-synthase / O-succinylhomoserine synthetase	AT3G01120
Eucgr.I02314	PROTEIN F58B3.4	AT3G01160
Eucgr.I01946	60S RIBOSOMAL PROTEIN L34	AT3G01170
Eucgr.C02747	Peroxidase / Lactoperoxidase	AT3G01190
Eucgr.B00430	VOLTAGE-DEPENDENT ANION-SELECTIVE CHANNEL	AT3G01280
Eucgr.I01877	RNA-BINDING PROTEIN YHBY	AT3G01370
Eucgr.J02177	Ribonuclease H / RNase H	AT3G01410
Eucgr.F02166		AT3G01430
Eucgr.B00423	Homeobox domain (Homeobox	AT3G01470
Eucgr.I01817	HOMEOBOX-LEUCINE ZIPPER PROTEIN ATHB-54-RELATED	AT3G01470
Eucgr.K02448	Homeobox domain (Homeobox	AT3G01470
Eucgr.I01790	CARBONIC ANHYDRASE 2, CHLOROPLASTIC-RELATED	AT3G01500
Eucgr.I01789	PHOSPHOGLUCAN PHOSPHATASE LSF1, CHLOROPLASTIC	AT3G01510
Eucgr.J02222	PHOSPHOENOLPYRUVATE/PHOSPHATE TRANSLOCATOR 2, CHLOROPLASTIC	AT3G01550
Eucgr.J02254	F4P13.14 PROTEIN-RELATED	AT3G01600
Eucgr.H03858	NUCLEAR VALOSIN-CONTAINING PROTEIN-LIKE	AT3G01610
Eucgr.I01716	METHYLTRANSFERASE	AT3G01660
Eucgr.H00200	Sieve element occlusion N-terminus (SEO_N	AT3G01680
Eucgr.H00201	Sieve element occlusion N-terminus (SEO_N	AT3G01680
Eucgr.J02276	PEPTIDYL SERINE ALPHA-GALACTOSYLTRANSFERASE	AT3G01720
Eucgr.H04669	Ankyrin repeat protein // Fetal globin-inducing factor (contains ankyrin repeats	AT3G01750
Eucgr.D00352	TRANSCRIPTION FACTOR GTE11-RELATED	AT3G01770
Eucgr.I01663	RIBOSOME RECYCLING FACTOR	AT3G01800
Eucgr.H04658	N-terminal C2 in EEIG1 and EHBP1 proteins (NT-C2	AT3G01810
Eucgr.J02317	NUCLEOTIDE KINASE	AT3G01820
Eucgr.L02910	NUCLEOTIDE KINASE	AT3G01820
Eucgr.I01657	Ribulose-phosphate 3-epimerase / Xylulose phosphate 3-epimerase	AT3G01850
Eucgr.B00122		AT3G01860
Eucgr.J02338	SULFITE REDUCTASE	AT3G01910
Eucgr.J02351	SUA5	AT3G01920
Eucgr.J02353	MAJOR FACILITATOR PROTEIN	AT3G01930
Eucgr.I01635		AT3G01960
Eucgr.I01627	ACR6	AT3G01990
Eucgr.I01605	Aspartate kinase / Aspartokinase	AT3G02020
Eucgr.I01620	RELATED TO MULTIFUNCTIONAL CYCLIN-DEPENDENT KINASE-RELATED	AT3G02040
Eucgr.I01574	DEAD/DEAH BOX HELICASE-RELATED	AT3G02060
Eucgr.H00078	METALLOPROTEASE	AT3G02090
Eucgr.H02732	UDP-GLYCOSYLTRANSFERASE 83A1	AT3G02100
Eucgr.K02515	Trans-zeatin O-beta-D-glucosyltransferase / Zeatin O-glucosyltransferase	AT3G02100
Eucgr.I02094	ZINC FINGER PROTEIN CONSTANS-RELATED	AT3G02380
Eucgr.K02636	ZINC FINGER PROTEIN CONSTANS-RELATED	AT3G02380
Eucgr.J01442	PPR repeat (PPR	AT3G02490
Eucgr.F02483	T-COMPLEX PROTEIN 1 SUBUNIT ZETA	AT3G02530
Eucgr.J01509	LATHOSTEROL OXIDASE	AT3G02580
Eucgr.J01522	Phosphatidate phosphatase / Phosphatidic acid phospphatase	AT3G02600
Eucgr.J01523	Phosphatidate phosphatase / Phosphatidic acid phospphatase	AT3G02600
Eucgr.L01231	PPR repeat (PPR	AT3G02650
Eucgr.I01565	TYROSYL-TRNA SYNTHETASE	AT3G02660
Eucgr.J01650	ACYL-MALONYL CONDENSING ENZYME-RELATED	AT3G02690
Eucgr.G00022	Phosphatidylcholine--retinol O-acyltransferase / Retinyl ester synthase	AT3G02700
Eucgr.H01395	PROTEIN PHOSPHATASE 2C 33-RELATED	AT3G02750
Eucgr.F02946	Histidine--tRNA ligase / Histidyl-tRNA synthetase	AT3G02760
Eucgr.A01783	Isopentenyl-diphosphate Delta-isomerase / Methylbutenylpyrophosphate isomerase	AT3G02780
Eucgr.B01407	PROTEIN PHOSPHATASE RELATED	AT3G02830
Eucgr.F02883	Cyclic nucleotide-binding domain (cNMP_binding	AT3G02850
Eucgr.L01971	Cyclic nucleotide-binding domain (cNMP_binding	AT3G02850
Eucgr.K02589	IAA-AMINO ACID HYDROLASE ILR1	AT3G02875
Eucgr.C02332	REPLICATION PROTEIN A 32 KDA SUBUNIT B	AT3G02920
Eucgr.A02970	ATPASE FAMILY AAA DOMAIN-CONTAINING PROTEIN 3	AT3G03060
Eucgr.H00256	2-alkenal reductase (NADP(+	AT3G03080
Eucgr.H00260	2-alkenal reductase (NADP(+	AT3G03080
Eucgr.A02954		AT3G03150
Eucgr.A02956		AT3G03150
Eucgr.D01117	UDP-glucose pyrophosphorylase	AT3G03250
Eucgr.F02899	Universal stress protein family (Usp	AT3G03270
Eucgr.H01053	Domain of unknown function (DUF4228	AT3G03280
Eucgr.E03437	F-box domain (F-box	AT3G03360
Eucgr.I01706	KUB3-PROV PROTEIN	AT3G03420
Eucgr.I02746	PEROXISOMAL FARNESYLATED PROTEIN	AT3G03490
Eucgr.E01773	Protein of unknown function (DUF3550/UPF0682	AT3G03570
Eucgr.K01550	MATE EFFLUX FAMILY PROTEIN	AT3G03620
Eucgr.A02143	CORE-2/I-BRANCHING BETA-1,6-N-ACETYLGLUCOSAMINYLTRANSFERASE FAMILY PROTEIN	AT3G03690
Eucgr.A02140	POLYRIBONUCLEOTIDE NUCLEOTIDYLTRANSFERASE 1, CHLOROPLASTIC	AT3G03710
Eucgr.J00615	BTB/POZ AND MATH DOMAIN-CONTAINING PROTEIN 1-RELATED	AT3G03740
Eucgr.J00309	Protein tyrosine kinase (Pkinase_Tyr	AT3G03770
Eucgr.K01521	Non-specific serine/threonine protein kinase / Threonine-specific protein kinase	AT3G03770
Eucgr.A02119	ANKYRIN REPEAT AND REGULATOR OF CHROMOSOME CONDENSATION (RCC1	AT3G03790
Eucgr.A02099	Adenylyl-sulfate kinase / APS kinase	AT3G03900
Eucgr.A02095	CCT8 PROTEIN	AT3G03960
Eucgr.K01487	NAD(P	AT3G03980
Eucgr.A02074	NAC DOMAIN CONTAINING PROTEIN 87	AT3G04060
Eucgr.B00144	Glyceraldehyde-3-phosphate dehydrogenase (phosphorylating	AT3G04120
Eucgr.J02931	PPR repeat family (PPR_2	AT3G04130
Eucgr.H04217	FTSH EXTRACELLULAR PROTEASE FAMILY PROTEIN	AT3G04340
Eucgr.H00134	50S/60S RIBOSOMAL PROTEIN L14/L23	AT3G04400
Eucgr.H04253	RUBISCO ACCUMULATION FACTOR 1, CHLOROPLASTIC-RELATED	AT3G04550
Eucgr.H04321	TPR REPEAT CONTAINING PROTEIN	AT3G04710
Eucgr.I02137	40S RIBOSOMAL PROTEIN SA	AT3G04770
Eucgr.J02605	40S RIBOSOMAL PROTEIN SA	AT3G04770
Eucgr.B02112	RIBOSE-5-PHOSPHATE ISOMERASE	AT3G04790
Eucgr.B02108	tRNA pseudouridine(13	AT3G04820
Eucgr.H04384	9,9'-di-cis-zeta-carotene desaturase / Zeta-carotene desaturase	AT3G04870
Eucgr.H03484	Probable serine/threonine-protein kinase WNK1	AT3G04910
Eucgr.B01762	Transport protein particle (TRAPP	AT3G05000
Eucgr.B01758	SODIUM/HYDROGEN EXCHANGER 1-RELATED	AT3G05030
Eucgr.H04454	SODIUM/HYDROGEN EXCHANGER	AT3G05030
Eucgr.H04416	PROTEIN NOL-5	AT3G05060
Eucgr.B02020	SUGAR TRANSPORTER ERD6-LIKE 14-RELATED	AT3G05160
Eucgr.E00644	PROTEIN Y18H1A.4-RELATED	AT3G05170
Eucgr.H04451	PHOSPHOGLYCERATE MUTASE FAMILY PROTEIN	AT3G05170
Eucgr.H05077	FILAMENT-LIKE PLANT PROTEIN 3	AT3G05270
Eucgr.B01105	PEROXISOMAL ADENINE NUCLEOTIDE CARRIER 1-RELATED	AT3G05290
Eucgr.L01544		AT3G05330
Eucgr.B01873	4Fe-4S single cluster domain (Fer4_15	AT3G05345
Eucgr.C02776	ALWAYS EARLY 2	AT3G05380
Eucgr.B01933	PSBP DOMAIN-CONTAINING PROTEIN 7, CHLOROPLASTIC	AT3G05410
Eucgr.B01915	Rubber elongation factor protein (REF	AT3G05500
Eucgr.G03116	Uncharacterized protein, induced by hypoxia	AT3G05550
Eucgr.A02587		AT3G05675
Eucgr.A02570	NUCLEAR TRANSCRIPTION FACTOR Y SUBUNIT A-10-RELATED	AT3G05690
Eucgr.B02077	PROTEIN DEHYDRATION-INDUCED 19-RELATED	AT3G05700
Eucgr.H03279	PROTEIN DEHYDRATION-INDUCED 19-RELATED	AT3G05700
Eucgr.H01335	HYDROPHOBIC PROTEIN RCI2B	AT3G05880
Eucgr.B01829	PECTINACETYLESTERASE FAMILY PROTEIN	AT3G05910
Eucgr.H01338	PECTINACETYLESTERASE FAMILY PROTEIN	AT3G05910
Eucgr.F01499	PROTEIN ACS-13, ISOFORM C	AT3G05970
Eucgr.K01310	LATE EMBRYOGENESIS ABUNDANT (LEA	AT3G05975
Eucgr.B01997	COPPER-BINDING FAMILY PROTEIN-RELATED	AT3G06130
Eucgr.H02731	F-box domain (F-box	AT3G06240
Eucgr.B01770	SHIKIMATE DEHYDROGENASE	AT3G06350
Eucgr.H01214	SHIKIMATE DEHYDROGENASE	AT3G06350
Eucgr.H04111	AUTOPHAGY-RELATED PROTEIN 8H	AT3G06420
Eucgr.A01491	PPR repeat (PPR	AT3G06430
Eucgr.H04122	[Pyruvate dehydrogenase (acetyl-transferring	AT3G06483
Eucgr.B03984	Alkaline and neutral invertase (Glyco_hydro_100	AT3G06500
Eucgr.H04080	BETA-GLUCOSIDASE-LIKE SFR2, CHLOROPLASTIC	AT3G06510
Eucgr.A02921	BAP28	AT3G06530
Eucgr.H04065	N-ACETYLGALACTOSAMINE KINASE	AT3G06580
Eucgr.H03281	ARMADILLO/BETA-CATENIN-LIKE REPEATS-CONTAINING PROTEIN-RELATED	AT3G06720
Eucgr.H04025	ARMADILLO/BETA-CATENIN-LIKE REPEATS-CONTAINING PROTEIN-RELATED	AT3G06720
Eucgr.G03224	THIOREDOXIN-LIKE PROTEIN CITRX, CHLOROPLASTIC	AT3G06730
Eucgr.A00193	GATA TRANSCRIPTION FACTOR 15-RELATED	AT3G06740
Eucgr.A01316	DNAJ HOMOLOG SUBFAMILY C MEMBER	AT3G06778
Eucgr.H03966	F3E22.8 PROTEIN	AT3G06780
Eucgr.B01560	MULTIPLE ORGANELLAR RNA EDITING FACTOR 3	AT3G06790
Eucgr.H03959		AT3G06840
Eucgr.H03953	Dihydrolipoyllysine-residue (2-methylpropanoyl	AT3G06850
Eucgr.H03948	3-hydroxybutyryl-CoA dehydratase / Crotonase	AT3G06860
Eucgr.B01598	F-BOX AND WD40 DOMAIN PROTEIN	AT3G06880
Eucgr.B02194	DEAD-BOX ATP-DEPENDENT RNA HELICASE 50	AT3G06980
Eucgr.D02633	LEUCINE-RICH REPEAT-CONTAINING PROTEIN	AT3G07040
Eucgr.E01292	LEUCINE-RICH REPEAT-CONTAINING PROTEIN	AT3G07040
Eucgr.K03607	GUANINE NUCLEOTIDE-BINDING PROTEIN-LIKE 3 HOMOLOG	AT3G07050
Eucgr.H02774	Acid phosphatase / Phosphomonoesterase // 4-phytase / Phytate 6-phosphatase	AT3G07130
Eucgr.K02144	RNA-binding protein Bicaudal-C	AT3G07170
Eucgr.G03244	TRANSLATION INITIATION FACTOR EIF-2B SUBUNIT BETA	AT3G07300
Eucgr.K02113	O-GLYCOSYL HYDROLASES FAMILY 17 PROTEIN	AT3G07320
Eucgr.H00749	XYLOGLUCAN GLYCOSYLTRANSFERASE 6-RELATED	AT3G07330
Eucgr.K02106	TPR REPEAT CONTAINING PROTEIN	AT3G07370
Eucgr.K02090	F21O3.15 PROTEIN	AT3G07440
[truncated: 2,886 more rows]
