# Supplementary material for: Distinct leaf transcriptomic response of water deficient Eucalyptus grandis submitted to potassium and sodium fertilization
Source: PLoS One. 2019 Jun 20;14(6):e0218528. doi: 10.1371/journal.pone.0218528 (PMC6586347; doi:10.1371/journal.pone.0218528)
Supplement: S2 Table — (XLSX) [file pone.0218528.s003.xlsx]

## Sheet: Module-Treatments correlation
Correlation values	K	Na	C	FR	RR	K.FR	K.RR	Na.FR	Na.RR	C.FR	C.RR
MEblue	0.817453	-0.643484	-0.173968	0.305272	-0.305272	0.528671	0.505334	-0.229745	-0.584205	0.11064	-0.330694
MEpurple	0.716217	-0.62059	-0.095627	-0.342386	0.342386	0.00488969	0.901061	-0.384887	-0.400105	-0.0793616	-0.0415981
MEcyan	-0.00730856	0.014213	-0.00690445	0.807168	-0.807168	0.319291	-0.328536	0.319397	-0.301419	0.444241	-0.452975
MEgreen	0.0930981	-0.42741	0.334312	0.803822	-0.803822	0.27843	-0.160669	0.0688982	-0.609534	0.731112	-0.308237
MEred	0.276678	-0.141747	-0.134931	0.7915	-0.7915	0.492841	-0.142868	0.231204	-0.410501	0.337864	-0.50854
MEbrown	-0.868229	0.12645	0.741778	0.0853563	-0.0853563	-0.569397	-0.528836	0.0957482	0.0642003	0.588166	0.350118
MEgreenyellow	-0.490238	0.800269	-0.310031	0.0130313	-0.0130313	-0.00877483	-0.611333	0.38586	0.626409	-0.359602	-0.0325596
MEtan	-0.0235166	0.612074	-0.588557	-0.424871	0.424871	0.10044	-0.130187	0.155458	0.618761	-0.825923	0.0814499
MElightcyan	0.454822	-0.236295	-0.218527	-0.809116	0.809116	-0.15544	0.730749	-0.347206	0.0483133	-0.582898	0.306481
MEmagenta	-0.112969	0.0305953	0.082374	-0.893697	0.893697	-0.395923	0.253027	-0.269624	0.308324	-0.533473	0.637669
p-values	K	Na	C	FR	RR	K.FR	K.RR	Na.FR	Na.RR	C.FR	C.RR
MEblue	1.08134e-06	0.000692986	0.41622	0.146898	0.146898	0.00790853	0.0117728	0.280159	0.00272131	0.606783	0.114483
MEpurple	8.28028e-05	0.00121387	0.656691	0.101477	0.101477	0.981909	1.92717e-09	0.0632861	0.0527121	0.712413	0.846965
MEcyan	0.972962	0.947445	0.974457	1.87741e-06	1.87741e-06	0.128303	0.117011	0.12817	0.152328	0.0296447	0.0262277
MEgreen	0.665247	0.0372286	0.110335	2.23093e-06	2.23093e-06	0.187693	0.453262	0.74905	0.00156733	4.94365e-05	0.142814
MEred	0.1906	0.508808	0.529596	4.09879e-06	4.09879e-06	0.01441	0.505429	0.277033	0.0463165	0.106371	0.0111644
MEbrown	3.8475e-08	0.556009	3.34638e-05	0.691691	0.691691	0.00368269	0.00788559	0.656282	0.765678	0.00250371	0.093499
MEgreenyellow	0.0150162	2.67e-06	0.140384	0.95181	0.95181	0.96754	0.00150445	0.0625646	0.00105703	0.0843632	0.879949
MEtan	0.913145	0.00147917	0.00248303	0.0384949	0.0384949	0.640521	0.5443	0.468233	0.00126711	6.68711e-07	0.705171
MElightcyan	0.0255473	0.266292	0.304951	1.69537e-06	1.69537e-06	0.468286	5.0082e-05	0.0964469	0.822616	0.00279656	0.145223
MEmagenta	0.599182	0.887145	0.701974	4.09807e-09	4.09807e-09	0.0554701	0.232896	0.202621	0.142696	0.00726174	0.000802395

## Sheet: Module Brown 
Network Brown				Biological Process Enrichment							Kegg pathway Enrichment
nodeName	ID	Ortho At		GO-ID	p-value	corr p-value	Description	Gene number	Gene List		Term	Count	%	P-Value	Benjamini
Eucgr.K02217	N/A	AT1G13360		6468	3.9351e-13	4.9937e-10	protein phosphorylation	40	AT5G25930|AT2G31880|AT4G23180|AT1G16130|AT1G35710|AT2G13790|AT1G34300|AT5G62165|AT1G25390|AT1G34420|AT3G54030|AT1G11300|AT4G01370|AT3G09010|AT1G07650|AT5G39030|AT5G38280|AT2G37710|AT1G14000|AT4G23050|AT3G55550|AT4G08850|AT1G26150|AT4G29990|AT1G55610|AT5G65240|AT2G16250|AT2G02800|AT4G11460|AT1G21270|AT1G05700|AT1G18390|AT2G28930|AT2G45910|AT5G58380|AT4G32300|AT1G08650|AT4G18250|AT4G14350|AT3G46290		Metabolic pathways	30	9,1	8,6E-3	3,9E-1
Eucgr.H00285	N/A	AT1G21500		16310	1.8811e-12	1.1936e-09	phosphorylation	46	AT5G25930|AT2G31880|AT5G50850|AT4G23180|AT1G16130|AT1G35710|AT2G13790|AT1G34300|AT5G62165|AT1G25390|AT1G34420|AT3G54030|AT1G11300|AT4G01370|AT4G08170|AT3G09010|AT1G07650|AT5G39030|AT1G02880|AT5G38280|AT2G37710|AT2G36960|AT1G14000|AT4G23050|AT3G55550|AT4G08850|AT1G26150|AT4G29990|AT3G57550|AT1G55610|AT5G65240|AT2G16250|AT2G02800|AT4G11460|AT1G21270|AT1G05700|AT1G18270|AT1G18390|AT2G28930|AT2G45910…		Starch and sucrose metabolism	5	1,5	4,3E-2	7,2E-1
Eucgr.J03153	N/A	AT1G31130		50896	3.7398e-10	1.5819e-07	response to stimulus	121	AT5G17050|AT2G31880|AT1G59960|AT5G24660|AT5G60360|AT1G25390|AT5G05190|AT1G23120|AT2G23970|AT4G35580|AT4G17230|AT3G48560|AT1G80840|AT4G39780|AT4G34131|AT3G17700|AT3G45290|AT1G79040|AT3G56400|AT5G23960|AT5G17680|AT5G43350|AT5G44680|AT5G45890|AT3G55550|AT5G24530|AT5G47710|AT1G69530|AT3G57330|AT5G24090|AT2G02800|AT1G27730|AT5G07010|AT4G10310|AT4G37370|AT2G26710|AT5G03570|AT2G26150|AT2G04160|AT5G50850…		Biosynthesis of secondary metabolites	18	5,5	4,9E-2	6,1E-1
Eucgr.F00242	N/A	AT1G47410		6796	1.7873e-09	5.6702e-07	phosphate-containing compound metabolic process	50	AT2G31880|AT1G35710|AT1G34300|AT1G25390|AT1G34420|AT1G11300|AT4G01370|AT4G08170|AT3G09010|AT5G39030|AT5G59440|AT2G37710|AT4G23050|AT3G55550|AT4G29990|AT1G55610|AT5G65240|AT2G02800|AT1G21270|AT1G18270|AT1G18390|AT2G28930|AT4G14350|AT3G46290|AT5G25930|AT5G50850|AT4G23180|AT5G50210|AT1G16130|AT2G13790|AT5G62165|AT3G54030|AT1G07650|AT1G02880|AT5G38280|AT2G36960|AT1G14000|AT4G08850|AT3G01510|AT1G26150…		Plant-pathogen interaction	5	1,5	8,8E-2	7,3E-1
Eucgr.D02108	N/A	AT2G25410		6793	5.396e-09	1.3695e-06	phosphorus metabolic process	50	AT2G31880|AT1G35710|AT1G34300|AT1G25390|AT1G34420|AT1G11300|AT4G01370|AT4G08170|AT3G09010|AT5G39030|AT5G59440|AT2G37710|AT4G23050|AT3G55550|AT4G29990|AT1G55610|AT5G65240|AT2G02800|AT1G21270|AT1G18270|AT1G18390|AT2G28930|AT4G14350|AT3G46290|AT5G25930|AT5G50850|AT4G23180|AT5G50210|AT1G16130|AT2G13790|AT5G62165|AT3G54030|AT1G07650|AT1G02880|AT5G38280|AT2G36960|AT1G14000|AT4G08850|AT3G01510|AT1G26150…
Eucgr.A02954	N/A	AT3G03150		6950	3.4515e-08	7.2999e-06	response to stress	75	AT1G10370|AT3G48090|AT1G59960|AT5G24660|AT4G01370|AT3G14470|AT4G08170|AT1G23120|AT2G23970|AT4G35580|AT3G11080|AT5G39950|AT4G32551|AT3G48560|AT1G80840|AT4G34131|AT3G45290|AT1G75280|AT3G56400|AT5G17680|AT5G43350|AT5G44680|AT5G45890|AT3G55550|AT5G24530|AT4G11600|AT2G15220|AT2G16430|AT3G57330|AT2G39730|AT5G24090|AT2G02800|AT1G27730|AT1G18390|AT4G10310|AT4G37370|AT2G28930|AT5G03570|AT5G53750|AT1G05680…
Eucgr.J01210	N/A	AT3G52070		6464	1.1029e-07	1.7495e-05	cellular protein modification process	52	AT2G31880|AT5G25350|AT1G35710|AT1G34300|AT1G25390|AT1G34420|AT5G65450|AT1G11300|AT2G15790|AT4G01370|AT5G39950|AT3G09010|AT5G19080|AT5G39030|AT2G37710|AT4G23050|AT3G55550|AT4G29990|AT1G55610|AT5G65240|AT2G02800|AT1G21270|AT1G18390|AT3G61790|AT2G28930|AT4G35070|AT4G14350|AT3G46290|AT5G25930|AT4G23180|AT1G16130|AT1G32740|AT2G13790|AT5G62165|AT1G30440|AT3G54030|AT2G25410|AT1G07650|AT2G25490|AT5G38280…
Eucgr.H03759	N/A	AT4G15640		36211	1.1029e-07	1.7495e-05	protein modification process	52	AT2G31880|AT5G25350|AT1G35710|AT1G34300|AT1G25390|AT1G34420|AT5G65450|AT1G11300|AT2G15790|AT4G01370|AT5G39950|AT3G09010|AT5G19080|AT5G39030|AT2G37710|AT4G23050|AT3G55550|AT4G29990|AT1G55610|AT5G65240|AT2G02800|AT1G21270|AT1G18390|AT3G61790|AT2G28930|AT4G35070|AT4G14350|AT3G46290|AT5G25930|AT4G23180|AT1G16130|AT1G32740|AT2G13790|AT5G62165|AT1G30440|AT3G54030|AT2G25410|AT1G07650|AT2G25490|AT5G38280…
Eucgr.G02691	N/A	AT4G29790		80134	2.697e-07	3.8028e-05	regulation of response to stress	17	AT3G56400|AT1G10370|AT2G31880|AT5G24660|AT4G03500|AT1G32740|AT5G14420|AT1G32540|AT5G05190|AT5G24090|AT5G14930|AT4G35580|AT1G19250|AT4G35070|AT1G80840|AT4G13040|AT2G47780
Eucgr.J00967	N/A	AT5G02020		31347	8.1739e-07	0.00010373	regulation of defense response	14	AT3G56400|AT2G31880|AT5G24660|AT4G03500|AT1G32740|AT1G32540|AT5G05190|AT5G24090|AT5G14930|AT4G35580|AT1G19250|AT4G35070|AT1G80840|AT4G13040
Eucgr.B03639	N/A	AT5G19900		9607	1.0072e-06	0.00011619	response to biotic stimulus	35	AT4G26850|AT3G48090|AT2G34930|AT5G50850|AT4G23180|AT5G24660|AT1G32540|AT2G15890|AT4G01370|AT2G17480|AT2G22300|AT1G23120|AT1G19250|AT3G14130|AT4G32551|AT1G80840|AT4G34131|AT5G38280|AT3G17700|AT3G45290|AT3G56400|AT5G23960|AT5G45890|AT3G55550|AT5G24530|AT3G57330|AT2G39730|AT5G24090|AT1G49050|AT4G24780|AT2G23620|AT4G11460|AT4G37870|AT4G37370|AT4G19840
Eucgr.K00530	N/A	AT5G24660		9605	1.174e-06	0.00012415	response to external stimulus	41	AT4G26850|AT3G48090|AT2G34930|AT5G50850|AT4G23180|AT5G48850|AT5G24660|AT1G32540|AT2G15890|AT5G45380|AT4G01370|AT2G22300|AT1G19250|AT3G14130|AT4G32551|AT1G80840|AT4G34131|AT5G38280|AT3G17700|AT3G56400|AT5G23960|AT5G43350|AT5G45890|AT3G55550|AT5G24530|AT4G08850|AT2G16430|AT3G57330|AT2G39730|AT5G24090|AT1G49050|AT4G24780|AT2G23620|AT4G11460|AT4G37870|AT1G18390|AT4G37370|AT5G03570|AT1G05680|AT4G19840…
Eucgr.A01398	N/A	NULL		48583	1.35e-06	0.00013178	regulation of response to stimulus	22	AT3G56400|AT1G10370|AT2G31880|AT5G24660|AT4G03500|AT5G25350|AT1G32740|AT5G14420|AT1G32540|AT5G05190|AT4G24580|AT5G24090|AT5G14930|AT5G53160|AT1G70170|AT4G35580|AT1G19250|AT4G35070|AT1G80840|AT2G25490|AT4G13040|AT2G47780
Eucgr.G00939	N/A	NULL		1901684	1.6833e-06	0.00015258	arsenate ion transmembrane transport	3	AT5G43350|AT1G76430|AT3G54700
Eucgr.I02125	N/A	NULL		65007	2.7691e-06	0.00023426	biological regulation	106	AT2G31880|AT5G24660|AT5G25350|AT1G25390|AT5G05190|AT1G72010|AT4G35580|AT4G17230|AT5G50670|AT1G80840|AT4G39780|AT2G47780|AT3G17700|AT5G22920|AT3G56400|AT5G17680|AT5G47710|AT4G03500|AT1G69530|AT3G57330|AT4G24580|AT5G24090|AT2G02800|AT1G27730|AT5G07010|AT1G25550|AT5G36110|AT2G26710|AT4G35070|AT5G03570|AT2G26150|AT5G48930|AT5G50210|AT1G16130|AT1G32740|AT2G13790|AT5G62165|AT4G26370|AT3G54030|AT5G53160…
Eucgr.K02790	N/A	NULL		8152	4.5531e-06	0.00036112	metabolic process	155	AT5G17050|AT2G31880|AT1G59960|AT5G25350|AT1G65560|AT1G34300|AT5G60360|AT1G25390|AT1G34420|AT3G22740|AT5G13800|AT1G11300|AT2G15790|AT3G18080|AT2G23970|AT3G09010|AT5G19080|AT3G48560|AT3G17940|AT4G34131|AT1G79040|AT3G56400|AT5G23960|AT5G44680|AT5G45890|AT3G55550|AT5G24530|AT3G21360|AT5G14450|AT4G29990|AT3G21760|AT3G02100|AT5G65240|AT5G24090|AT4G01040|AT2G02800|AT1G27730|AT5G07010|AT3G61790|AT4G37370…
Eucgr.J00815	N/A	NULL		7166	5.0274e-06	0.00037528	cell surface receptor signaling pathway	13	AT2G31880|AT1G16130|AT1G35710|AT1G26150|AT2G13790|AT1G25390|AT3G54030|AT2G16250|AT2G02800|AT1G21270|AT1G18390|AT2G28930|AT1G07650
Eucgr.J03071	N/A	NULL		7154	6.4897e-06	0.00045753	cell communication	48	AT4G27300|AT2G31880|AT3G48090|AT2G34930|AT5G48850|AT5G24660|AT5G46390|AT1G16130|AT1G35710|AT2G13790|AT1G34300|AT5G62165|AT5G14420|AT1G25390|AT3G54030|AT5G05190|AT5G45380|AT4G01370|AT1G22690|AT3G11080|AT1G19250|AT1G07650|AT4G39780|AT3G56400|AT5G17680|AT1G14000|AT4G23050|AT5G43350|AT5G47710|AT1G26150|AT2G16430|AT4G24580|AT5G24090|AT2G16250|AT2G02800|AT1G21270|AT4G37870|AT4G37790|AT5G36930|AT1G18390…
Eucgr.H00400	N/A	NULL		31349	7.4431e-06	0.00048102	positive regulation of defense response	8	AT3G56400|AT2G31880|AT4G35580|AT1G19250|AT1G32540|AT4G13040|AT5G24090|AT5G14930
Eucgr.B03748	N/A	NULL		6952	7.581e-06	0.00048102	defense response	37	AT4G26850|AT3G48090|AT2G34930|AT5G50850|AT4G23180|AT5G24660|AT1G32540|AT2G15890|AT4G01370|AT3G14470|AT2G17480|AT2G22300|AT1G23120|AT5G54250|AT2G23970|AT3G11080|AT1G19250|AT3G14130|AT1G80840|AT4G34131|AT3G45290|AT3G56400|AT5G17680|AT5G45890|AT3G55550|AT5G24530|AT2G15220|AT3G57330|AT2G39730|AT1G49050|AT2G02800|AT2G23620|AT4G11460|AT4G37870|AT5G36930|AT4G37370|AT2G28930
Eucgr.F04164	N/A	NULL		51707	8.9888e-06	0.00053686	response to other organism	32	AT4G26850|AT3G48090|AT2G34930|AT5G50850|AT4G23180|AT5G24660|AT1G32540|AT2G15890|AT4G01370|AT2G22300|AT1G19250|AT3G14130|AT4G32551|AT1G80840|AT4G34131|AT5G38280|AT3G17700|AT3G56400|AT5G23960|AT5G45890|AT3G55550|AT5G24530|AT3G57330|AT2G39730|AT5G24090|AT1G49050|AT4G24780|AT2G23620|AT4G11460|AT4G37870|AT4G37370|AT4G19840
Eucgr.J02547	N/A	NULL		43207	9.3073e-06	0.00053686	response to external biotic stimulus	32	AT4G26850|AT3G48090|AT2G34930|AT5G50850|AT4G23180|AT5G24660|AT1G32540|AT2G15890|AT4G01370|AT2G22300|AT1G19250|AT3G14130|AT4G32551|AT1G80840|AT4G34131|AT5G38280|AT3G17700|AT3G56400|AT5G23960|AT5G45890|AT3G55550|AT5G24530|AT3G57330|AT2G39730|AT5G24090|AT1G49050|AT4G24780|AT2G23620|AT4G11460|AT4G37870|AT4G37370|AT4G19840
Eucgr.H00410	N/A	NULL		71496	1.0053e-05	0.00055466	cellular response to external stimulus	12	AT4G37870|AT5G43350|AT1G18390|AT5G48850|AT5G24660|AT5G03570|AT4G32551|AT1G05680|AT2G16430|AT1G04770|AT5G24090|AT5G45380
Eucgr.L01344	N/A	NULL		43412	2.2416e-05	0.0011853	macromolecule modification	52	AT2G31880|AT5G25350|AT1G35710|AT1G34300|AT1G25390|AT1G34420|AT5G65450|AT1G11300|AT2G15790|AT4G01370|AT5G39950|AT3G09010|AT5G19080|AT5G39030|AT2G37710|AT4G23050|AT3G55550|AT4G29990|AT1G55610|AT5G65240|AT2G02800|AT1G21270|AT1G18390|AT3G61790|AT2G28930|AT4G35070|AT4G14350|AT3G46290|AT5G25930|AT4G23180|AT1G16130|AT1G32740|AT2G13790|AT5G62165|AT1G30440|AT3G54030|AT2G25410|AT1G07650|AT2G25490|AT5G38280…
Eucgr.H03076	N/A	NULL		50789	2.4413e-05	0.0012392	regulation of biological process	94	AT1G10370|AT2G31880|AT3G48090|AT5G24660|AT5G25350|AT1G35710|AT4G03270|AT4G40060|AT5G14420|AT1G25390|AT5G05190|AT4G01370|AT1G72010|AT4G35580|AT3G11080|AT5G09460|AT1G72210|AT5G39950|AT4G17230|AT4G32551|AT5G50670|AT1G80840|AT4G39780|AT2G47780|AT5G22920|AT3G56400|AT5G17680|AT4G23050|AT5G47710|AT4G03500|AT2G30400|AT1G69530|AT3G57330|AT4G24580|AT5G24090|AT5G14930|AT2G02800|AT1G21270|AT1G27730|AT1G25550…
Eucgr.F03767	N/A	NULL		9991	2.921e-05	0.0014257	response to extracellular stimulus	12	AT4G37870|AT5G43350|AT3G48090|AT1G18390|AT5G48850|AT5G24660|AT5G03570|AT1G05680|AT2G16430|AT1G04770|AT5G24090|AT5G45380
Eucgr.H02880	N/A	NULL		42391	3.0844e-05	0.0014497	regulation of membrane potential	5	AT2G24610|AT5G54250|AT5G53130|AT2G26650|AT3G17700
Eucgr.G02791	N/A	NULL		31668	4.3913e-05	0.0018861	cellular response to extracellular stimulus	11	AT4G37870|AT5G43350|AT1G18390|AT5G48850|AT5G24660|AT5G03570|AT1G05680|AT2G16430|AT1G04770|AT5G24090|AT5G45380
Eucgr.A00598	N/A	NULL		51704	4.4134e-05	0.0018861	multi-organism process	38	AT4G26850|AT4G27300|AT3G48090|AT2G34930|AT5G50850|AT4G23180|AT5G24660|AT1G34300|AT1G32540|AT2G15890|AT4G01370|AT2G22300|AT1G19250|AT3G14130|AT4G32551|AT1G80840|AT4G34131|AT5G38280|AT3G17700|AT3G56400|AT5G23960|AT5G16490|AT5G45890|AT3G21180|AT3G55550|AT5G24530|AT4G08850|AT3G57330|AT4G24580|AT2G39730|AT5G24090|AT1G49050|AT4G24780|AT2G23620|AT4G11460|AT4G37870|AT4G37370|AT4G19840
Eucgr.H03082	N/A	NULL		42742	4.4588e-05	0.0018861	defense response to bacterium	14	AT3G56400|AT4G26850|AT3G55550|AT5G24530|AT5G50850|AT4G23180|AT5G24660|AT3G57330|AT2G39730|AT4G11460|AT2G22300|AT1G19250|AT3G14130|AT1G80840
Eucgr.H03077	N/A	NULL		1901700	6.0993e-05	0.0024968	response to oxygen-containing compound	35	AT4G26850|AT1G10370|AT3G48090|AT5G40010|AT2G13790|AT5G14420|AT3G54030|AT5G05190|AT4G01370|AT1G22690|AT1G70170|AT4G17230|AT4G34710|AT4G32551|AT1G80840|AT3G56400|AT2G37710|AT1G14000|AT5G45890|AT5G24530|AT5G47710|AT1G69530|AT3G21780|AT2G39730|AT5G24090|AT1G21270|AT1G27730|AT5G07010|AT4G37790|AT1G18390|AT2G26710|AT1G05680|AT2G26650|AT2G26150|AT3G46290
Eucgr.E02535	N/A	NULL		48584	0.00013086	0.005155	positive regulation of response to stimulus	10	AT3G56400|AT5G53160|AT2G31880|AT4G35580|AT1G19250|AT1G32540|AT4G13040|AT2G47780|AT5G24090|AT5G14930
Eucgr.G01215	1,4-BETA-XYLAN ENDOHYDROLASE-RELATED	AT4G33820		9725	0.00013652	0.005155	response to hormone	36	AT2G04160|AT4G26850|AT1G10370|AT3G48090|AT5G40010|AT2G13790|AT5G60360|AT5G14420|AT3G54030|AT5G05190|AT4G01370|AT1G22690|AT1G70170|AT4G34710|AT4G32551|AT1G80840|AT4G39780|AT1G79040|AT3G56400|AT2G37710|AT1G14000|AT5G45890|AT5G24530|AT5G47710|AT1G69530|AT3G21780|AT2G39730|AT1G21270|AT1G27730|AT5G07010|AT4G37790|AT1G18390|AT2G26710|AT1G05680|AT4G13040|AT3G46290
Eucgr.C04102	11-OXO-BETA-AMYRIN 30-OXIDASE / CYP72A154	AT2G26710		98542	0.00013927	0.005155	defense response to other organism	24	AT3G56400|AT4G26850|AT5G45890|AT3G48090|AT2G34930|AT3G55550|AT5G24530|AT5G50850|AT4G23180|AT5G24660|AT3G57330|AT1G32540|AT2G39730|AT1G49050|AT2G15890|AT4G01370|AT2G23620|AT4G11460|AT4G37870|AT2G22300|AT1G19250|AT4G37370|AT3G14130|AT1G80840
Eucgr.L03031	26S PROTEASOME REGULATORY COMPLEX, ATPASE RPT4	AT2G39730		9651	0.00014218	0.005155	response to salt stress	18	AT1G10370|AT5G40010|AT1G59960|AT5G24660|AT3G05030|AT4G11600|AT3G21780|AT5G24090|AT4G01370|AT1G27730|AT1G70170|AT4G10310|AT5G02020|AT5G62520|AT5G12250|AT4G34710|AT1G05680|AT2G26650
Eucgr.K03065	26S PROTEASOME REGULATORY COMPLEX, ATPASE RPT4	AT2G39730		51716	0.00014876	0.0052352	cellular response to stimulus	53	AT2G31880|AT3G48090|AT5G24660|AT1G35710|AT5G14420|AT1G25390|AT5G05190|AT4G01370|AT4G35580|AT3G11080|AT5G39950|AT4G32551|AT4G39780|AT3G56400|AT5G17680|AT4G23050|AT5G43350|AT5G44680|AT5G47710|AT2G16430|AT5G24090|AT2G02800|AT1G21270|AT1G18390|AT2G28930|AT5G03570|AT1G05680|AT2G41530|AT2G26150|AT3G46290|AT4G26850|AT2G34930|AT5G48850|AT5G46390|AT1G16130|AT2G13790|AT5G62165|AT3G54030|AT5G45380|AT1G22690…
Eucgr.E01648	26S PROTEASOME REGULATORY COMPLEX, SUBUNIT PSMD10	AT5G51160		9719	0.00015264	0.0052352	response to endogenous stimulus	36	AT2G04160|AT4G26850|AT1G10370|AT3G48090|AT5G40010|AT2G13790|AT5G60360|AT5G14420|AT3G54030|AT5G05190|AT4G01370|AT1G22690|AT1G70170|AT4G34710|AT4G32551|AT1G80840|AT4G39780|AT1G79040|AT3G56400|AT2G37710|AT1G14000|AT5G45890|AT5G24530|AT5G47710|AT1G69530|AT3G21780|AT2G39730|AT1G21270|AT1G27730|AT5G07010|AT4G37790|AT1G18390|AT2G26710|AT1G05680|AT4G13040|AT3G46290
Eucgr.I01801	2-METHYLENE-FURAN-3-ONE REDUCTASE / ENONE OXIDOREDUCTASE	AT1G23740		9617	0.00016272	0.005434	response to bacterium	15	AT3G56400|AT4G26850|AT3G55550|AT5G24530|AT5G50850|AT4G23180|AT5G24660|AT3G57330|AT2G39730|AT4G11460|AT2G22300|AT1G19250|AT3G14130|AT4G32551|AT1G80840
Eucgr.J03021	2-OXOGLUTARATE (2OG	AT1G52820		6970	0.00018417	0.0058749	response to osmotic stress	19	AT1G10370|AT5G40010|AT1G59960|AT5G24660|AT3G05030|AT4G11600|AT3G21780|AT5G24090|AT4G01370|AT1G27730|AT1G70170|AT4G35580|AT4G10310|AT5G02020|AT5G62520|AT5G12250|AT4G34710|AT1G05680|AT2G26650
Eucgr.E04327	3-METHYLADENINE GLYCOSYLASE I-RELATED	AT5G44680		14070	0.00018822	0.0058749	response to organic cyclic compound	14	AT3G56400|AT2G37710|AT1G14000|AT3G48090|AT5G24530|AT2G13790|AT3G54030|AT5G05190|AT4G01370|AT1G21270|AT2G26710|AT4G32551|AT1G80840|AT3G46290
Eucgr.K00303	AAA ATPASE	AT4G28000		10438	0.00018981	0.0058749	cellular response to sulfur starvation	3	AT5G48850|AT5G24660|AT1G04770
Eucgr.I01907	AAA-TYPE ATPASE FAMILY PROTEIN-RELATED	AT5G40010		1901564	0.00023554	0.0071168	organonitrogen compound metabolic process	86	AT1G10370|AT2G31880|AT3G49340|AT5G25350|AT1G35710|AT1G34300|AT5G60360|AT5G14420|AT1G25390|AT1G34420|AT3G22740|AT5G65450|AT5G13800|AT1G11300|AT2G15790|AT4G01370|AT2G23970|AT5G39950|AT3G09010|AT5G19080|AT3G48560|AT5G39030|AT5G59440|AT3G56400|AT2G37710|AT4G23050|AT5G45890|AT3G55550|AT4G29990|AT1G55610|AT5G65240|AT5G24090|AT4G01040|AT2G02800|AT1G21270|AT1G18270|AT1G18390|AT3G61790|AT4G37370|AT2G28930…
Eucgr.A01495	ABSCISIC ACID RECEPTOR PYL10-RELATED	AT5G53160		9628	0.00029173	0.0086094	response to abiotic stimulus	41	AT4G26850|AT1G10370|AT5G17050|AT3G48090|AT5G40010|AT1G59960|AT5G24660|AT5G51100|AT4G40060|AT1G30440|AT4G01370|AT2G22300|AT1G70170|AT4G35580|AT1G19250|AT5G62520|AT5G12250|AT4G34710|AT4G32551|AT1G23740|AT1G80920|AT3G05550|AT5G45890|AT3G05030|AT4G11600|AT1G69530|AT3G21780|AT2G39730|AT5G24090|AT1G27730|AT4G37790|AT1G18390|AT4G10310|AT4G37370|AT5G02020|AT2G26710|AT4G35290|AT1G05680|AT2G26650|AT2G26150…
Eucgr.K02720	ACETOLACTATE SYNTHASE / ALPHA-ACETOLACTATE SYNTHETASE	AT3G48560		9627	0.00031965	0.0092191	systemic acquired resistance	5	AT3G56400|AT2G23620|AT3G48090|AT1G19250|AT4G01370
Eucgr.J02693	ACID PHOSPHATASE / PHOSPHOMONOESTERASE	AT4G29270		80148	0.00042258	0.011658	negative regulation of response to water deprivation	2	AT1G10370|AT5G14420
Eucgr.J02927	ACID PHOSPHATASE / PHOSPHOMONOESTERASE	AT4G29270		80187	0.00042258	0.011658	floral organ senescence	2	AT5G45890|AT5G62165
Eucgr.J02928	ACID PHOSPHATASE / PHOSPHOMONOESTERASE	AT5G51260		9814	0.00043626	0.011779	defense response, incompatible interaction	8	AT3G56400|AT2G23620|AT4G37870|AT5G45890|AT3G48090|AT1G19250|AT1G32540|AT4G01370
Eucgr.J02694	ACID PHOSPHATASE / PHOSPHOMONOESTERASE	AT5G51260		9267	0.00045616	0.01206	cellular response to starvation	8	AT4G37870|AT5G43350|AT5G48850|AT5G24660|AT5G03570|AT2G16430|AT1G04770|AT5G45380
Eucgr.H03058	ACTIN-DEPOLYMERIZING FACTOR 6	AT2G31200		40008	0.00053348	0.013816	regulation of growth	11	AT5G16490|AT1G10370|AT1G29400|AT2G26710|AT4G32551|AT4G40060|AT3G57550|AT4G24580|AT2G47780|AT2G46660|AT3G46290
Eucgr.H00222	ACYLAMINOACYL-PEPTIDASE / N-ACYLPEPTIDE HYDROLASE	AT4G14570		9862	0.00055571	0.014104	systemic acquired resistance, salicylic acid mediated signaling pathway	3	AT3G56400|AT3G48090|AT4G01370
Eucgr.E03852	ADP-RIBOSYLATION FACTOR GTPASE-ACTIVATING PROTEIN AGD11-RELATED	AT5G47710		71407	0.00059157	0.01472	cellular response to organic cyclic compound	8	AT3G56400|AT1G14000|AT3G48090|AT2G13790|AT3G54030|AT5G05190|AT3G46290|AT4G01370
Eucgr.K00795	ALCOHOL DEHYDROGENASE RELATED	AT1G65560		1101	0.00065017	0.015867	response to acid chemical	26	AT4G26850|AT3G48090|AT5G40010|AT5G14420|AT5G05190|AT4G01370|AT1G22690|AT1G70170|AT4G34710|AT4G32551|AT1G80840|AT3G56400|AT2G37710|AT5G24530|AT5G47710|AT1G69530|AT3G21780|AT2G39730|AT5G24090|AT1G21270|AT1G27730|AT5G07010|AT4G37790|AT1G18390|AT1G05680|AT2G26650
Eucgr.B02646	ALDO/KETO REDUCTASE-RELATED	AT1G59960		42594	0.00067053	0.016055	response to starvation	8	AT4G37870|AT5G43350|AT5G48850|AT5G24660|AT5G03570|AT2G16430|AT1G04770|AT5G45380
Eucgr.B00995	ALDOSE-1-EPIMERASE	AT3G17940		50794	0.00070574	0.016168	regulation of cellular process	81	AT2G31880|AT3G48090|AT5G24660|AT5G25350|AT1G35710|AT4G03270|AT4G40060|AT5G14420|AT1G25390|AT5G05190|AT4G01370|AT1G72010|AT4G35580|AT3G11080|AT5G09460|AT1G72210|AT5G39950|AT4G17230|AT4G32551|AT5G50670|AT1G80840|AT4G39780|AT5G22920|AT3G56400|AT5G17680|AT4G23050|AT5G47710|AT4G03500|AT2G30400|AT1G69530|AT3G57330|AT4G24580|AT2G02800|AT1G21270|AT1G27730|AT1G25550|AT1G18390|AT2G28930|AT1G04110|AT2G26150…
Eucgr.E01027	ALPHA,ALPHA-TREHALASE / TREHALASE	AT4G24040		31667	0.00072842	0.016168	response to nutrient levels	9	AT4G37870|AT5G43350|AT3G48090|AT5G48850|AT5G24660|AT5G03570|AT2G16430|AT1G04770|AT5G45380
Eucgr.C01073	ALPHA/BETA HYDROLASE FOLD-CONTAINING PROTEIN	AT3G24420		34220	0.00073569	0.016168	ion transmembrane transport	11	AT5G43350|AT3G21180|AT4G10310|AT1G76430|AT5G03570|AT3G05030|AT2G26650|AT3G57330|AT3G51895|AT3G54700|AT5G33280
Eucgr.C01075	ALPHA/BETA HYDROLASE FOLD-CONTAINING PROTEIN	AT3G24420		90693	0.00073895	0.016168	plant organ senescence	6	AT2G22300|AT5G45890|AT1G17020|AT2G13790|AT5G62165|AT2G39730
Eucgr.K01958	ALPHA-GLUCOSIDASE / MALTASE-GLUCOAMYLASE	AT5G11720		10150	0.00073895	0.016168	leaf senescence	6	AT2G22300|AT5G45890|AT1G17020|AT2G13790|AT5G62165|AT2G39730
Eucgr.E00404	ALPHA-HUMULENE/(-	AT5G23960		1666	0.00086903	0.018692	response to hypoxia	5	AT3G05550|AT3G48090|AT1G19250|AT4G32551|AT2G26150
Eucgr.B01315	ALPHA-HUMULENE/(-	AT5G23960		10033	0.00093643	0.019805	response to organic substance	38	AT2G04160|AT4G26850|AT1G10370|AT3G48090|AT5G40010|AT2G13790|AT5G60360|AT5G14420|AT3G54030|AT5G05190|AT4G01370|AT1G22690|AT1G70170|AT4G17230|AT4G34710|AT4G32551|AT1G80840|AT4G39780|AT1G79040|AT3G56400|AT2G37710|AT1G14000|AT5G45890|AT5G24530|AT5G47710|AT1G69530|AT3G21780|AT2G39730|AT1G21270|AT1G27730|AT5G07010|AT4G37790|AT1G18390|AT2G26710|AT1G05680|AT2G26150|AT4G13040|AT3G46290
Eucgr.L02082	ALPHA-HUMULENE/(-	NULL		9863	0.00096294	0.020032	salicylic acid mediated signaling pathway	4	AT3G56400|AT3G48090|AT5G05190|AT4G01370
Eucgr.H00460	AMINO ACID TRANSPORTER	AT5G16740		1900426	0.001011	0.020692	positive regulation of defense response to bacterium	3	AT4G35580|AT4G13040|AT5G14930
Eucgr.I02511	ANCIENT CONSERVED DOMAIN PROTEIN-RELATED	AT2G14520		98660	0.0011589	0.023343	inorganic ion transmembrane transport	8	AT3G21180|AT4G10310|AT5G03570|AT3G05030|AT2G26650|AT3G57330|AT3G51895|AT5G33280
Eucgr.G02890	ANGIOTENSIN-CONVERTING ENZYME 2 / ANGIOTENSIN CONVERTING ENZYME-2	AT3G55240		31669	0.0012024	0.023806	cellular response to nutrient levels	8	AT4G37870|AT5G43350|AT5G48850|AT5G24660|AT5G03570|AT2G16430|AT1G04770|AT5G45380
Eucgr.K03172	ANGIOTENSIN-CONVERTING ENZYME 2 / ANGIOTENSIN CONVERTING ENZYME-2	AT3G55240		2831	0.0012358	0.023806	regulation of response to biotic stimulus	5	AT4G35580|AT1G80840|AT5G05190|AT4G13040|AT5G14930
Eucgr.D00941	ANKYRIN REPEAT (ANK	AT4G10720		9056	0.0012381	0.023806	catabolic process	31	AT1G10370|AT5G50850|AT5G23130|AT5G25350|AT5G60360|AT5G65450|AT5G13800|AT1G24110|AT1G28110|AT4G34710|AT2G40410|AT2G25490|AT4G24040|AT5G45890|AT3G01190|AT5G14450|AT3G01510|AT3G21780|AT5G09360|AT5G24090|AT5G14930|AT1G49050|AT4G01040|AT4G24780|AT1G18270|AT3G61790|AT3G48610|AT2G25940|AT3G14225|AT3G11210|AT2G41530
Eucgr.E04257	ANKYRIN REPEAT FAMILY PROTEIN	AT3G18670		36293	0.001321	0.02502	response to decreased oxygen levels	5	AT3G05550|AT3G48090|AT1G19250|AT4G32551|AT2G26150
Eucgr.C03074	ANKYRIN REPEATS (3 COPIES	AT5G51160		15840	0.0013865	0.025571	urea transport	2	AT3G16240|AT5G45380
Eucgr.E02398	ANTHOCYANIDIN 3-O-GLUCOSYLTRANSFERASE / URIDINE DIPHOSPHOGLUCOSE-ANTHOCYANIDIN 3-O-GLUCOSYLTRANSFERASE // FLAVONOL 3-O-GLUCOSYLTRANSFERASE / UDP-GLUCOSE FLAVONOL 3-O-GLUCOSYLTRANSFERASE	AT5G17050		1901701	0.001409	0.025571	cellular response to oxygen-containing compound	15	AT3G56400|AT1G14000|AT3G48090|AT5G47710|AT2G13790|AT5G14420|AT3G54030|AT5G05190|AT5G24090|AT4G01370|AT1G22690|AT4G37790|AT1G18390|AT1G05680|AT3G46290
Eucgr.B01447	ANTHRANILOYL-COA:METHANOL ACYLTRANSFERASE	AT5G17540		70482	0.0014105	0.025571	response to oxygen levels	5	AT3G05550|AT3G48090|AT1G19250|AT4G32551|AT2G26150
Eucgr.K02136	AP2 DOMAIN	AT4G13040		6955	0.0014678	0.026234	immune response	10	AT3G56400|AT2G23620|AT4G37870|AT5G54250|AT5G45890|AT3G48090|AT1G19250|AT5G60360|AT1G32540|AT4G01370
Eucgr.F03054	AQUAPORIN TIP2-1	AT3G16240		42221	0.001551	0.027336	response to chemical	50	AT1G10370|AT3G48090|AT5G60360|AT5G14420|AT5G05190|AT4G01370|AT5G39950|AT4G17230|AT4G32551|AT3G48560|AT1G80840|AT4G39780|AT1G75280|AT1G79040|AT3G56400|AT2G37710|AT5G45890|AT5G24530|AT5G47710|AT4G11600|AT1G69530|AT2G39730|AT5G24090|AT1G21270|AT1G27730|AT5G07010|AT1G18390|AT2G26710|AT1G05680|AT2G41530|AT2G26150|AT3G46290|AT2G04160|AT4G26850|AT5G40010|AT2G13790|AT3G54030|AT2G15890|AT1G22690|AT1G70170…
Eucgr.B03205	ARABINANASE/LEVANSUCRASE/INVERTASE	AT1G26761		10941	0.0016028	0.027863	regulation of cell death	5	AT2G31880|AT3G48090|AT2G13790|AT3G57330|AT1G32540
Eucgr.G01735	ARGININE DECARBOXYLASE / L-ARGININE CARBOXY-LYASE	AT4G34710		1902532	0.0016506	0.028306	negative regulation of intracellular signal transduction	3	AT5G25350|AT2G25490|AT4G24580
Eucgr.H02502	ARMADILLO REPEAT ONLY 4 PROTEIN	AT3G26600		71446	0.0017013	0.028484	cellular response to salicylic acid stimulus	4	AT3G56400|AT3G48090|AT5G05190|AT4G01370
Eucgr.B02813	ARYLESTERASE / PARAOXONASE	AT3G11210		32101	0.0017059	0.028484	regulation of response to external stimulus	5	AT4G35580|AT1G80840|AT5G05190|AT4G13040|AT5G14930
Eucgr.K02213	ASPARTYL PROTEASE	AT1G49050		71704	0.0017767	0.029281	organic substance metabolic process	125	AT5G17050|AT2G31880|AT5G25350|AT1G34300|AT5G60360|AT1G25390|AT1G34420|AT3G22740|AT5G13800|AT1G11300|AT2G15790|AT3G18080|AT2G23970|AT3G09010|AT5G19080|AT3G48560|AT3G17940|AT3G56400|AT5G23960|AT5G44680|AT5G45890|AT3G55550|AT5G24530|AT5G14450|AT4G29990|AT5G65240|AT5G24090|AT4G01040|AT2G02800|AT5G07010|AT3G61790|AT4G37370|AT5G36110|AT2G26710|AT1G17020|AT4G35070|AT3G11210|AT4G14350|AT2G04160|AT5G48930…
Eucgr.F03801	ASPARTYL PROTEASE FAMILY PROTEIN-RELATED	AT1G44130		33554	0.0019659	0.031747	cellular response to stress	20	AT4G26850|AT5G43350|AT5G44680|AT3G48090|AT5G48850|AT5G24660|AT2G16430|AT5G24090|AT5G45380|AT4G37870|AT5G54250|AT4G35580|AT1G18390|AT1G19250|AT5G03570|AT5G39950|AT4G32551|AT1G05680|AT1G04770|AT2G26150
Eucgr.D00792	ATP BINDING / PROTEIN KINASE-RELATED	AT1G11300		7568	0.0019764	0.031747	aging	7	AT2G22300|AT5G45890|AT1G17020|AT2G13790|AT5G62165|AT5G60360|AT2G39730
Eucgr.A01580	ATP-DEPENDENT PROTEASE CEREBLON	AT2G36630		50691	0.0020633	0.032325	regulation of defense response to virus by host	2	AT1G80840|AT5G14930
Eucgr.G02322	B-BOX ZINC FINGER (ZF-B_BOX	AT1G25440		10107	0.0020633	0.032325	potassium ion import	2	AT3G05030|AT2G26650
Eucgr.G01751	BETA-FRUCTOFURANOSIDASE / SACCHARASE	AT4G34860		9751	0.0020946	0.032416	response to salicylic acid	8	AT3G56400|AT1G21270|AT2G37710|AT3G48090|AT5G24530|AT1G80840|AT5G05190|AT4G01370
Eucgr.B00859	BETA-GLUCOSIDASE 43-RELATED	AT3G18080		2682	0.0021834	0.032886	regulation of immune system process	6	AT3G56400|AT1G19250|AT1G80840|AT1G32540|AT5G24090|AT5G14930
Eucgr.K01599	BRASSINOSTEROID INSENSITIVE 1-ASSOCIATED RECEPTOR KINASE 1-RELATED	AT2G13790		2833	0.0021908	0.032886	positive regulation of response to biotic stimulus	3	AT4G35580|AT4G13040|AT5G14930
Eucgr.K01600	BRASSINOSTEROID INSENSITIVE 1-ASSOCIATED RECEPTOR KINASE 1-RELATED	AT5G65240		19538	0.0022028	0.032886	protein metabolic process	67	AT2G31880|AT3G49340|AT5G25350|AT1G35710|AT1G34300|AT5G60360|AT1G25390|AT1G34420|AT5G65450|AT1G11300|AT2G15790|AT4G01370|AT2G23970|AT5G39950|AT3G09010|AT5G19080|AT5G39030|AT2G37710|AT4G23050|AT5G45890|AT3G55550|AT4G29990|AT1G55610|AT5G65240|AT2G02800|AT1G21270|AT1G18390|AT3G61790|AT2G28930|AT2G25940|AT4G35070|AT1G04110|AT4G14350|AT3G46290|AT5G25930|AT2G04160|AT4G23180|AT5G46390|AT1G16130|AT1G32740…
Eucgr.D00197	BTB/POZ DOMAIN (BTB	AT1G30440		1901575	0.0022319	0.032934	organic substance catabolic process	27	AT5G50850|AT5G25350|AT5G60360|AT5G65450|AT5G13800|AT1G28110|AT4G34710|AT2G40410|AT2G25490|AT4G24040|AT5G45890|AT5G14450|AT3G01510|AT3G21780|AT5G09360|AT5G24090|AT5G14930|AT1G49050|AT4G01040|AT4G24780|AT1G18270|AT3G61790|AT3G48610|AT2G25940|AT3G14225|AT3G11210|AT2G41530
Eucgr.B03328	BURP DOMAIN (BURP	AT1G23760		10243	0.0023085	0.033672	response to organonitrogen compound	8	AT3G56400|AT1G27730|AT1G10370|AT4G17230|AT4G32551|AT2G13790|AT1G80840|AT2G26150
Eucgr.D02189	C2H2-TYPE ZINC FINGER (ZF-C2H2_6	AT4G17810		48518	0.0024764	0.035608	positive regulation of biological process	21	AT3G56400|AT5G48930|AT2G31880|AT3G48090|AT5G24660|AT5G50210|AT5G62165|AT4G40060|AT1G32540|AT5G24090|AT5G14930|AT1G13950|AT5G53160|AT2G22300|AT4G35580|AT1G29400|AT1G19250|AT4G32551|AT2G26150|AT4G13040|AT2G47780
Eucgr.G00068	C3ORF1 PROTEIN-RELATED	AT5G63000		45927	0.0024973	0.035608	positive regulation of growth	3	AT1G29400|AT4G32551|AT2G47780
Eucgr.F00460	CALCIUM-ACTIVATED CHLORIDE CHANNEL REGULATOR	AT5G49665		43902	0.0028291	0.039023	positive regulation of multi-organism process	3	AT4G35580|AT4G13040|AT5G14930
Eucgr.D02392	CALCIUM-BINDING PROTEIN KIC	AT2G46600		2000070	0.0028291	0.039023	regulation of response to water deprivation	3	AT1G10370|AT5G14420|AT2G47780
Eucgr.K01718	CALCIUM-TRANSPORTING ATPASE 4, PLASMA MEMBRANE-TYPE-RELATED	AT3G57330		1900055	0.0028291	0.039023	regulation of leaf senescence	3	AT3G56400|AT1G70170|AT5G14930
Eucgr.A00446	CALMODULIN BINDING PROTEIN-LIKE (CALMODULIN_BIND	AT2G18750		19755	0.0028659	0.039105	one-carbon compound transport	2	AT3G16240|AT5G45380
Eucgr.G03256	CALMODULIN-BINDING PROTEIN-LIKE PROTEIN	AT2G38800		10942	0.0031868	0.042568	positive regulation of cell death	3	AT2G31880|AT3G48090|AT1G32540
Eucgr.I02632	CALMODULIN-BINDING TRANSCRIPTION ACTIVATOR CAMTA	AT2G22300		32103	0.0031868	0.042568	positive regulation of response to external stimulus	3	AT4G35580|AT4G13040|AT5G14930
Eucgr.H04032	CAMP-REGULATED PHOSPHOPROTEIN 19-RELATED PROTEIN	AT4G16146		7165	0.0032689	0.043211	signal transduction	35	AT2G31880|AT3G48090|AT2G34930|AT5G46390|AT1G16130|AT1G35710|AT2G13790|AT5G62165|AT5G14420|AT1G25390|AT3G54030|AT5G05190|AT4G01370|AT1G22690|AT3G11080|AT1G19250|AT1G07650|AT4G39780|AT3G56400|AT5G17680|AT1G14000|AT4G23050|AT5G47710|AT1G26150|AT2G16250|AT2G02800|AT1G21270|AT4G37790|AT5G36930|AT1G18390|AT2G28930|AT5G58380|AT1G08650|AT4G13040|AT3G46290
Eucgr.C00813	CATHEPSIN H / N-BENZOYLARGININE-BETA-NAPHTHYLAMIDE HYDROLASE	AT3G45310		35690	0.0033531	0.043867	cellular response to drug	5	AT3G56400|AT3G48090|AT1G05680|AT5G05190|AT4G01370
Eucgr.C00804	CATHEPSIN H / N-BENZOYLARGININE-BETA-NAPHTHYLAMIDE HYDROLASE	AT5G60360		2000024	0.0034322	0.044444	regulation of leaf development	4	AT3G56400|AT1G70170|AT4G32551|AT5G14930
Eucgr.C00808	CATHEPSIN H / N-BENZOYLARGININE-BETA-NAPHTHYLAMIDE HYDROLASE	AT5G60360
Eucgr.C02181	CATION TRANSPORT PROTEIN (TRKH	AT4G10310
Eucgr.L00753	CATION TRANSPORTING ATPASE, C-TERMINUS (CATION_ATPASE_C	AT3G21180
Eucgr.A00691	CBL-INTERACTING SERINE/THREONINE-PROTEIN KINASE 20	AT5G58380
Eucgr.B01402	CBS DOMAIN-CONTAINING PROTEIN CBSX6	AT1G65320
Eucgr.F03335	CBS DOMAIN-CONTAINING PROTEIN-RELATED	AT5G53750
Eucgr.D02215	CELL CYCLE CHECKPOINT PROTEIN RAD1	AT4G17760
Eucgr.B02439	CHITINASE	NULL
Eucgr.C04372	CHLORIDE CHANNEL-LIKE PROTEIN CLC-G-RELATED	AT5G33280
Eucgr.C00233	CLASS I GLUTAMINE AMIDOTRANSFERASE DOMAIN-CONTAINING PROTEIN-RELATED	AT2G23970
Eucgr.E02881	CODEINE 3-O-DEMETHYLASE / CODEINE O-DEMETHYLASE	AT1G17020
Eucgr.A02727	COPPER TRANSPORT PROTEIN ATOX1-RELATED	AT5G52760
Eucgr.C03051	COTTON FIBRE EXPRESSED PROTEIN (DUF761	AT5G56980
Eucgr.K00900	COUMAROYL-COA:ANTHOCYANIDIN 3-O-GLUCOSIDE-6''-O-COUMAROYLTRANSFERASE 1-RELATED	AT1G03940
Eucgr.H00463	CRIB DOMAIN-CONTAINING PROTEIN RIC2	AT5G16490
Eucgr.A01488	CYCLIC NUCLEOTIDE-GATED ION CHANNEL 1	AT5G53130
Eucgr.C02008	CYCLIC NUCLEOTIDE-GATED ION CHANNEL 14-RELATED	AT2G24610
Eucgr.H00600	CYCLIC NUCLEOTIDE-GATED ION CHANNEL 19-RELATED	AT3G17700
Eucgr.F03358	CYCLIC NUCLEOTIDE-GATED ION CHANNEL 4	AT5G54250
Eucgr.A02331	CYCLIN FAMILY PROTEIN-RELATED	AT3G10330
Eucgr.A01768	CYCLIN-D6-1-RELATED	AT4G03270
Eucgr.E02908	CYSTEINE PROTEASE FAMILY C1-RELATED	AT3G49340
Eucgr.E02906	CYSTEINE PROTEASE FAMILY C1-RELATED	AT5G45890
Eucgr.F00866	CYSTEINE-RICH RECEPTOR-LIKE PROTEIN KINASE 27-RELATED	AT4G27300
Eucgr.F01040	CYSTEINE-RICH RECEPTOR-LIKE PROTEIN KINASE 27-RELATED	AT4G27300
Eucgr.E03012	CYSTEINE-RICH REPEAT SECRETORY PROTEIN 1-RELATED	AT4G11460
Eucgr.D02644	CYTOCHROME P450 78A6-RELATED	AT2G46660
Eucgr.B03598	CYTOCHROME P450 CYP4/CYP19/CYP26 SUBFAMILIES	AT5G36110
Eucgr.D01762	DCD (DEVELOPMENT AND CELL DEATH	AT5G42050
Eucgr.H03027	DCTP DIPHOSPHATASE / DEOXYCYTIDINE-TRIPHOSPHATASE	AT3G25400
Eucgr.L01044	DIMETHYLANILINE MONOOXYGENASE	AT1G19250
Eucgr.H01427	DISEASE RESISTANCE PROTEIN-RELATED	AT5G17680
Eucgr.J03121	DNAJ HOMOLOG SUBFAMILY C MEMBER	AT1G80920
Eucgr.K00039	DOWNY MILDEW RESISTANCE 6 PROTEIN / OXIDOREDUCTASE	AT5G24530
Eucgr.A01374	DTMP KINASE / TMPK	AT5G59440
Eucgr.B01397	DYNAMIN-RELATED PROTEIN 4C-RELATED	AT1G60500
Eucgr.H04473	E3 UBIQUITIN-PROTEIN LIGASE LUL3-RELATED	AT5G19080
Eucgr.B00181	E3 UBIQUITIN-PROTEIN LIGASE RGLG1-RELATED	AT5G14420
Eucgr.E00050	E3 UBIQUITIN-PROTEIN LIGASE SINAT3-RELATED	AT3G61790
Eucgr.B03944	EAMA-LIKE TRANSPORTER FAMILY (EAMA	AT5G40240
Eucgr.K02886	ENHANCED DISEASE SUSCEPTIBILITY 1	AT3G48090
Eucgr.K02885	ENHANCED DISEASE SUSCEPTIBILITY 1	AT3G48090
Eucgr.B02372	ENTH/VHS FAMILY PROTEIN	AT3G46540
Eucgr.I01187	ENT-KAURENE SYNTHASE / ENT-KAURENE SYNTHETASE B	AT3G19000
Eucgr.I00422	ETHYLENE-RESPONSIVE TRANSCRIPTION FACTOR CRF5-RELATED	AT4G39780
Eucgr.L03532	ETHYLENE-RESPONSIVE TRANSCRIPTION FACTOR CRF5-RELATED	NULL
Eucgr.G01503	F14J22.20 PROTEIN	AT1G25550
Eucgr.F02503	F1O19.11 PROTEIN	AT1G67050
Eucgr.E02752	F28N24.8 PROTEIN	AT1G29240
Eucgr.A01321	FANCONI ANEMIA GROUP F PROTEIN (FANCF	AT5G44010
Eucgr.F00486	FASCIN	NULL
Eucgr.F00440	F-BOX DOMAIN	AT5G63520
Eucgr.C01334	F-BOX-LIKE (F-BOX-LIKE	AT5G25350
Eucgr.F01849	FE(3+	AT2G16430
Eucgr.H01164	FERRITIN-LIKE DOMAIN (FERRITIN_2	AT3G62730
Eucgr.J02936	GAMMA-BUTYROBETAINE HYDROXYLASE-RELATED	AT3G21360
Eucgr.B02223	GAMMA-INTERFERON-INDUCIBLE LYSOSOMAL THIOL REDUCTASE	AT1G07080
Eucgr.F00715	GDP-L-GALACTOSE PHOSPHORYLASE.	AT4G26850
Eucgr.C00998	GENOMIC DNA, CHROMOSOME 3, P1 CLONE: MIL23-RELATED	AT3G21600
Eucgr.B03044	GENOMIC DNA, CHROMOSOME 3, TAC CLONE:K13N2-RELATED	AT1G25550
Eucgr.G02763	GENOMIC DNA, CHROMOSOME 3, TAC CLONE:K5K13	AT3G55240
Eucgr.G02891	GENOMIC DNA, CHROMOSOME 3, TAC CLONE:K5K13	AT3G55240
Eucgr.C02467	GERMACRADIENOL SYNTHASE / GERMACRADIENOL/GERMACRENE-D SYNTHASE	AT5G23960
Eucgr.L01631	GERMACRADIENOL SYNTHASE / GERMACRADIENOL/GERMACRENE-D SYNTHASE	AT5G23960
Eucgr.E00414	GERMACRADIENOL SYNTHASE / GERMACRADIENOL/GERMACRENE-D SYNTHASE	AT5G23960
Eucgr.E00415	GERMACRADIENOL SYNTHASE / GERMACRADIENOL/GERMACRENE-D SYNTHASE	AT5G23960
Eucgr.E03115	GERMACRADIENOL SYNTHASE / GERMACRADIENOL/GERMACRENE-D SYNTHASE	AT5G23960
Eucgr.C02474	GERMACRADIENOL SYNTHASE / GERMACRADIENOL/GERMACRENE-D SYNTHASE	AT5G23960
Eucgr.E00419	GERMACRADIENOL SYNTHASE / GERMACRADIENOL/GERMACRENE-D SYNTHASE	AT5G23960
Eucgr.B01314	GERMACRADIENOL SYNTHASE / GERMACRADIENOL/GERMACRENE-D SYNTHASE	AT5G23960
Eucgr.L03307	GERMACRADIENOL SYNTHASE / GERMACRADIENOL/GERMACRENE-D SYNTHASE	NULL
Eucgr.F02616	GIBBERELLIN-REGULATED PROTEIN 14-RELATED	AT1G22690
Eucgr.B03946	GLUCOSE-6-PHOSPHATE/PHOSPHATE AND PHOSPHOENOLPYRUVATE/PHOSPHATE ANTIPORTER	AT5G40240
Eucgr.A00947	GLUCOSYL/GLUCURONOSYL TRANSFERASES	AT3G21780
Eucgr.I01123	GLUCOSYL/GLUCURONOSYL TRANSFERASES	AT4G34131
Eucgr.A02396	GLUCURONOXYLAN GLUCURONOSYLTRANSFERASE F8H	AT3G57630
Eucgr.C02006	GLUTAMATE RECEPTOR 2.5-RELATED	AT2G29120
Eucgr.I01532	GLUTAMATE RECEPTOR 3.1-RELATED	AT4G35290
Eucgr.E00579	GLUTATHIONE PEROXIDASE	AT4G11600
Eucgr.B02584	GLUTATHIONE S-TRANSFERASE U17-RELATED	AT1G10370
Eucgr.K00351	GLYCEROPHOSPHODIESTER PHOSPHODIESTERASE / GLYCEROPHOSPHORYL DIESTER PHOSPHODIESTERASE	AT4G18250
Eucgr.K00492	GLYCEROPHOSPHODIESTER PHOSPHODIESTERASE / GLYCEROPHOSPHORYL DIESTER PHOSPHODIESTERASE	AT5G38280
Eucgr.H01549	GLYCEROPHOSPHODIESTER PHOSPHODIESTERASE / GLYCEROPHOSPHORYL DIESTER PHOSPHODIESTERASE	AT5G39030
Eucgr.L01599	GLYCEROPHOSPHODIESTER PHOSPHODIESTERASE / GLYCEROPHOSPHORYL DIESTER PHOSPHODIESTERASE	NULL
Eucgr.F00644	GLYCINE RICH PROTEIN FAMILY (GRP	NULL
Eucgr.F03872	G-TYPE LECTIN S-RECEPTOR-LIKE SERINE/THREONINE-PROTEIN KINASE SD2-5	AT4G32300
Eucgr.A02380	GUANYLATE KINASE / GUANOSINE MONOPHOSPHATE KINASE	AT3G57550
Eucgr.J00869	HD DOMAIN (HD	AT1G17330
Eucgr.C03056	HEAT STRESS TRANSCRIPTION FACTOR A-2-RELATED	AT2G26150
Eucgr.B00945	HOMEOBOX DOMAIN (HOMEOBOX	AT3G18010
Eucgr.F00378	HOMEOBOX-LEUCINE ZIPPER PROTEIN ATHB-16-RELATED	AT4G40060
Eucgr.I00660	HOMEOBOX-LEUCINE ZIPPER PROTEIN HAT9	AT4G37790
Eucgr.H03427	HOMOCYSTEINE S-METHYLTRANSFERASE 3	AT3G22740
Eucgr.E00327	INHIBITOR OF APOPTOSIS	AT1G32740
Eucgr.G01781	INHIBITOR OF APOPTOSIS	AT4G35070
Eucgr.H03069	INORGANIC PHOSPHATE TRANSPORTER 1-1-RELATED	AT5G43350
Eucgr.F03590	INORGANIC PHOSPHATE TRANSPORTER 1-8-RELATED	AT1G76430
Eucgr.H00164	INORGANIC PHOSPHATE TRANSPORTER 42461	AT3G54700
Eucgr.I02502	INOSITOL-1,3,4-TRISPHOSPHATE 5/6-KINASE / IP56K	AT4G08170
Eucgr.H02697	INTEGRAL MEMBRANE ANKYRIN-REPEAT PROTEIN KIDINS220 (PROTEIN KINASE D SUBSTRATE	AT4G03500
Eucgr.L02507	INTEGRAL MEMBRANE ANKYRIN-REPEAT PROTEIN KIDINS220 (PROTEIN KINASE D SUBSTRATE	NULL
Eucgr.K03520	INTERFERON-INDUCED PROTEIN 44	AT4G13030
Eucgr.I00744	ISOFLAVONE 2'-HYDROXYLASE / ISOFLAVONE 2'-MONOOXYGENASE	AT4G37370
Eucgr.B00991	KETOSE-BISPHOSPHATE ALDOLASE CLASS-II FAMILY PROTEIN	AT1G18270
Eucgr.F03805	KINESIN MOTOR FAMILY PROTEIN	AT1G21730
Eucgr.A01951	LEUCINE RICH REPEAT (LRR_1	AT1G07650
Eucgr.J02863	LEUCINE RICH REPEAT (LRR_1	AT2G19230
Eucgr.A00622	LEUCINE RICH REPEAT (LRR_1	AT2G34930
Eucgr.C01524	LEUCINE RICH REPEAT PROTEINS, SOME PROTEINS CONTAIN F-BOX	AT2G25490
Eucgr.K02104	LEUCINE-RICH REPEAT (LRR	AT1G35710
Eucgr.F04133	LEUCINE-RICH REPEAT PROTEIN FLOR1-RELATED	AT1G34420
Eucgr.F01891	LEUCINE-RICH REPEAT PROTEIN KINASE-LIKE PROTEIN	AT2G16250
Eucgr.J02921	LEUCINE-RICH REPEAT PROTEIN KINASE-RELATED	AT1G05700
Eucgr.C00988	LEUCINE-RICH REPEAT RECEPTOR-LIKE PROTEIN KINASE-RELATED	AT5G25930
Eucgr.B00174	LEUCINE-RICH REPEAT RECEPTOR-LIKE SERINE/THREONINE/TYROSINE-PROTEIN KINASE SOBIR1	AT2G31880
Eucgr.K02775	LEUCINE-RICH REPEAT RECEPTOR-LIKE SERINE/THREONINE/TYROSINE-PROTEIN KINASE SOBIR1	AT2G31880
Eucgr.K01879	LEUCINE-RICH REPEAT-CONTAINING PROTEIN	AT3G14470
Eucgr.K02656	LEUCOANTHOCYANIDIN REDUCTASE / LEUCOCYANIDIN REDUCTASE	AT1G75280
Eucgr.H00642	LOC443603 PROTEIN-RELATED	AT5G23130
Eucgr.J02865	LRR RECEPTOR-LIKE SERINE/THREONINE-PROTEIN KINASE MEE39-RELATED	AT4G29990
Eucgr.J02698	LRR RECEPTOR-LIKE SERINE/THREONINE-PROTEIN KINASE MEE39-RELATED	AT4G29990
Eucgr.D02186	LSD1 ZINC FINGER (ZF-LSD1	AT1G32540
Eucgr.C01712	L-TYPE LECTIN-DOMAIN CONTAINING RECEPTOR KINASE IV.1-RELATED	AT2G37710
Eucgr.G02954	L-TYPE LECTIN-DOMAIN CONTAINING RECEPTOR KINASE S.4	AT3G55550
Eucgr.K00313	LYSOZYME / MURAMIDASE	AT5G24090
Eucgr.B02562	MACROPHAGE ELASTASE / METALLOELASTASE	AT1G70170
Eucgr.K00204	MADS-BOX PROTEIN SOC1	AT5G62165
Eucgr.K00203	MADS-BOX PROTEIN SOC1	AT5G62165
Eucgr.K00207	MADS-BOX PROTEIN SOC1	AT5G62165
Eucgr.I01397	MAJOR FACILITATOR FAMILY PROTEIN	AT4G34950
Eucgr.H04798	MAJOR FACILITATOR PROTEIN	AT5G10190
Eucgr.I01209	MATERNAL EFFECT EMBRYO ARREST 14	AT2G15890
Eucgr.I00998	METHYLESTERASE 1-RELATED	AT2G23620
Eucgr.J00675	METHYLTRANSFERASE FAMILY PROTEIN-RELATED	AT2G26810
Eucgr.J00161	MICROCOCCAL NUCLEASE / MICROCOCCAL ENDONUCLEASE	AT2G40410
Eucgr.E00103	MITOGEN-ACTIVATED PROTEIN KINASE 11-RELATED	AT4G01370
Eucgr.H04962	MITOGEN-ACTIVATED PROTEIN KINASE KINASE KINASE 3	AT1G53570
Eucgr.J02551	MLO-LIKE PROTEIN 10-RELATED	AT2G17480
Eucgr.B02481	MLO-LIKE PROTEIN 3	AT3G45290
Eucgr.K00156	MONOCOPPER OXIDASE-LIKE PROTEIN SKS1-RELATED	AT4G12420
Eucgr.B03095	MULTICOPPER OXIDASE (CU-OXIDASE	AT5G09360
Eucgr.B03588	N UTILIZATION SUBSTANCE PROTEIN B-RELATED	AT4G26370
Eucgr.A00969	NAC TRANSCRIPTION FACTOR-LIKE 9	AT4G35580
Eucgr.G01053	NAC TRANSCRIPTION FACTOR-LIKE 9	AT4G35580
Eucgr.E02174	NACHT DOMAIN (NACHT	AT5G17680
Eucgr.B00305	NAD(+	AT5G62520
Eucgr.K00847	NB-ARC DOMAIN (NB-ARC	AT5G36930
Eucgr.A02639	NO APICAL MERISTEM (NAM	AT5G22380
Eucgr.L01504	NON-SPECIFIC PHOSPHOLIPASE C6	AT3G48610
Eucgr.A02052	NON-SPECIFIC PROTEIN-TYROSINE KINASE / CYTOPLASMIC PROTEIN TYROSINE KINASE // NON-SPECIFIC SERINE/THREONINE PROTEIN KINASE / THREONINE-SPECIFIC PROTEIN KINASE	AT1G16130
Eucgr.F01781	NON-SPECIFIC PROTEIN-TYROSINE KINASE / CYTOPLASMIC PROTEIN TYROSINE KINASE // NON-SPECIFIC SERINE/THREONINE PROTEIN KINASE / THREONINE-SPECIFIC PROTEIN KINASE	AT1G76360
Eucgr.A01268	NON-SPECIFIC PROTEIN-TYROSINE KINASE / CYTOPLASMIC PROTEIN TYROSINE KINASE // NON-SPECIFIC SERINE/THREONINE PROTEIN KINASE / THREONINE-SPECIFIC PROTEIN KINASE	AT2G28930
Eucgr.D00643	NON-SPECIFIC SERINE/THREONINE PROTEIN KINASE / THREONINE-SPECIFIC PROTEIN KINASE	AT3G09010
Eucgr.E03013	NON-SPECIFIC SERINE/THREONINE PROTEIN KINASE / THREONINE-SPECIFIC PROTEIN KINASE	AT4G23180
Eucgr.J01932	OLIGOPEPTIDE TRANSPORTER-RELATED	AT3G54140
Eucgr.A01600	O-METHYLTRANSFERASE	AT3G53140
Eucgr.J01018	OTU DOMAIN CONTAINING PROTEIN	AT3G57810
Eucgr.K01276	OVATE FAMILY PROTEIN 1-RELATED	AT2G30400
Eucgr.J03022	OXIDOREDUCTASE, 2OG-FE II OXYGENASE FAMILY PROTEIN	AT1G52790
Eucgr.I01189	OXIDOREDUCTASE, 2OG-FE II OXYGENASE FAMILY PROTEIN	AT3G19000
Eucgr.I01192	OXIDOREDUCTASE, 2OG-FE II OXYGENASE FAMILY PROTEIN	AT3G19000
Eucgr.I01191	OXIDOREDUCTASE, 2OG-FE II OXYGENASE FAMILY PROTEIN	AT3G19000
Eucgr.E00538	PAS DOMAIN-CONTAINING PROTEIN TYROSINE KINASE FAMILY PROTEIN	AT4G23050
Eucgr.G02167	PATHOGENESIS-RELATED PROTEIN BET V I FAMILY (BET_V_1	AT1G23120
Eucgr.B00168	PECTATE LYASE 22-RELATED	AT4G24780
Eucgr.B01829	PECTINACETYLESTERASE FAMILY PROTEIN	AT3G05910
Eucgr.G01336	PEPTIDASE OF PLANTS AND BACTERIA (BSP	AT2G15220
Eucgr.E02360	PEPTIDASE S41 FAMILY PROTEIN	AT5G46390
Eucgr.I01174	PEPTIDYL-PROLYL CIS-TRANS ISOMERASE CYP40	AT2G15790
Eucgr.B03369	PEROXIDASE / LACTOPEROXIDASE	AT1G24110
Eucgr.C02747	PEROXIDASE / LACTOPEROXIDASE	AT3G01190
Eucgr.F02472	PEROXISOMAL (S	AT3G14130
Eucgr.G03276	PHEOPHYTINASE, CHLOROPLASTIC	AT5G13800
Eucgr.E01960	PHLOEM PROTEIN 2 (PP2	AT4G19840
Eucgr.D01658	PHOSPHATIDYLCHOLINE TRANSFER PROTEIN	AT1G64720
Eucgr.F01870	PHOSPHATIDYLINOSITOL/PHOSPHATIDYLCHOLINE TRANSFER PROTEIN SFH6-RELATED	AT4G39170
Eucgr.I00628	PHOSPHOENOLPYRUVATE CARBOXYKINASE (GTP	AT4G37870
Eucgr.I01789	PHOSPHOGLUCAN PHOSPHATASE LSF1, CHLOROPLASTIC	AT3G01510
Eucgr.D02002	PHOSPHOGLYCERATE DEHYDROGENASE / PHOSPHOGLYCERIC ACID DEHYDROGENASE	AT4G34200
Eucgr.I01787	PHOSPHOLIPID-TRANSPORTING ATPASE 8-RELATED	AT3G27870
Eucgr.J02845	PHOSPHOLIPID-TRANSPORTING ATPASE TAT-1	AT1G17500
Eucgr.F01447	PHOTOSYSTEM II 10 KDA POLYPEPTIDE, CHLOROPLASTIC	AT1G79040
Eucgr.A02883	PLANT INVERTASE/PECTIN METHYLESTERASE INHIBITOR SUPERFAMILY PROTEIN	AT5G62360
Eucgr.H02792	PLANT PROTEIN OF UNKNOWN FUNCTION (DUF247	AT3G50140
Eucgr.H02801	PLANT PROTEIN OF UNKNOWN FUNCTION (DUF247	AT3G50140
Eucgr.H02804	PLANT PROTEIN OF UNKNOWN FUNCTION (DUF247	AT3G50170
Eucgr.G02490	POLLEN ALLERGEN (POLLEN_ALLERG_1	AT1G69530
Eucgr.B03836	POLLEN OLE E 1 ALLERGEN AND EXTENSIN FAMILY PROTEIN	AT2G27385
Eucgr.C01172	POLYGALACTURONASE / PECTINASE	AT1G80140
Eucgr.C03766	POLYKETIDE CYCLASE / DEHYDRASE AND LIPID TRANSPORT (POLYKETIDE_CYC2	AT2G25770
Eucgr.F04205	POLYPYRIMIDINE TRACT-BINDING PROTEIN 3	AT1G43190
Eucgr.C01105	POTASSIUM CHANNEL AKT1-RELATED	AT2G26650
Eucgr.C01286	POTASSIUM CHANNEL AKT1-RELATED	AT2G26650
Eucgr.E01311	PPR REPEAT (PPR	AT1G31920
Eucgr.E00067	PREDICTED MEMBER OF GLYCOSYL HYDROLASE FAMILY 18	AT4G01040
Eucgr.F04073	PREDICTED METHYLTRANSFERASE	AT1G22800
Eucgr.D01499	PREDICTED PHOSPHOGLYCERATE MUTASE	AT3G60450
Eucgr.H03521	PRIMARY-AMINE OXIDASE / COPPER AMINE OXIDASE	AT1G31690
Eucgr.J00102	PROBABLE ZINC-RIBBON DOMAIN (ZINC_RIBBON_12	AT5G05190
Eucgr.A02624	PROTEASE S28 PRO-X CARBOXYPEPTIDASE-RELATED	AT2G24280
Eucgr.E00893	PROTEIN ABIL2-RELATED	AT5G24310
Eucgr.A00634	PROTEIN FPN-1.2	AT5G03570
Eucgr.B03415	PROTEIN KINASE 2A, CHLOROPLASTIC-RELATED	AT2G02800
Eucgr.E03509	PROTEIN KINASE DOMAIN (PKINASE	AT1G21270
Eucgr.E03514	PROTEIN KINASE DOMAIN (PKINASE	AT1G21270
Eucgr.H04929	PROTEIN KINASE DOMAIN (PKINASE	AT1G34300
Eucgr.K02160	PROTEIN KINASE DOMAIN (PKINASE	AT4G08850
Eucgr.H00942	PROTEIN KINASE DOMAIN (PKINASE	AT4G08850
Eucgr.K02153	PROTEIN KINASE DOMAIN (PKINASE	AT4G08850
Eucgr.H00941	PROTEIN KINASE DOMAIN (PKINASE	AT4G08850
Eucgr.H00944	PROTEIN KINASE DOMAIN (PKINASE	AT4G08850
Eucgr.B02747	PROTEIN KINASE PROTEIN WITH TETRATRICOPEPTIDE REPEAT DOMAIN	AT3G54030
Eucgr.B00747	PROTEIN KINASE-LIKE PROTEIN	AT1G18390
Eucgr.G02248	PROTEIN KINASE-LIKE PROTEIN	AT1G25390
Eucgr.H00085	PROTEIN MALE STERILE 5	AT1G04770
Eucgr.H02837	PROTEIN MALE STERILE 5	AT1G04770
Eucgr.K03605	PROTEIN MALE STERILE 5	AT5G48850
Eucgr.K03603	PROTEIN MALE STERILE 5	AT5G48850
Eucgr.K01213	PROTEIN MEI2, ESSENTIAL FOR COMMITMENT TO MEIOSIS, AND RELATED PROTEINS	AT1G29400
Eucgr.F01124	PROTEIN OF UNKNOWN FUNCTION (DUF2921	AT4G21700
Eucgr.F01122	PROTEIN OF UNKNOWN FUNCTION (DUF2921	AT4G21700
Eucgr.A02725	PROTEIN OF UNKNOWN FUNCTION (DUF3464	AT5G52780
Eucgr.K03587	PROTEIN OF UNKNOWN FUNCTION (DUF3741)	AT4G28760
Eucgr.F04140	PROTEIN OF UNKNOWN FUNCTION (DUF668	AT1G34320
Eucgr.J01025	PROTEIN OF UNKNOWN FUNCTION (DUF668	AT5G04550
Eucgr.K01136	PROTEIN OF UNKNOWN FUNCTION (DUF688	AT2G30990
Eucgr.J01150	PROTEIN TYROSINE KINASE (PKINASE_TYR	AT3G46290
Eucgr.H04316	PROTEIN WAVE-DAMPENED 2-RELATED	AT1G54460
Eucgr.A00497	PUTATIVE THIOL PEPTIDASE FAMILY PROTEIN-RELATED	AT1G47740
Eucgr.K03210	PWWP DOMAIN-CONTAINING PROTEIN	AT5G02950
Eucgr.H03385	PYRUVATE DEHYDROGENASE E1 COMPONENT SUBUNIT BETA, MITOCHONDRIAL	AT5G50850
Eucgr.K02783	QUINOLINATE SYNTHASE / QUINOLINATE SYNTHETASE	AT5G50210
Eucgr.D00354	RAG1-ACTIVATING PROTEIN 1	AT3G14770
Eucgr.G02130	RECEPTOR LIKE PROTEIN 1	AT2G34930
Eucgr.K00637	RECEPTOR LIKE PROTEIN 54	AT3G11080
Eucgr.K01605	RECEPTOR PROTEIN-TYROSINE KINASE	AT1G26150
Eucgr.C00986	RECEPTOR PROTEIN-TYROSINE KINASE / RECEPTOR PROTEIN TYROSINE KINASE // NON-SPECIFIC PROTEIN-TYROSINE KINASE / CYTOPLASMIC PROTEIN TYROSINE KINASE	AT5G25930
Eucgr.F01980	RECEPTOR-LIKE PROTEIN KINASE BRI1-LIKE 3-RELATED	AT1G55610
Eucgr.A01659	RFWD3 PROTEIN	AT5G03450
Eucgr.F02135	RHO GTPASE-ACTIVATING PROTEIN REN1	AT4G24580
Eucgr.H03481	RIBONUCLEASE P SUBUNIT P38	AT3G22430
Eucgr.J00388	RING FINGER AND CHY ZINC FINGER DOMAIN-CONTAINING PROTEIN 1	AT5G22920
Eucgr.F00762	RING FINGER DOMAIN-CONTAINING	AT3G20395
Eucgr.K03465	RUBBER ELONGATION FACTOR PROTEIN (REF	AT2G47780
Eucgr.I02408	S-ADENOSYL-L-METHIONINE:CARBOXYL METHYLTRANSFERASE FAMILY PROTEIN	AT4G36470
Eucgr.F04276	SCARECROW-LIKE PROTEIN 1	AT1G21450
Eucgr.E03895	SCARECROW-LIKE PROTEIN 13	AT4G17230
Eucgr.C02102	SELENOPROTEIN H	AT4G31360
Eucgr.I01864	SENESCENCE-ASSOCIATED CARBOXYLESTERASE 101	AT5G14930
Eucgr.I01838	SENESCENCE-ASSOCIATED CARBOXYLESTERASE 101	AT5G14930
Eucgr.A02225	SERINE PROTEASE FAMILY S10 SERINE CARBOXYPEPTIDASE	AT1G28110
Eucgr.A02215	SERINE PROTEASE FAMILY S10 SERINE CARBOXYPEPTIDASE	AT1G28110
Eucgr.H03059	SERINE/THREONINE-PROTEIN KINASE	AT1G08650
Eucgr.H03032	SERINE/THREONINE-PROTEIN KINASE	AT4G14350
Eucgr.B03199	SERINE-THREONINE PROTEIN KINASE	AT1G14000
Eucgr.K01713	S-FORMYLGLUTATHIONE HYDROLASE	AT2G41530
Eucgr.B01770	SHIKIMATE DEHYDROGENASE	AT3G06350
Eucgr.H01214	SHIKIMATE DEHYDROGENASE	AT3G06350
Eucgr.F03972	SHIKIMATE O-HYDROXYCINNAMOYLTRANSFERASE	AT5G48930
Eucgr.A01753	S-LOCUS GLYCOPROTEIN DOMAIN (S_LOCUS_GLYCOP	AT4G03230
Eucgr.H00877	SNF1-RELATED PROTEIN KINASE REGULATORY SUBUNIT BETA-1	AT4G16360
Eucgr.H04454	SODIUM/HYDROGEN EXCHANGER	AT3G05030
Eucgr.E01215	SODIUM/SOLUTE SYMPORTER	AT5G45380
Eucgr.D01485	SPECKLE-TYPE POZ PROTEIN SPOP AND RELATED PROTEINS WITH TRAF, MATH AND BTB/POZ DOMAINS	AT3G20380
Eucgr.D01484	SPECKLE-TYPE POZ PROTEIN SPOP AND RELATED PROTEINS WITH TRAF, MATH AND BTB/POZ DOMAINS	AT3G20380
Eucgr.K02708	SQUAMOSA PROMOTER-BINDING-LIKE PROTEIN 13A-RELATED	AT5G50670
Eucgr.E03260	SQUAMOSA PROMOTER-BINDING-LIKE PROTEIN 4-RELATED	AT3G15270
Eucgr.A01377	SUBTILASE FAMILY PROTEIN-RELATED	AT2G04160
Eucgr.D02072	SUBTILISIN-RELATED PROTEASE/VACUOLAR PROTEASE B	AT1G04110
Eucgr.E03524	SUCROSE-PHOSPHATE SYNTHASE / UDP-GLUCOSE-FRUCTOSE-PHOSPHATE GLUCOSYLTRANSFERASE	AT5G20280
Eucgr.H03420	SULFATE TRANSPORTER	AT3G51895
Eucgr.J00069	SULFOTRANSFERASE SULT	AT5G07010
Eucgr.K00110	SUPEROXIDE DISMUTASE [FE] 2, CHLOROPLASTIC	AT5G51100
Eucgr.G03043	SYNTAXIN-31	AT5G05760
Eucgr.H04066	T6A9.7 PROTEIN	AT3G17120
Eucgr.I02740	TESTIS-SPECIFIC PROTEIN PBS13 T-COMPLEX 11	AT1G22930
Eucgr.H01156	THIAMINE DIPHOSPHOKINASE / THIAMINE PYROPHOSPHOKINASE	AT1G02880
Eucgr.B02586	THIOREDOXIN H7-RELATED	AT5G39950
Eucgr.H03269	TOPLESS-RELATED PROTEIN 2-RELATED	AT5G27030
Eucgr.F00414	TRAF-LIKE FAMILY PROTEIN-RELATED	AT5G65450
Eucgr.B02000	TRANSCRIPTION FACTOR BHLH99	AT1G72210
Eucgr.F02127	TRANSCRIPTION FACTOR SAC51-RELATED	AT5G09460
Eucgr.F02587	TRANSCRIPTION FACTOR TCP16-RELATED	AT1G72010
Eucgr.C02838	TRANSCRIPTIONAL COREPRESSOR LEUNIG	AT4G32551
Eucgr.K02493	TRANSLATION INITIATION FACTOR 5A-RELATED	AT1G13950
Eucgr.K00334	TREHALOSE-6-PHOSPHATE SYNTHASE	AT5G65140
Eucgr.D01300	TRYPTOPHAN SYNTHASE / TRYPTOPHAN SYNTHETASE	AT5G28237
Eucgr.A01690	TSL-KINASE INTERACTING PROTEIN 1	AT2G36960
Eucgr.D01612	TUBULIN BETA-4 CHAIN-RELATED	AT5G12250
Eucgr.E00127	U-BOX DOMAIN-CONTAINING PROTEIN 33	AT2G45910
Eucgr.E00128	U-BOX DOMAIN-CONTAINING PROTEIN 33	AT2G45910
Eucgr.A00930	UDP-GLYCOSYLTRANSFERASE 71B2-RELATED	AT3G21760
Eucgr.A00940	UDP-GLYCOSYLTRANSFERASE 71B2-RELATED	AT3G21760
Eucgr.H00261	UDP-GLYCOSYLTRANSFERASE 74D1	AT1G05680
Eucgr.H02732	UDP-GLYCOSYLTRANSFERASE 83A1	AT3G02100
Eucgr.C00591	UNCHARACTERIZED CONSERVED PROTEIN	AT2G25830
Eucgr.E00085	UNCHARACTERIZED CONSERVED PROTEIN	AT2G46220
Eucgr.A02614	UNCHARACTERIZED CONSERVED PROTEIN, CONTAINS TLDC DOMAIN	AT5G06260
Eucgr.G03116	UNCHARACTERIZED PROTEIN, INDUCED BY HYPOXIA	AT3G05550
Eucgr.D01198	UNSPECIFIC MONOOXYGENASE / XENOBIOTIC MONOOXYGENASE	AT5G24910
Eucgr.J03189	VACUOLAR-PROCESSING ENZYME ALPHA-ISOZYME-RELATED	AT2G25940
Eucgr.D02200	VQ MOTIF (VQ	AT1G32610
Eucgr.C01940	WRKY TRANSCRIPTION FACTOR 40-RELATED	AT1G80840
Eucgr.J00106	WRKY TRANSCRIPTION FACTOR 54	AT3G56400
Eucgr.I02141	ZINC FINGER FYVE DOMAIN CONTAINING PROTEIN	AT3G14225
Eucgr.H02485	ZINC FINGER FYVE DOMAIN CONTAINING PROTEIN	AT5G14450
Eucgr.F02262	ZINC FINGER PROTEIN AZF3-RELATED	AT1G27730
Eucgr.H03950	ZINC-FINGER OF THE FCS-TYPE, C2-C2 (ZF-FLZ	AT5G49120

## Sheet: Module Purple 
Network Purple				Biological Process Enrichment							Kegg pathway Enrichment
nodeName	ID	Ortho At		GO-ID	p-value	corr p-value	Description	Gene number	Gene List		Term	Count	%	P-Value	Benjamini
Eucgr.L03739	N/A	NULL		9834	2.08e-12	1.25e-09	secondary cell wall biogenesis	8	AT2G38080|AT2G37090|AT5G44030|AT1G27440|AT5G12870|AT5G17420|AT4G18780|AT5G15630		Biosynthesis of secondary metabolites	25	11,3	9,6E-6	5,0E-4
Eucgr.J01629	N/A	NULL		33692	6.84e-12	2.06e-09	cellular polysaccharide biosynthetic process	12	AT5G54690|AT2G37090|AT5G44030|AT1G32900|AT1G27440|AT5G17420|AT5G01360|AT4G18780|AT1G55850|AT1G19300|AT4G39210|AT4G23990		Metabolic pathways	28	12,6	6,3E-3	1,5E-1
Eucgr.F00020	N/A	NULL		271	1.47e-11	2.95e-09	polysaccharide biosynthetic process	12	AT5G54690|AT2G37090|AT5G44030|AT1G32900|AT1G27440|AT5G17420|AT5G01360|AT4G18780|AT1G55850|AT1G19300|AT4G39210|AT4G23990		Phenylpropanoid biosynthesis	6	2,7	1,7E-2	2,5E-1
Eucgr.H00415	N/A	NULL		42546	2.54e-11	3.82e-09	cell wall biogenesis	11	AT2G38080|AT5G54690|AT2G37090|AT5G44030|AT1G27440|AT5G12870|AT5G17420|AT4G18780|AT5G15630|AT1G55850|AT1G19300		Starch and sucrose metabolism	5	2,3	3,1E-2	3,4E-1
Eucgr.H05151	N/A	NULL		70882	7.47e-11	8.97e-09	cellular cell wall organization or biogenesis	11	AT2G38080|AT5G54690|AT2G37090|AT5G44030|AT1G27440|AT5G12870|AT5G17420|AT4G18780|AT5G15630|AT1G55850|AT1G19300		Riboflavin metabolism	2	0,9	8,3E-2	6,0E-1
Eucgr.J02481	N/A	NULL		16051	3.02e-10	3.02e-08	carbohydrate biosynthetic process	15	AT4G22590|AT5G44030|AT5G17420|AT3G03690|AT1G55850|AT1G19300|AT1G56600|AT4G23990|AT5G54690|AT2G37090|AT1G32900|AT1G27440|AT5G01360|AT4G18780|AT4G39210		Galactose metabolism	3	1,4	9,7E-2	5,9E-1
Eucgr.B03508	N/A	AT1G27300		44264	8.44e-10	6.52e-08	cellular polysaccharide metabolic process	12	AT5G54690|AT2G37090|AT5G44030|AT1G32900|AT1G27440|AT5G17420|AT5G01360|AT4G18780|AT1G55850|AT1G19300|AT4G39210|AT4G23990
Eucgr.F02202	N/A	AT2G22795		9832	8.68e-10	6.52e-08	plant-type cell wall biogenesis	9	AT2G38080|AT2G37090|AT5G44030|AT1G27440|AT5G12870|AT5G17420|AT4G18780|AT5G15630|AT1G55850
Eucgr.I02808	N/A	AT2G31930		34637	1e-09	6.7e-08	cellular carbohydrate biosynthetic process	13	AT4G22590|AT5G44030|AT5G17420|AT1G55850|AT1G19300|AT4G23990|AT5G54690|AT2G37090|AT1G32900|AT1G27440|AT5G01360|AT4G18780|AT4G39210
Eucgr.D01476	N/A	AT3G28220		5976	3.45e-09	2.08e-07	polysaccharide metabolic process	12	AT5G54690|AT2G37090|AT5G44030|AT1G32900|AT1G27440|AT5G17420|AT5G01360|AT4G18780|AT1G55850|AT1G19300|AT4G39210|AT4G23990
Eucgr.B00548	N/A	AT5G61340		44262	6.9e-09	3.77e-07	cellular carbohydrate metabolic process	18	AT4G22590|AT5G44030|AT1G80460|AT5G17420|AT3G27540|AT4G29120|AT1G55850|AT1G19300|AT4G23990|AT5G54690|AT2G37090|AT1G32900|AT1G27440|AT5G01360|AT4G18780|AT5G40610|AT4G39210|AT4G15560
Eucgr.G01217	1,4-BETA-XYLAN ENDOHYDROLASE-RELATED	AT4G33840		9250	3.41e-08	1.71e-06	glucan biosynthetic process	8	AT5G44030|AT1G32900|AT5G17420|AT5G01360|AT4G18780|AT1G55850|AT4G39210|AT4G23990
Eucgr.B03132	11-OXO-BETA-AMYRIN 30-OXIDASE / CYP72A154	AT3G14690		10382	5.01e-08	2.32e-06	cellular cell wall macromolecule metabolic process	5	AT5G54690|AT2G37090|AT1G27440|AT5G17420|AT1G19300
Eucgr.L03110	12-OXOPHYTODIENOATE REDUCTASE 3	NULL		71669	7.8e-08	3.35e-06	plant-type cell wall organization or biogenesis	10	AT2G38080|AT2G37090|AT5G44030|AT1G27440|AT5G12870|AT5G17420|AT5G01360|AT4G18780|AT5G15630|AT1G55850
Eucgr.C00678	17.6 KDA CLASS II HEAT SHOCK PROTEIN-RELATED	AT5G12020		30244	1.02e-07	4.07e-06	cellulose biosynthetic process	6	AT5G44030|AT5G17420|AT5G01360|AT4G18780|AT1G55850|AT4G23990
Eucgr.H03664	1-DEOXY-D-XYLULOSE-5-PHOSPHATE SYNTHASE / DXP-SYNTHASE	AT4G15560		30243	1.86e-07	6.61e-06	cellulose metabolic process	6	AT5G44030|AT5G17420|AT5G01360|AT4G18780|AT1G55850|AT4G23990
Eucgr.C00990	2-HYDROXY-3-OXOPROPIONATE REDUCTASE / TARTRONATE SEMIALDEHYDE REDUCTASE	AT4G29120		5975	1.87e-07	6.61e-06	carbohydrate metabolic process	22	AT4G22590|AT5G44030|AT1G80460|AT5G17420|AT3G03690|AT3G27540|AT4G29120|AT1G55850|AT1G19300|AT1G56600|AT4G23990|AT1G02850|AT5G54690|AT2G37090|AT1G32900|AT1G27440|AT5G01360|AT4G18780|AT4G33840|AT5G40610|AT4G39210|AT4G15560
Eucgr.J00951	2-OXOGLUTARATE (2OG	AT1G52800		10383	2.82e-07	9.42e-06	cell wall polysaccharide metabolic process	5	AT5G54690|AT2G37090|AT1G27440|AT5G17420|AT1G19300
Eucgr.K01277	2-OXOGLUTARATE (2OG	AT2G38500		10413	7.08e-07	2.03e-05	glucuronoxylan metabolic process	4	AT5G54690|AT2G37090|AT1G27440|AT1G19300
Eucgr.H04741	3,4-DIHYDROXY-2-BUTANONE-4-PHOSPHATE SYNTHASE / L-3,4-DIHYDROXYBUTAN-2-ONE-4-PHOSPHATE SYNTHASE	AT5G64300		10417	7.08e-07	2.03e-05	glucuronoxylan biosynthetic process	4	AT5G54690|AT2G37090|AT1G27440|AT1G19300
Eucgr.F03933	3-ISOPROPYLMALATE DEHYDROGENASE / IMDH	AT1G80560		45492	7.08e-07	2.03e-05	xylan biosynthetic process	4	AT5G54690|AT2G37090|AT1G27440|AT1G19300
Eucgr.B03112	3-METHYLADENINE GLYCOSYLASE I-RELATED	AT1G13635		71554	9.44e-07	2.57e-05	cell wall organization or biogenesis	12	AT2G38080|AT5G54690|AT2G37090|AT5G44030|AT1G27440|AT5G12870|AT5G17420|AT5G01360|AT4G18780|AT5G15630|AT1G55850|AT1G19300
Eucgr.B03255	4-HYDROXYPHENYLACETALDEHYDE OXIME MONOOXYGENASE / CYTOCHROME P450-II-DEPENDENT MONOOXYGENASE	AT3G26300		9698	9.85e-07	2.57e-05	phenylpropanoid metabolic process	9	AT4G36220|AT2G21100|AT4G34050|AT5G26660|AT1G64160|AT5G60020|AT3G59030|AT3G16920|AT5G54160
Eucgr.I00773	4'-METHOXYISOFLAVONE 2'-HYDROXYLASE / ISOFLAVONE 2'-MONOOXYGENASE	AT4G37370		9699	1.52e-06	3.67e-05	phenylpropanoid biosynthetic process	8	AT4G36220|AT2G21100|AT4G34050|AT5G26660|AT1G64160|AT3G59030|AT3G16920|AT5G54160
Eucgr.B01580	5-METHYLCYTOSINE G/T MISMATCH-SPECIFIC DNA GLYCOSYLASE	AT3G07930		44038	1.65e-06	3.67e-05	cell wall macromolecule biosynthetic process	4	AT5G54690|AT2G37090|AT1G27440|AT1G19300
Eucgr.J02848	5'-NUCLEOTIDASE SURE	AT1G72880		70589	1.65e-06	3.67e-05	cellular component macromolecule biosynthetic process	4	AT5G54690|AT2G37090|AT1G27440|AT1G19300
Eucgr.L00991	7-DEOXYLOGANETIN GLUCOSYLTRANSFERASE / UGT85A24	AT1G22360		70592	1.65e-06	3.67e-05	cell wall polysaccharide biosynthetic process	4	AT5G54690|AT2G37090|AT1G27440|AT1G19300
Eucgr.D02439	ABIETA-7,13-DIEN-18-OL HYDROXYLASE / CYP720B1	AT2G45510		19748	1.94e-06	4.16e-05	secondary metabolic process	13	AT1G05160|AT5G17220|AT5G26660|AT1G64160|AT5G60020|AT3G59030|AT4G36220|AT2G21100|AT1G02400|AT4G34050|AT3G09270|AT3G16920|AT5G54160
Eucgr.H04681	ACETYL-COA:BENZYLALCOHOL ACETYLTRANFERASE-LIKE PROTEIN-RELATED	AT3G26040		6073	2.03e-06	4.2e-05	cellular glucan metabolic process	8	AT5G44030|AT1G32900|AT5G17420|AT5G01360|AT4G18780|AT1G55850|AT4G39210|AT4G23990
Eucgr.E01004	ADENINE NUCLEOTIDE ALPHA HYDROLASES-DOMAIN CONTAINING PROTEIN KINASE	AT1G77280		10410	2.37e-06	4.59e-05	hemicellulose metabolic process	4	AT5G54690|AT2G37090|AT1G27440|AT1G19300
Eucgr.C02911	ADENOSYLHOMOCYSTEINE NUCLEOSIDASE / S-ADENOSYLHOMOCYSTEINE/5'-METHYLTHIOADENOSINE NUCLEOSIDASE	AT4G28940		45491	2.37e-06	4.59e-05	xylan metabolic process	4	AT5G54690|AT2G37090|AT1G27440|AT1G19300
Eucgr.H00584	ALDO/KETO REDUCTASE-RELATED	AT1G59960		44042	2.49e-06	4.68e-05	glucan metabolic process	8	AT5G44030|AT1G32900|AT5G17420|AT5G01360|AT4G18780|AT1G55850|AT4G39210|AT4G23990
Eucgr.G02767	ALPHA/BETA-HYDROLASES SUPERFAMILY PROTEIN-RELATED	AT2G39420		8152	5.41e-06	9.85e-05	metabolic process	81	AT4G22590|AT5G44030|AT3G49340|AT1G61480|AT3G51860|AT1G80560|AT5G65530|AT5G64120|AT1G19300|AT5G16840|AT2G36970|AT4G03230|AT4G21580|AT4G34050|AT2G42490|AT1G27440|AT2G03200|AT4G33840|AT2G45040|AT2G43420|AT4G18640|AT4G28940|AT3G27540|AT3G61750|AT1G64160|AT1G55850|AT4G05200|AT3G59030|AT2G21100|AT1G22360|AT1G02850|AT5G12200|AT5G59810|AT5G39420|AT4G32000|AT4G15560|AT5G54160|AT1G05160|AT1G80460|AT1G09240…
Eucgr.L02697	ANTHOCYANIDIN 3-O-GLUCOSIDE 2'''-O-XYLOSYLTRANSFERASE-RELATED	AT5G54060		42398	7.83e-06	0.000138	cellular amino acid derivative biosynthetic process	9	AT4G36220|AT2G21100|AT4G34050|AT1G09240|AT5G26660|AT1G64160|AT3G59030|AT3G16920|AT5G54160
Eucgr.H01247	ANTHOCYANIDIN 3-O-GLUCOSYLTRANSFERASE / URIDINE DIPHOSPHOGLUCOSE-ANTHOCYANIDIN 3-O-GLUCOSYLTRANSFERASE	AT2G18570		50896	8.02e-06	0.000138	response to stimulus	47	AT5G19770|AT5G44030|AT3G51480|AT1G57560|AT3G51860|AT1G80460|AT3G51780|AT1G59960|AT5G26660|AT1G19640|AT4G20970|AT4G35090|AT5G64120|AT1G08190|AT1G29390|AT3G02850|AT1G02400|AT5G12870|AT5G54110|AT1G24590|AT2G23150|AT4G18780|AT1G77280|AT3G09270|AT1G75280|AT2G33770|AT2G17800|AT1G64160|AT1G13635|AT3G59030|AT1G56600|AT5G67480|AT3G23600|AT3G07930|AT5G42180|AT4G36220|AT2G23620|AT2G21100|AT5G12200|AT2G16060…
Eucgr.H02495	AP2 DOMAIN (AP2	AT1G24590		44281	1.25e-05	0.000208	small molecule metabolic process	25	AT1G05160|AT1G80460|AT1G80560|AT1G09240|AT4G29120|AT5G26660|AT1G19640|AT5G60020|AT1G02400|AT4G34050|AT5G64300|AT5G40610|AT4G28940|AT3G61750|AT1G64160|AT4G20960|AT3G59030|AT4G36220|AT2G23620|AT2G21100|AT5G12200|AT2G04842|AT4G15560|AT3G16920|AT5G54160
Eucgr.H03616	ARM REPEAT SUPERFAMILY PROTEIN-RELATED	AT5G18980		6575	1.36e-05	0.000221	cellular amino acid derivative metabolic process	10	AT4G36220|AT2G21100|AT4G34050|AT1G09240|AT5G26660|AT1G64160|AT5G60020|AT3G59030|AT3G16920|AT5G54160
Eucgr.H05072	ASPARTYL PROTEASES	AT2G03200		44036	1.58e-05	0.00025	cell wall macromolecule metabolic process	5	AT5G54690|AT2G37090|AT1G27440|AT5G17420|AT1G19300
Eucgr.F01091	ATNAC2-RELATED	AT3G15510		6725	2.1e-05	0.000323	cellular aromatic compound metabolic process	11	AT4G36220|AT2G23620|AT2G21100|AT4G34050|AT5G12200|AT5G26660|AT1G64160|AT5G60020|AT3G59030|AT3G16920|AT5G54160
Eucgr.D00793	ATP BINDING / PROTEIN KINASE-RELATED	AT1G11330		19438	7.46e-05	0.00112	aromatic compound biosynthetic process	8	AT4G36220|AT2G21100|AT4G34050|AT5G26660|AT1G64160|AT3G59030|AT3G16920|AT5G54160
Eucgr.E04087	ATP BINDING / PROTEIN KINASE-RELATED	AT1G61480		6519	0.000106	0.00156	cellular amino acid and derivative metabolic process	13	AT1G80560|AT1G09240|AT5G26660|AT3G61750|AT1G64160|AT5G60020|AT3G59030|AT4G36220|AT2G21100|AT4G34050|AT2G04842|AT3G16920|AT5G54160
Eucgr.J02401	ATP BINDING MICROTUBULE MOTOR FAMILY PROTEIN	AT3G51150		44282	0.000289	0.00413	small molecule catabolic process	7	AT1G02400|AT5G12200|AT1G80460|AT4G29120|AT3G61750|AT5G60020|AT5G40610
Eucgr.I02640	ATP-BINDING CASSETTE TRANSPORTER	AT1G17840		50832	0.000307	0.00429	defense response to fungus	6	AT2G23620|AT5G44030|AT4G20970|AT4G18780|AT5G64120|AT2G46240
Eucgr.F03758	AUXIN TRANSPORTER-LIKE PROTEIN 2-RELATED	AT1G77690		44283	0.000367	0.00498	small molecule biosynthetic process	14	AT1G05160|AT1G80560|AT1G09240|AT5G26660|AT1G19640|AT1G64160|AT4G20960|AT3G59030|AT4G36220|AT2G21100|AT4G34050|AT5G64300|AT3G16920|AT5G54160
Eucgr.H00499	AUXIN-RESPONSIVE PROTEIN-RELATED	AT3G25290		9808	0.000373	0.00498	lignin metabolic process	4	AT4G36220|AT5G60020|AT3G16920|AT5G54160
Eucgr.J01901	BAG FAMILY MOLECULAR CHAPERONE REGULATOR 4	AT3G51780		46174	0.000589	0.00738	polyol catabolic process	2	AT1G80460|AT5G40610
Eucgr.D02334	BAG FAMILY MOLECULAR CHAPERONE REGULATOR 6	AT2G46240		19563	0.000589	0.00738	glycerol catabolic process	2	AT1G80460|AT5G40610
Eucgr.K01038	BASIC HELIX-LOOP-HELIX DOMAIN-CONTAINING PROTEIN	AT4G20970		19405	0.000589	0.00738	alditol catabolic process	2	AT1G80460|AT5G40610
Eucgr.B01418	BASIC LEUCINE ZIPPER AND W2 DOMAIN-CONTAINING PROTEIN	AT5G36230		44085	0.000867	0.0106	cellular component biogenesis	11	AT2G38080|AT5G54690|AT2G37090|AT5G44030|AT1G27440|AT5G12870|AT5G17420|AT4G18780|AT5G15630|AT1G55850|AT1G19300
Eucgr.J02354	BCS1 AAA-TYPE ATPASE	AT3G50930		48544	0.00105	0.0122	recognition of pollen	3	AT1G11330|AT1G61480|AT4G03230
Eucgr.I01733	BETA-1,4-MANNOSYL-GLYCOPROTEIN 4-BETA-N-ACETYLGLUCOSAMINYLTRANSFERASE / ACETYLGLUCOSAMINYLTRANSFERASE III	AT3G27540		8037	0.00105	0.0122	cell recognition	3	AT1G11330|AT1G61480|AT4G03230
Eucgr.J02255	BETA-1,4-MANNOSYL-GLYCOPROTEIN 4-BETA-N-ACETYLGLUCOSAMINYLTRANSFERASE / ACETYLGLUCOSAMINYLTRANSFERASE III	AT3G27540		44238	0.00108	0.0122	primary metabolic process	63	AT4G22590|AT5G44030|AT3G49340|AT1G61480|AT1G80560|AT5G65530|AT1G19300|AT4G03230|AT4G34050|AT1G27440|AT2G03200|AT4G33840|AT2G45040|AT2G43420|AT4G18640|AT4G28940|AT3G27540|AT3G61750|AT1G64160|AT1G55850|AT4G05200|AT3G59030|AT2G21100|AT1G02850|AT5G12200|AT5G59810|AT5G39420|AT4G32000|AT4G15560|AT5G54160|AT1G05160|AT1G80460|AT1G09240|AT4G29120|AT5G26660|AT1G19640|AT5G60020|AT2G20560|AT5G54690|AT1G02400…
Eucgr.G01977	BETA-1,4-XYLOSYLTRANSFERASE IRX10-RELATED	AT1G27440		6950	0.00108	0.0122	response to stress	27	AT5G44030|AT3G51780|AT1G59960|AT1G19640|AT4G20970|AT4G35090|AT5G64120|AT1G29390|AT5G54110|AT2G23150|AT4G18780|AT1G77280|AT2G33770|AT1G64160|AT1G13635|AT1G56600|AT3G23600|AT3G07930|AT5G42180|AT2G23620|AT2G21100|AT2G16060|AT3G13790|AT1G24020|AT5G12020|AT2G46240|AT1G08810
Eucgr.A01172	BETA-1,4-XYLOSYLTRANSFERASE IRX9-RELATED	AT2G37090		9987	0.00116	0.013	cellular process	77	AT4G22590|AT5G44030|AT1G61480|AT3G51860|AT1G80560|AT3G51780|AT5G65530|AT5G15630|AT1G19300|AT4G03230|AT1G29390|AT3G14470|AT2G38080|AT4G34050|AT3G18830|AT1G27440|AT5G12870|AT4G18640|AT4G28940|AT3G51150|AT2G17800|AT3G27540|AT3G61750|AT1G64160|AT1G55850|AT4G05200|AT3G59030|AT2G21100|AT5G12200|AT5G39420|AT4G32000|AT4G15560|AT5G54160|AT5G19770|AT3G51480|AT1G05160|AT1G80460|AT1G09240|AT4G29120|AT5G26660…
Eucgr.F03138	BETA-FRUCTOFURANOSIDASE, INSOLUBLE ISOENZYME CWINV1-RELATED	AT3G13790		9809	0.0013	0.0142	lignin biosynthetic process	3	AT4G36220|AT3G16920|AT5G54160
Eucgr.K03473	BETA-GLUCOSIDASE 1-RELATED	AT1G02850		9620	0.00139	0.0149	response to fungus	6	AT2G23620|AT5G44030|AT4G20970|AT4G18780|AT5G64120|AT2G46240
Eucgr.I01936	BHLH TRANSCRIPTION FACTOR PRE1-RELATED	AT3G28857		9058	0.00163	0.0172	biosynthetic process	34	AT4G22590|AT5G44030|AT1G05160|AT1G80560|AT1G09240|AT5G26660|AT1G19640|AT1G19300|AT5G54690|AT2G37090|AT4G34050|AT1G32900|AT1G27440|AT5G64300|AT5G01360|AT4G18780|AT5G58490|AT2G43420|AT5G17420|AT3G03690|AT3G27540|AT1G64160|AT4G20960|AT1G55850|AT3G59030|AT1G56600|AT4G23990|AT4G36220|AT2G21100|AT2G04842|AT4G39210|AT4G15560|AT3G16920|AT5G54160
Eucgr.J01215	BHLH TRANSCRIPTION FACTOR PRE1-RELATED	AT3G28857		9875	0.00193	0.02	pollen-pistil interaction	3	AT1G11330|AT1G61480|AT4G03230
Eucgr.H02303	BTB AND MATH DOMAIN-CONTAINING PROTEIN 42	AT5G67480		48878	0.00205	0.0208	chemical homeostasis	5	AT2G33770|AT3G51480|AT3G51860|AT2G23150|AT3G51060
Eucgr.F03752	C2H2-LIKE ZINC FINGER PROTEIN	AT1G75710		9231	0.00258	0.0246	riboflavin biosynthetic process	2	AT5G64300|AT4G20960
Eucgr.I00938	CA2+-INDEPENDENT PHOSPHOLIPASE A2	AT4G37070		6771	0.00258	0.0246	riboflavin metabolic process	2	AT5G64300|AT4G20960
Eucgr.K03402	CARBOXYMETHYLENEBUTENOLIDASE / MALEYLACETATE ENOL-LACTONASE	AT3G23600		42726	0.00258	0.0246	riboflavin and derivative metabolic process	2	AT5G64300|AT4G20960
Eucgr.H03607	CARBOXYMETHYLENEBUTENOLIDASE / MALEYLACETATE ENOL-LACTONASE	AT3G23600		42727	0.00258	0.0246	riboflavin and derivative biosynthetic process	2	AT5G64300|AT4G20960
Eucgr.F01775	CATALASE	AT4G35090		51704	0.00305	0.0286	multi-organism process	13	AT5G44030|AT1G11330|AT1G61480|AT3G51860|AT1G80460|AT3G03690|AT4G20970|AT5G64120|AT4G03230|AT2G23620|AT2G23150|AT4G18780|AT2G46240
Eucgr.C00810	CATHEPSIN H / N-BENZOYLARGININE-BETA-NAPHTHYLAMIDE HYDROLASE	AT3G45310		44237	0.0036	0.0332	cellular metabolic process	58	AT4G22590|AT5G44030|AT1G61480|AT3G51860|AT1G80560|AT5G65530|AT1G19300|AT4G03230|AT4G34050|AT1G27440|AT4G18640|AT4G28940|AT3G27540|AT3G61750|AT1G64160|AT1G55850|AT4G05200|AT3G59030|AT2G21100|AT5G12200|AT5G39420|AT4G32000|AT4G15560|AT5G54160|AT1G05160|AT1G80460|AT1G09240|AT4G29120|AT5G26660|AT1G19640|AT4G35090|AT5G60020|AT2G20560|AT5G54690|AT1G02400|AT2G37090|AT1G32900|AT5G64300|AT5G01360|AT4G18780…
Eucgr.D00009	CATIONIC AMINO ACID TRANSPORTER 5	AT2G34960		6875	0.00451	0.0404	cellular metal ion homeostasis	3	AT3G51480|AT3G51860|AT2G23150
Eucgr.A01461	CCT MOTIF FAMILY PROTEIN	AT5G53420		55065	0.00451	0.0404	metal ion homeostasis	3	AT3G51480|AT3G51860|AT2G23150
Eucgr.G00872	CELL DIVISION PROTEIN KINASE	AT5G39420		42592	0.00478	0.0419	homeostatic process	6	AT2G33770|AT3G51480|AT3G51860|AT2G23150|AT4G35090|AT3G51060
Eucgr.C00246	CELLULOSE SYNTHASE A CATALYTIC SUBUNIT	AT5G17420		6813	0.00481	0.0419	potassium ion transport	3	AT1G60160|AT1G70300|AT3G02850
Eucgr.A01324	CELLULOSE SYNTHASE A CATALYTIC SUBUNIT 7 [UDP-FORMING]	AT5G44030		50801	0.00512	0.0427	ion homeostasis	4	AT2G33770|AT3G51480|AT3G51860|AT2G23150
Eucgr.D00476	CELLULOSE SYNTHASE A CATALYTIC SUBUNIT 8 [UDP-FORMING]	AT4G18780		10311	0.00512	0.0427	lateral root formation	2	AT4G37070|AT1G77690
Eucgr.E03849	CELLULOSE SYNTHASE-LIKE PROTEIN E1	AT1G55850		42981	0.00512	0.0427	regulation of apoptosis	2	AT3G51780|AT2G46240
Eucgr.D01765	CELLULOSE SYNTHASE-LIKE PROTEIN G1-RELATED	AT4G23990		7154	0.00551	0.0453	cell communication	6	AT2G33770|AT1G11330|AT5G12200|AT1G61480|AT4G35090|AT4G03230
Eucgr.H04034	CHITINASE-LIKE PROTEIN 1	AT3G16920		6811	0.00564	0.0458	ion transport	8	AT2G33770|AT1G60160|AT2G34960|AT3G51860|AT1G70300|AT2G23150|AT1G16310|AT3G02850
Eucgr.B02222	CINNAMOYL-COA REDUCTASE-LIKE PROTEIN	AT5G58490		45488	0.00588	0.0471	pectin metabolic process	2	AT5G17420|AT5G01360
Eucgr.K02541	COBRA-LIKE PROTEIN 4	AT5G15630
Eucgr.J01393	COBRA-LIKE PROTEIN 4	AT5G15630
Eucgr.E02358	COLD-REGULATED 413 INNER MEMBRANE PROTEIN 1, CHLOROPLASTIC-RELATED	AT1G29390
Eucgr.B00228	COPPER AMINE OXIDASE	AT2G42490
Eucgr.A02143	CORE-2/I-BRANCHING BETA-1,6-N-ACETYLGLUCOSAMINYLTRANSFERASE FAMILY PROTEIN	AT3G03690
Eucgr.F02043	CYSTEINE PROTEASE FAMILY C1-RELATED	AT3G49340
Eucgr.E03121	CYSTEINE-RICH RECEPTOR-LIKE PROTEIN KINASE 9-RELATED	AT4G05200
Eucgr.E00054	CYTOCHROME B561/FERRIC REDUCTASE TRANSMEMBRANE WITH DOMON RELATED DOMAIN	AT3G61750
Eucgr.J02393	CYTOCHROME P450 CYP2 SUBFAMILY	AT4G36220
Eucgr.I02371	CYTOCHROME P450 CYP2 SUBFAMILY	AT4G36220
Eucgr.K02919	CYTOCHROME P450 CYP4/CYP19/CYP26 SUBFAMILIES	AT1G05160
Eucgr.F00491	CYTOCHROME P450 CYP4/CYP19/CYP26 SUBFAMILIES	AT1G12740
Eucgr.C02337	CYTOSOLIC SULFOTRANSFERASE 12	AT3G45070
Eucgr.J00682	DIHYDROPYRIMIDINASE / HYDANTOINASE	AT5G12200
Eucgr.E00814	DIRIGENT PROTEIN 12-RELATED	AT1G64160
Eucgr.L00429	DIRIGENT PROTEIN 20-RELATED	AT2G21100
Eucgr.H01900	DISEASE RESISTANCE PROTEIN-RELATED	AT5G36930
Eucgr.D00597	DNAJ HOMOLOG SUBFAMILY C MEMBER	AT2G20560
Eucgr.B03280	E3 UBIQUITIN-PROTEIN LIGASE RHA2B-RELATED	AT1G67856
Eucgr.D02504	ENVELYSIN / SEA-URCHIN-HATCHING PROTEINASE	AT2G45040
Eucgr.C01329	EQUILIBRATIVE NUCLEOTIDE TRANSPORTER 8	AT1G02630
Eucgr.C01518	EQUILIBRATIVE NUCLEOTIDE TRANSPORTER 8	AT1G02630
Eucgr.C02884	EXPRESSED PROTEIN	AT2G25735
Eucgr.E00120	EXPRESSED PROTEIN	AT4G00355
Eucgr.K01912	EXPRESSED PROTEIN-RELATED	AT3G11690
Eucgr.C04231	F18B13.21 PROTEIN-RELATED	AT5G20190
Eucgr.H01483	FANTASTIC FOUR MERISTEM REGULATOR (FAF	AT1G03170
Eucgr.A01158	FASCICLIN DOMAIN (FASCICLIN	AT5G03170
Eucgr.B02486	FASCICLIN-LIKE ARABINOGALACTAN PROTEIN 12	AT5G03170
Eucgr.C00878	FERULOYL ESTERASE / HYDROXYCINNAMOYL ESTERASE	AT3G47590
Eucgr.H05077	FILAMENT-LIKE PLANT PROTEIN 3	AT3G05270
Eucgr.E03877	FLAVONE 3'-O-METHYLTRANSFERASE / QUERCETIN 3'-O-METHYLTRANSFERASE	AT5G54160
Eucgr.F00995	GALACTURONOSYLTRANSFERASE 12-RELATED	AT5G54690
Eucgr.A00485	GALACTURONOSYLTRANSFERASE-LIKE 1-RELATED	AT1G19300
Eucgr.J00922	GATA TRANSCRIPTION FACTOR 10-RELATED	AT1G08000
Eucgr.F03300	GB	AT5G53900
Eucgr.F02032	GB	AT5G55950
Eucgr.A01643	GERANIOL 8-HYDROXYLASE / G10H	AT3G61040
Eucgr.A00990	GERMIN-LIKE PROTEIN SUBFAMILY 2 MEMBER 2-RELATED	AT3G62020
Eucgr.F01657	GIBBERELLIN-REGULATED PROTEIN 1-RELATED	AT1G75750
Eucgr.I01281	GLUCOSE-1-PHOSPHATE ADENYLYLTRANSFERASE LARGE SUBUNIT 3, CHLOROPLASTIC-RELATED	AT4G39210
Eucgr.J00979	GLUCOSYL/GLUCURONOSYL TRANSFERASES	AT1G22360
Eucgr.A01691	GLUCOSYL/GLUCURONOSYL TRANSFERASES	AT2G36970
Eucgr.I02785	GLUCURONOXYLAN 4-O-METHYLTRANSFERASE 1	AT1G09610
Eucgr.F02915	GLUTATHIONE S-TRANSFERASE F11-RELATED	AT5G17220
Eucgr.L03520	GLUTATHIONE S-TRANSFERASE U1-RELATED	AT3G09270
Eucgr.F03908	GLYCEROL KINASE / GLYCEROKINASE	AT1G80460
Eucgr.J02265	GLYCEROL-3-PHOSPHATE DEHYDROGENASE [NAD(+	AT5G40610
Eucgr.F00639	GLYCINE RICH PROTEIN FAMILY (GRP	NULL
Eucgr.I01316	GUANYL-NUCLEOTIDE EXCHANGE FACTOR	AT4G34660
Eucgr.F01647	HEXOKINASE-LIKE 1 PROTEIN	AT1G47840
Eucgr.G03424	HYPERSENSITIVE-INDUCED RESPONSE PROTEIN 1	AT5G62740
Eucgr.K02450	HYPERSENSITIVE-INDUCED RESPONSE PROTEIN 3	AT5G62740
Eucgr.L03244	INOSITOL 3-ALPHA-GALACTOSYLTRANSFERASE / UDP-ALPHA-D-GALACTOSE:MYO-INOSITOL 3-ALPHA-D-GALACTOSYLTRANSFERASE	NULL
Eucgr.L00251	INOSITOL 3-ALPHA-GALACTOSYLTRANSFERASE / UDP-ALPHA-D-GALACTOSE:MYO-INOSITOL 3-ALPHA-D-GALACTOSYLTRANSFERASE	AT1G56600
Eucgr.I02216	IONOTROPIC GLUTAMATE RECEPTOR	AT3G51480
Eucgr.F01203	IQ-DOMAIN 9 PROTEIN	AT3G15050
Eucgr.F01875	JASMONATE O-METHYLTRANSFERASE / JASMONIC ACID CARBOXYL METHYLTRANSFERASE	AT1G19640
Eucgr.L01734	LACCASE-10-RELATED	NULL
Eucgr.K02996	LACCASE-10-RELATED	AT2G38080
Eucgr.B02796	LACCASE-10-RELATED	AT2G38080
Eucgr.G03028	LACCASE-16	AT2G38080
Eucgr.A01282	LACCASE-17	AT5G60020
Eucgr.H04744	LANC-LIKE PROTEIN GCL1	AT5G65280
Eucgr.I01237	LEGHEMOGLOBIN-RELATED	AT2G16060
Eucgr.K01044	LEUCINE RICH REPEAT N-TERMINAL DOMAIN (LRRNT_2	AT4G28380
Eucgr.B02229	LEUCINE-RICH REPEAT PROTEIN KINASE-LIKE PROTEIN-RELATED	AT4G18640
Eucgr.B02975	LEUCINE-RICH REPEAT-CONTAINING PROTEIN	AT3G14460
Eucgr.B01120	LEUCINE-RICH REPEAT-CONTAINING PROTEIN	AT3G14470
Eucgr.I01398	MAJOR FACILITATOR FAMILY PROTEIN	AT4G34950
Eucgr.F02633	MATE EFFLUX FAMILY PROTEIN	AT1G71870
Eucgr.K01550	MATE EFFLUX FAMILY PROTEIN	AT3G03620
Eucgr.G01488	MEMBER OF 'GDXG' FAMILY OF LIPOLYTIC ENZYMES	AT1G47480
Eucgr.F04469	METAL TOLERANCE PROTEIN 10-RELATED	AT1G16310
Eucgr.I00738	METAL TRANSPORTER NRAMP2-RELATED	AT2G23150
Eucgr.I01014	METHYLESTERASE 1-RELATED	AT2G23610
Eucgr.F01712	MULTI-COPPER OXIDASE TYPE I FAMILY PROTEIN-RELATED	AT1G76160
Eucgr.K01545	MYB FAMILY TRANSCRIPTION FACTOR	AT1G08810
Eucgr.F02864	MYB TRANSCRIPTION FACTOR	AT1G66230
Eucgr.B00229	MYB-LIKE DNA-BINDING PROTEIN MYB	AT1G57560
Eucgr.K02806	MYB-LIKE DNA-BINDING PROTEIN MYB	AT5G26660
Eucgr.J00520	NAC DOMAIN-CONTAINING PROTEIN 61-RELATED	AT5G22380
Eucgr.F01584	NAD DEPENDENT EPIMERASE/DEHYDRATASE	AT1G75280
Eucgr.E01068	NDP-GLUCOSE--STARCH GLUCOSYLTRANSFERASE / WAXY PROTEIN	AT1G32900
Eucgr.L00264	NICOTIANAMINE SYNTHASE-RELATED	AT1G09240
Eucgr.H03387	NO APICAL MERISTEM (NAM	AT5G13180
Eucgr.F03945	NON-SPECIFIC SERINE/THREONINE PROTEIN KINASE / THREONINE-SPECIFIC PROTEIN KINASE	AT4G32000
Eucgr.B03885	NTKL-BINDING PROTEIN 1	AT2G27740
Eucgr.J00691	NUCLEAR PROTEIN INVOLVED IN CELL MORPHOGENESIS AND CELL SURFACE GROWTH	AT5G12220
Eucgr.G01922	NUDIX HYDROLASE 12, MITOCHONDRIAL	AT1G12880
Eucgr.D00335	O-ACETYLTRANSFERASE CAS1P-LIKE PROTEIN-RELATED	AT2G34410
Eucgr.E02763	O-FUCOSYLTRANSFERASE-LIKE PROTEIN	AT1G29200
Eucgr.K00951	O-METHYLTRANSFERASE FAMILY PROTEIN	AT5G54160
Eucgr.G01417	O-METHYLTRANSFERASE-RELATED	AT4G34050
Eucgr.J00903	OTU DOMAIN CONTAINING PROTEIN	AT5G04250
Eucgr.A00713	OVATE FAMILY PROTEIN 1-RELATED	AT5G01840
Eucgr.K03561	OXIDOREDUCTASE, 2OG-FE II OXYGENASE FAMILY PROTEIN	AT1G02400
Eucgr.B01130	OXYSTEROL-BINDING PROTEIN	AT4G25850
Eucgr.I02715	PAP_FIBRILLIN (PAP_FIBRILLIN	AT3G26070
Eucgr.H03982	PATHOGENESIS-RELATED PROTEIN BET V I FAMILY (BET_V_1	AT1G24020
Eucgr.H04940	PDDEXK-LIKE FAMILY OF UNKNOWN FUNCTION (PDDEXK_6	AT2G38820
Eucgr.L02460	PEROXIDASE 62-RELATED	AT5G64120
Eucgr.J02484	PEROXIDASE 64	AT5G42180
Eucgr.F02471	PEROXISOMAL (S	AT3G14130
Eucgr.H02887	PHOSPHATIDATE CYTIDYLYLTRANSFERASE / CDP-DIGLYCERIDE SYNTHETASE	AT4G22340
Eucgr.I00962	PHOSPHOGLYCERATE MUTASE	AT3G50520
Eucgr.B00368	PHOSPHOGLYCERATE MUTASE FAMILY PROTEIN	AT5G62840
Eucgr.H03540	PLASTOCYANIN-LIKE DOMAIN (CU_BIND_LIKE	AT5G26330
Eucgr.B03948	POTASSIUM TRANSPORTER 12-RELATED	AT1G60160
Eucgr.B03949	POTASSIUM TRANSPORTER 6	AT1G70300
Eucgr.C03659	PPR REPEAT (PPR	AT2G15690
Eucgr.G01964	PPR REPEAT (PPR	AT5G13270
Eucgr.I01008	PREDICTED HYDROLASE/ACYLTRANSFERASE (ALPHA/BETA HYDROLASE SUPERFAMILY	AT2G23620
Eucgr.K00658	PREDICTED MEMBRANE PROTEIN, CONTAINS DOH AND CYTOCHROME B-561/FERRIC REDUCTASE TRANSMEMBRANE DOMAINS	AT2G04850
Eucgr.C03840	PREDICTED TRANSPORTER (MAJOR FACILITATOR SUPERFAMILY	AT3G18830
Eucgr.F03665	PROPROTEIN CONVERTASE SUBTILISIN/KEXIN	AT5G59810
Eucgr.I01240	PROTEIN C17E4.11	AT4G34360
Eucgr.E01120	PROTEIN DHS-1	AT5G04070
Eucgr.J00576	PROTEIN FAF-LIKE, CHLOROPLASTIC-RELATED	AT5G22090
Eucgr.H00308	PROTEIN IQ-DOMAIN 14-RELATED	AT3G59690
Eucgr.H02217	PROTEIN IRREGULAR XYLEM 15-RELATED	AT5G67210
Eucgr.I00126	PROTEIN KINASE DOMAIN (PKINASE	AT1G77280
Eucgr.C04369	PROTEIN KINASE DOMAIN (PKINASE	AT5G60900
Eucgr.C04367	PROTEIN KINASE DOMAIN (PKINASE	AT5G60900
Eucgr.I00565	PROTEIN KINASE FAMILY PROTEIN-RELATED	AT5G65530
Eucgr.E04347	PROTEIN OF UNKNOWN FUNCTION (DUF1685	AT2G42760
Eucgr.I02379	PROTEIN SHI RELATED SEQUENCE 1-RELATED	AT3G51060
Eucgr.F04330	PROTEIN TAG-10, ISOFORM A	AT1G21680
Eucgr.A02048	PROTEIN TRANSPARENT TESTA 12	AT3G59030
Eucgr.A00530	PROTEIN TRICHOME BIREFRINGENCE-LIKE 3	AT5G01360
Eucgr.K02974	PROTEIN TRICHOME BIREFRINGENCE-LIKE 3	AT5G01360
Eucgr.F01211	PROTEIN TRICHOME BIREFRINGENCE-LIKE 31	AT1G73140
Eucgr.J00309	PROTEIN TYROSINE KINASE (PKINASE_TYR	AT3G03770
Eucgr.F02739	PUTATIVE RIBOSOME MATURATION FACTOR RIMP (DUF150	AT1G77122
Eucgr.K01637	PYRUVATE KINASE	AT3G52990
Eucgr.A02652	QUINONE OXIDOREDUCTASE PIG3	AT4G21580
Eucgr.I02331	RAC-LIKE GTP-BINDING PROTEIN ARAC1-RELATED	AT2G17800
Eucgr.D01872	REMORIN, C-TERMINAL REGION (REMORIN_C	AT5G23750
Eucgr.C00773	RESPIRATORY BURST OXIDASE HOMOLOG PROTEIN E	AT1G19230
Eucgr.F00439	RHAMNOGALACTURONAN ENDOLYASE / RHAMNOGALACTURONASE B	AT1G09890
Eucgr.D02284	RIBOFLAVIN BIOSYNTHESIS PROTEIN RIBD	AT4G20960
Eucgr.B00047	RING FINGER DOMAIN-CONTAINING	AT1G72220
Eucgr.F02028	RING/U-BOX DOMAIN-CONTAINING PROTEIN	AT5G55970
Eucgr.K00081	RNA RECOGNITION MOTIF. (A.K.A. RRM, RBD, OR RNP DOMAIN	AT5G16840
Eucgr.D00406	SENESCENCE REGULATOR (SENESCENCE_REG	AT1G29640
Eucgr.H00201	SIEVE ELEMENT OCCLUSION N-TERMINUS (SEO_N	AT3G01680
Eucgr.K00885	S-LOCUS GLYCOPROTEIN DOMAIN (S_LOCUS_GLYCOP	AT4G03230
Eucgr.H04604	S-METHYL-5'-THIOADENOSINE DEAMINASE / MTA DEAMINASE	NULL
Eucgr.B02510	SOLUTE CARRIER FAMILY 35	AT2G28315
Eucgr.F02883	STELAR K+ OUTWARD RECTIFIER	AT3G02850
Eucgr.F00320	SUGAR TRANSPORT PROTEIN 5	AT1G34580
Eucgr.B02020	SUGAR TRANSPORTER ERD6-LIKE 14-RELATED	AT3G05160
Eucgr.H03662	SUGAR TRANSPORTER ERD6-LIKE 14-RELATED	AT5G18840
Eucgr.H01056	T14P4.7 PROTEIN	AT4G02100
Eucgr.H03155	TARGETING PROTEIN FOR XKLP2 (TPX2	AT3G23090
Eucgr.A01066	THREONINE--TRNA LIGASE / THREONYL-TRNA SYNTHETASE	AT2G04842
Eucgr.C03026	TRANSCRIPTION FACTOR MYB1R1	AT5G56840
Eucgr.B03684	TRANSCRIPTION FACTOR MYB46	AT5G12870
Eucgr.F00087	TRANSCRIPTION FACTOR-RELATED	AT1G10200
Eucgr.E01163	TRANSFERASE FAMILY (TRANSFERASE	AT5G17540
Eucgr.E00460	TREHALOSE-PHOSPHATE PHOSPHATASE F-RELATED	AT4G22590
Eucgr.B03604	TUBULIN ALPHA-1 CHAIN-RELATED	AT5G19770
Eucgr.D00620	UBIQUITIN-CONJUGATING ENZYME	AT2G33770
Eucgr.E04308	UDP-N-ACETYLGLUCOSAMINE DIPHOSPHORYLASE / UDP-N-ACETYLGLUCOSAMINE PYROPHOSPHORYLASE	AT2G35020
Eucgr.A00502	VACUOLAR CATION/PROTON EXCHANGER 1-RELATED	AT3G51860
Eucgr.B03911	VACUOLAR PROTEIN SORTING VPS41	AT1G08190
Eucgr.F01073	VESICLE-ASSOCIATED MEMBRANE PROTEIN-ASSOCIATED PROTEIN	AT5G54110
Eucgr.I00510	WALL-ASSOCIATED RECEPTOR KINASE GALACTURONAN-BINDING (GUB_WAK_BIND	AT1G10380
Eucgr.I02352	WEAK CHLOROPLAST MOVEMENT UNDER BLUE LIGHT	AT2G17940
Eucgr.C03666	XAA-PRO DIPEPTIDASE / X-PRO DIPEPTIDASE	AT4G29490
Eucgr.F02796	ZINC FINGER CCCH DOMAIN-CONTAINING PROTEIN 14-RELATED	AT1G66810
Eucgr.F02958	ZINC FINGER FYVE DOMAIN CONTAINING PROTEIN	AT1G33811
Eucgr.A00104	#N/A	AT2G43420

## Sheet: Module Blue 
Network Blue				Biological Process Enrichment							Kegg pathway Enrichment
nodeName	ID	Ortho At		GO-ID	p-value	corr p-value	Description	Gene number	Gene List		Term	Count	%	P-Value	Benjamini
Eucgr.F00405	N/A	AT1G02070		8152	9.6276e-10	1.3344e-06	metabolic process	198	AT4G03510|AT4G25300|AT1G59960|AT1G66250|AT3G26300|AT4G21860|AT2G39090|AT5G02070|AT2G45400|AT1G01050|AT2G47140|AT4G38970|AT3G57610|AT5G16590|AT5G49730|AT1G70520|AT3G21760|AT5G26030|AT3G23940|AT5G44280|AT4G34260|AT5G13650|AT3G52600|AT5G45930|AT3G29250|AT4G30580|AT2G26670|AT1G12050|AT1G66150|AT1G79900|AT2G45980|AT3G16990|AT5G58330|AT5G05320|AT2G18290|AT1G03130|AT1G04220|AT3G48460|AT2G42350|AT5G16690…		Biosynthesis of secondary metabolites	38	9,6	1,1E-5	7,7E-4
Eucgr.A01885	N/A	AT1G28520		55114	3.4538e-08	2.3935e-05	oxidation-reduction process	51	AT4G25300|AT1G15980|AT4G31940|AT4G31500|AT1G59960|AT1G65560|AT3G26300|AT4G21860|AT5G16400|AT3G23510|AT2G45400|AT3G48000|AT2G47140|AT4G37200|AT1G15950|AT3G51030|AT3G04120|AT3G23580|AT5G49730|AT5G51970|AT5G16990|AT1G49390|AT3G17790|AT2G38050|AT2G26710|AT1G17020|AT5G61640|AT3G29250|AT5G47910|AT4G17260|AT2G26670|AT3G51680|AT1G32780|AT1G68010|AT4G22890|AT5G58330|AT4G36250|AT5G05320|AT5G39410|AT2G27510…		Metabolic pathways	51	12,9	2,2E-4	7,7E-3
Eucgr.E00235	N/A	AT1G32260		50896	7.6653e-07	0.00035414	response to stimulus	129	AT4G03510|AT5G01820|AT4G31940|AT5G25110|AT1G59960|AT1G66250|AT5G60360|AT1G68670|AT4G21860|AT5G16400|AT2G45400|AT3G14430|AT2G46170|AT1G46768|AT4G38970|AT3G57610|AT3G04120|AT2G33550|AT5G16590|AT5G48800|AT5G49730|AT5G16990|AT1G70520|AT5G26030|AT3G23940|AT4G31390|AT3G17790|AT2G38050|AT5G13650|AT4G36280|AT2G26710|AT3G14840|AT5G45930|AT1G01720|AT1G24620|AT2G43750|AT4G18950|AT5G60910|AT1G56190|AT2G26670…		Biosynthesis of antibiotics	19	4,8	6,1E-4	1,5E-2
Eucgr.A01709	N/A	AT1G61900		55083	2.0787e-05	0.0061124	monovalent inorganic anion homeostasis	5	AT3G17790|AT3G02040|AT3G47420|AT1G68670|AT5G58070		Glycolysis / Gluconeogenesis	9	2,3	8,0E-4	1,4E-2
Eucgr.B03385	N/A	AT1G69980		6796	2.2051e-05	0.0061124	phosphate-containing compound metabolic process	46	AT5G01820|AT2G34650|AT3G04790|AT5G25110|AT4G03390|AT4G29680|AT1G66150|AT3G53380|AT3G16990|AT5G58330|AT5G02070|AT1G01050|AT5G61410|AT1G07110|AT3G47570|AT5G38280|AT5G54390|AT4G38970|AT2G25790|AT3G57610|AT3G04120|AT2G37710|AT5G16590|AT3G03770|AT4G30960|AT3G23580|AT3G06580|AT3G02040|AT3G27440|AT1G70520|AT1G26190|AT4G21470|AT2G30360|AT3G17510|AT4G31390|AT2G01210|AT4G36280|AT5G57610|AT3G13690|AT3G14840…		Pyruvate metabolism	7	1,8	3,5E-3	5,0E-2
Eucgr.B02569	N/A	AT1G70160		9628	2.8104e-05	0.0064921	response to abiotic stimulus	51	AT3G06850|AT4G31500|AT2G16720|AT1G59960|AT1G10930|AT5G16400|AT2G45400|AT5G61410|AT2G46170|AT5G58070|AT1G46768|AT1G15950|AT3G04120|AT5G48800|AT5G49730|AT1G11910|AT3G23940|AT2G39730|AT2G30360|AT3G17510|AT2G38050|AT2G26710|AT5G47910|AT4G17260|AT1G24620|AT2G26670|AT2G34650|AT3G06510|AT5G46110|AT4G39090|AT3G08970|AT3G53420|AT3G01500|AT1G68010|AT3G53260|AT4G04020|AT1G67280|AT1G79900|AT1G04220|AT3G01470…		Histidine metabolism	4	1,0	3,6E-3	4,3E-2
Eucgr.A00037	N/A	AT2G30700		6793	4.9779e-05	0.0098562	phosphorus metabolic process	46	AT5G01820|AT2G34650|AT3G04790|AT5G25110|AT4G03390|AT4G29680|AT1G66150|AT3G53380|AT3G16990|AT5G58330|AT5G02070|AT1G01050|AT5G61410|AT1G07110|AT3G47570|AT5G38280|AT5G54390|AT4G38970|AT2G25790|AT3G57610|AT3G04120|AT2G37710|AT5G16590|AT3G03770|AT4G30960|AT3G23580|AT3G06580|AT3G02040|AT3G27440|AT1G70520|AT1G26190|AT4G21470|AT2G30360|AT3G17510|AT4G31390|AT2G01210|AT4G36280|AT5G57610|AT3G13690|AT3G14840…		Limonene and pinene degradation	6	1,5	3,7E-3	3,8E-2
Eucgr.I00239	N/A	AT3G14430		44281	5.9598e-05	0.010027	small molecule metabolic process	43	AT3G06850|AT1G06130|AT4G31500|AT3G04790|AT1G12050|AT4G29680|AT5G16400|AT3G53260|AT1G67280|AT1G79900|AT3G16990|AT5G58330|AT5G61410|AT1G07110|AT1G04220|AT1G08980|AT4G38970|AT4G37200|AT1G43710|AT3G51030|AT3G57610|AT3G04120|AT3G12800|AT3G23580|AT3G06580|AT4G26900|AT3G02040|AT3G27440|AT5G66530|AT3G23940|AT1G26190|AT4G21470|AT1G29810|AT4G33150|AT5G59750|AT3G48990|AT4G17260|AT3G12600|AT2G43750|AT5G20410…		Carbon fixation in photosynthetic organisms	6	1,5	7,3E-3	6,3E-2
Eucgr.K03018	N/A	AT3G54000		6950	6.6622e-05	0.010027	response to stress	75	AT4G03510|AT3G06850|AT4G31500|AT3G51420|AT3G04790|AT5G25110|AT2G16720|AT1G59960|AT1G66250|AT4G21860|AT1G10930|AT5G16400|AT3G14430|AT5G61410|AT5G58070|AT1G46768|AT4G37200|AT1G15950|AT3G51030|AT3G04120|AT2G33550|AT3G23580|AT5G16990|AT1G70520|AT5G47070|AT1G11910|AT5G26030|AT3G23940|AT2G39730|AT3G17510|AT4G31390|AT3G17790|AT5G13650|AT4G36280|AT1G24020|AT5G61640|AT3G14840|AT3G48990|AT5G47910|AT4G17260…		Stilbenoid, diarylheptanoid and gingerol biosynthesis	5	1,3	2,2E-2	1,7E-1
Eucgr.K03405	N/A	AT4G02920		55081	7.2346e-05	0.010027	anion homeostasis	6	AT3G17790|AT4G08290|AT3G02040|AT3G47420|AT1G68670|AT5G58070		Biosynthesis of amino acids	10	2,5	3,6E-2	2,3E-1
Eucgr.E01035	N/A	AT4G24090		15979	0.0001151	0.013865	photosynthesis	12	AT1G15980|AT5G66190|AT3G04790|AT1G54780|AT2G40100|AT3G01500|AT5G45930|AT1G03130|AT4G03280|AT4G22890|AT1G56190|AT2G26670		Glycerolipid metabolism	4	1,0	6,4E-2	3,5E-1
Eucgr.K00169	N/A	AT4G25170		16310	0.0001324	0.013865	phosphorylation	34	AT5G01820|AT2G34650|AT5G25110|AT4G03390|AT1G66150|AT3G53380|AT5G02070|AT3G47570|AT5G38280|AT5G54390|AT4G38970|AT2G25790|AT3G04120|AT2G37710|AT5G16590|AT3G03770|AT4G30960|AT3G06580|AT3G27440|AT1G70520|AT1G26190|AT4G21470|AT2G30360|AT3G17510|AT4G31390|AT2G01210|AT4G36280|AT5G57610|AT3G13690|AT3G14840|AT1G08650|AT4G18950|AT5G60910|AT1G56190		Lysine degradation	3	0,8	7,7E-2	3,8E-1
Eucgr.A01811	N/A	AT4G28260		18107	0.00014005	0.013865	peptidyl-threonine phosphorylation	4	AT5G01820|AT4G30960|AT5G25110|AT2G30360		Carbon metabolism	9	2,3	9,2E-2	4,1E-1
Eucgr.C00120	N/A	AT4G29960		18210	0.00014005	0.013865	peptidyl-threonine modification	4	AT5G01820|AT4G30960|AT5G25110|AT2G30360		Fructose and mannose metabolism	4	1,0	9,7E-2	4,1E-1
Eucgr.H05004	N/A	AT5G09320		1901575	0.0001527	0.01411	organic substance catabolic process	35	AT4G03510|AT4G39090|AT2G40830|AT1G64230|AT1G06130|AT4G00500|AT1G12050|AT5G60360|AT3G53260|AT4G29960|AT5G66460|AT1G67280|AT2G18290|AT5G61410|AT4G37060|AT3G48460|AT2G28100|AT4G38970|AT5G01720|AT3G04120|AT3G26430|AT3G02040|AT1G11910|AT3G63470|AT4G31390|AT4G33150|AT5G08100|AT1G21410|AT5G45910|AT3G48990|AT3G12600|AT3G16785|AT3G12920|AT1G56190|AT2G26670
Eucgr.F01893	N/A	AT5G42765		72506	0.00030567	0.024302	trivalent inorganic anion homeostasis	4	AT3G17790|AT3G02040|AT3G47420|AT1G68670
Eucgr.A02764	N/A	AT5G52420		55062	0.00030567	0.024302	phosphate ion homeostasis	4	AT3G17790|AT3G02040|AT3G47420|AT1G68670
Eucgr.K02492	N/A	AT5G61340		30002	0.00033314	0.024302	cellular anion homeostasis	3	AT3G17790|AT3G02040|AT5G58070
Eucgr.B01742	N/A	NULL		30320	0.00033314	0.024302	cellular monovalent inorganic anion homeostasis	3	AT3G17790|AT3G02040|AT5G58070
Eucgr.B00219	N/A	NULL		72505	0.00042683	0.029579	divalent inorganic anion homeostasis	4	AT3G17790|AT3G02040|AT3G47420|AT1G68670
Eucgr.B03068	N/A	NULL		71704	0.00049643	0.032764	organic substance metabolic process	152	AT4G03510|AT5G01820|AT4G25300|AT1G64230|AT5G14460|AT5G25110|AT1G66250|AT5G60360|AT4G21860|AT5G16400|AT5G66460|AT2G39090|AT5G02070|AT2G45400|AT1G54780|AT1G02660|AT2G28100|AT4G38970|AT3G24090|AT3G57610|AT3G04120|AT5G16590|AT5G48800|AT1G70520|AT5G26030|AT3G23940|AT4G21470|AT5G44280|AT4G31390|AT2G38050|AT5G13650|AT4G36280|AT2G26710|AT1G17020|AT5G08100|AT3G52600|AT3G14840|AT5G45930|AT3G13750|AT2G43750…
Eucgr.C01054	N/A	NULL		51181	0.00057883	0.034313	cofactor transport	4	AT1G79900|AT5G60660|AT3G53420|AT4G00370
Eucgr.K02108	N/A	NULL		80040	0.00061892	0.034313	positive regulation of cellular response to phosphate starvation	2	AT5G20150|AT2G45130
Eucgr.K01373	N/A	NULL		32106	0.00061892	0.034313	positive regulation of response to extracellular stimulus	2	AT5G20150|AT2G45130
Eucgr.D01724	N/A	NULL		32109	0.00061892	0.034313	positive regulation of response to nutrient levels	2	AT5G20150|AT2G45130
Eucgr.A02438	N/A	NULL		6081	0.00081601	0.0435	cellular aldehyde metabolic process	6	AT4G36250|AT1G06130|AT3G04790|AT5G61410|AT4G38970|AT1G67280
Eucgr.H00247	N/A	NULL		6979	0.00087111	0.044717	response to oxidative stress	16	AT3G51030|AT3G04120|AT5G16990|AT1G70520|AT5G26030|AT4G21860|AT5G16400|AT3G53260|AT3G23400|AT4G27670|AT4G31390|AT3G17790|AT3G14430|AT5G13650|AT5G61640|AT4G37200
Eucgr.H02491	N/A	NULL
Eucgr.L00060	N/A	NULL
Eucgr.D01072	N/A	NULL
Eucgr.A01603	N/A	NULL
Eucgr.H03859	N/A	NULL
Eucgr.G01519	N/A	NULL
Eucgr.K02796	N/A	NULL
Eucgr.I01759	N/A	NULL
Eucgr.E02222	N/A	NULL
Eucgr.H03374	N/A	NULL
Eucgr.B02387	[PROTEIN-PII] URIDYLYLTRANSFERASE / URIDYLYL REMOVING ENZYME	AT2G39570
Eucgr.F00768	1-ACYL-SN-GLYCEROL-3-PHOSPHATE ACYLTRANSFERASE	AT4G30580
Eucgr.C00954	1-AMINOCYCLOPROPANE-1-CARBOXYLATE SYNTHASE 7	AT4G26200
Eucgr.E02852	2',3'-CYCLIC-NUCLEOTIDE 3'-PHOSPHODIESTERASE	AT4G18930
Eucgr.F04461	2,4-DIENOYL-COA REDUCTASE (NADPH	AT3G12800
Eucgr.L02980	25.3 KDA HEAT SHOCK PROTEIN, CHLOROPLASTIC	AT4G27670
Eucgr.B01450	2-ALKENAL REDUCTASE (NADP(+	AT1G65560
Eucgr.H01882	2-ALKENAL REDUCTASE (NADP(+	AT5G16990
Eucgr.K02765	2-DEOXYGLUCOSE-6-PHOSPHATASE / 2-DEOXYGLUCOSE-6-PHOSPHATE PHOSPHATASE	AT3G48420
Eucgr.D02322	2-HYDROXYACID DEHYDROGENASE-RELATED	AT1G01500
Eucgr.A00249	2-ISOPROPYLMALATE SYNTHASE / ISOPROPYLMALATE SYNTHETASE	AT1G74040
Eucgr.J00681	3'-5' EXONUCLEASE ERI1-RELATED	AT3G15140
Eucgr.B01501	3-BETA-(OR 20-ALPHA	AT2G37770
Eucgr.D02079	3-OXO-5-ALPHA-STEROID 4-DEHYDROGENASE 2	AT2G38050
Eucgr.D00303	60S RIBOSOMAL PROTEIN L18A	AT1G17080
Eucgr.I02767	60S RIBOSOMAL PROTEIN L3-RELATED	AT1G61580
Eucgr.B03489	65-KDA MICROTUBULE-ASSOCIATED PROTEIN 8	AT1G27920
Eucgr.J01899	6-PHOSPHOFRUCTO-2-KINASE/FRUCTOSE-2,6-BISPHOSPHATASE	AT1G07110
Eucgr.C04003	AARF DOMAIN-CONTAINING PROTEIN KINASE AT4G31390, CHLOROPLASTIC	AT4G31390
Eucgr.D02440	ABIETA-7,13-DIEN-18-OL HYDROXYLASE / CYP720B1	AT2G45510
Eucgr.H02774	ACID PHOSPHATASE / PHOSPHOMONOESTERASE // 4-PHYTASE / PHYTATE 6-PHOSPHATASE	AT3G07130
Eucgr.D02377	ACID PHOSPHATASE/VANADIUM-DEPENDENT HALOPEROXIDASE-RELATED PROTEIN	AT3G61770
Eucgr.H00135	ACTIN-RELATED PROTEIN 42431 COMPLEX SUBUNIT 2B	AT2G33385
Eucgr.G01660	ACYLGLYCEROL LIPASE / MONOACYLGLYCEROL LIPASE	AT2G18360
Eucgr.J01650	ACYL-MALONYL CONDENSING ENZYME-RELATED	AT3G02690
Eucgr.D01341	ADENYLOSUCCINATE SYNTHASE / SUCCINOADENYLIC KINOSYNTHETASE	AT3G57610
Eucgr.K00070	ALCOHOL DEHYDROGENASE RELATED	AT1G32780
Eucgr.K02858	ALDEHYDE DEHYDROGENASE FAMILY 2 MEMBER B7, MITOCHONDRIAL	AT3G48000
Eucgr.B03683	ALDEHYDE DEHYDROGENASE-RELATED	AT4G36250
Eucgr.H03316	ALDOSE 1-EPIMERASE FAMILY PROTEIN	AT5G66530
Eucgr.H01057	ALPHA/BETA-HYDROLASES SUPERFAMILY PROTEIN	AT1G02660
Eucgr.H02520	ALPHA/BETA-HYDROLASES SUPERFAMILY PROTEIN	AT1G10740
Eucgr.B03156	ALPHA/BETA-HYDROLASES SUPERFAMILY PROTEIN	AT1G13820
Eucgr.A02235	ALPHA-GLUCOSIDASE	AT5G63840
Eucgr.K01950	ALPHA-GLUCOSIDASE / MALTASE-GLUCOAMYLASE	AT5G11720
Eucgr.I01093	ALPHA-L-FUCOSIDASE 2	AT4G34260
Eucgr.B03271	ALPHA-L-FUCOSIDASE 3	AT3G26430
Eucgr.A02861	ALPHA-L-FUCOSIDASE-RELATED	AT2G28100
Eucgr.B01996	AMIDASE / ACYLASE	AT1G08980
Eucgr.G02718	AMINO ACID TRANSPORTER	AT1G08230
Eucgr.D02589	AMINO ACID TRANSPORTER	AT1G31830
Eucgr.I02428	ANAPHASE-PROMOTING COMPLEX 10	AT2G18290
Eucgr.B01277	ANAPHASE-PROMOTING COMPLEX SUBUNIT 7	AT2G39090
Eucgr.F01895	ANCIENT CONSERVED DOMAIN PROTEIN-RELATED	AT1G47330
Eucgr.D02302	ANION TRANSPORTER 2, CHLOROPLASTIC-RELATED	AT4G00370
Eucgr.A02119	ANKYRIN REPEAT AND REGULATOR OF CHROMOSOME CONDENSATION (RCC1	AT3G03790
Eucgr.D02584	ANKYRIN REPEAT PROTEIN	AT5G07840
Eucgr.G02108	ANKYRIN REPEATS (3 COPIES	AT2G01680
Eucgr.D01212	ANKYRIN REPEATS (3 COPIES	AT5G51160
Eucgr.A01153	AQUAPORIN PIP2-1-RELATED	AT3G53420
Eucgr.J00930	AQUAPORIN PIP2-4-RELATED	AT5G60660
Eucgr.K01391	ARM REPEAT PROTEIN	AT4G12710
Eucgr.B03975	ARMADILLO/BETA-CATENIN-LIKE REPEATS-CONTAINING PROTEIN-RELATED	AT1G09270
Eucgr.A01109	ASPARTIC PROTEINASE A1-RELATED	AT1G11910
Eucgr.J01176	ASPARTYL PROTEASE FAMILY PROTEIN-RELATED	AT3G54400
Eucgr.D02304	ATG8-INTERACTING PROTEIN	AT2G45980
Eucgr.A01914	ATP SYNTHASE PROTEIN I-RELATED PROTEIN	AT2G31040
Eucgr.H04533	ATP-DEPENDENT CLP PROTEASE PROTEOLYTIC SUBUNIT-RELATED PROTEIN 3, CHLOROPLASTIC	AT1G09130
Eucgr.G00562	ATP-DEPENDENT DNA HELICASE RECQ FAMILY PROTEIN	AT1G10930
Eucgr.F01454	AUXIN RESPONSIVE PROTEIN (AUXIN_INDUCIBLE	AT3G12955
Eucgr.H01544	AUXIN-BINDING PROTEIN 1	AT4G02980
Eucgr.K01426	AUXIN-RESPONSIVE PROTEIN IAA10-RELATED	AT4G28640
Eucgr.H01394	BASIC LEUCINE ZIPPER AND W2 DOMAIN-CONTAINING PROTEIN	AT5G36230
Eucgr.A02647	BETA-FRUCTOFURANOSIDASE / SACCHARASE	AT3G52600
Eucgr.J02867	BETA-GALACTOSIDASE 1	AT3G13750
Eucgr.J00645	BETA-GLUCOSIDASE 1-RELATED	AT1G02850
Eucgr.H04080	BETA-GLUCOSIDASE-LIKE SFR2, CHLOROPLASTIC	AT3G06510
Eucgr.F03178	BOI-RELATED E3 UBIQUITIN-PROTEIN LIGASE 3-RELATED	AT3G12920
Eucgr.C02816	BORON TRANSPORTER 6-RELATED	AT4G32510
Eucgr.E01436	BRASSINOSTEROID METABOLIC PATHWAY PROTEIN BEN1	AT2G45400
Eucgr.E01434	BRASSINOSTEROID METABOLIC PATHWAY PROTEIN BEN1	AT2G45400
Eucgr.B03326	BURP DOMAIN (BURP	AT1G23760
Eucgr.B03732	C2 DOMAIN (C2	AT5G12300
Eucgr.I00971	CA2+-INDEPENDENT PHOSPHOLIPASE A2	AT4G37060
Eucgr.D02191	CAAX PROTEASE SELF-IMMUNITY (ABI	AT4G17840
Eucgr.C00382	CALCINEURIN-LIKE METALLO-PHOSPHOESTERASE SUPERFAMILY PROTEIN	AT5G58200
Eucgr.F04374	CALCIUM BINDING PROTEIN	AT1G24620
Eucgr.I01790	CARBONIC ANHYDRASE 2, CHLOROPLASTIC-RELATED	AT3G01500
Eucgr.C00803	CATHEPSIN H / N-BENZOYLARGININE-BETA-NAPHTHYLAMIDE HYDROLASE	AT5G60360
Eucgr.B04021	CBL-INTERACTING SERINE/THREONINE-PROTEIN KINASE 11	AT2G30360
Eucgr.A00711	CBL-INTERACTING SERINE/THREONINE-PROTEIN KINASE 11	AT5G01820
Eucgr.C02590	CBL-INTERACTING SERINE/THREONINE-PROTEIN KINASE 12-RELATED	AT4G30960
Eucgr.B03958	CBL-INTERACTING SERINE/THREONINE-PROTEIN KINASE 1-RELATED	AT3G17510
Eucgr.C01944	CBL-INTERACTING SERINE/THREONINE-PROTEIN KINASE 25-RELATED	AT5G25110
Eucgr.H05076	CBS DOMAIN-CONTAINING PROTEIN CBSCBSPB1-RELATED	AT3G52950
Eucgr.C03729	CERAMIDE GLUCOSYLTRANSFERASE	AT2G19880
Eucgr.E00140	CGI-141-RELATED/LIPASE CONTAINING PROTEIN	AT4G00500
Eucgr.G03060	CHLOROPHYLL A-B BINDING PROTEIN CP29.3, CHLOROPLASTIC	AT2G40100
Eucgr.E02887	CODEINE 3-O-DEMETHYLASE / CODEINE O-DEMETHYLASE	AT1G17020
Eucgr.E02880	CODEINE 3-O-DEMETHYLASE / CODEINE O-DEMETHYLASE	AT4G25300
Eucgr.E00399	COTTON FIBRE EXPRESSED PROTEIN (DUF761	AT4G16790
Eucgr.H01387	CRIB DOMAIN-CONTAINING PROTEIN RIC4	AT5G16490
Eucgr.H02976	CYCLOPROPANE-FATTY-ACYL-PHOSPHOLIPID SYNTHASE / UNSATURATED-PHOSPHOLIPID METHYLTRANSFERASE	AT3G23510
Eucgr.F01612	CYSTEINE PROTEASE FAMILY C1-RELATED	AT4G39090
Eucgr.L00009	CYSTEINE SYNTHASE	AT2G43750
Eucgr.H00610	CYSTEINE/HISTIDINE-RICH C1 DOMAIN-CONTAINING PROTEIN	AT2G27660
Eucgr.L03101	CYTOCHROME P450 (P450	NULL
Eucgr.H04691	CYTOCHROME P450 CYP2 SUBFAMILY	AT3G26300
Eucgr.F01493	CYTOCHROME P450 CYP2 SUBFAMILY	AT4G31940
Eucgr.C04098	CYTOCHROME P450 FAMILY MEMBER	AT2G26710
Eucgr.A02779	CYTOCHROME P450, FAMILY 715, SUBFAMILY A, POLYPEPTIDE 1	AT5G52400
Eucgr.A02781	CYTOCHROME P450, FAMILY 715, SUBFAMILY A, POLYPEPTIDE 1	AT5G52400
Eucgr.J00972	CYTOKININ 7-BETA-GLUCOSYLTRANSFERASE / URIDINE DIPHOSPHOGLUCOSE-ZEATIN 7-GLUCOSYLTRANSFERASE	AT3G11340
Eucgr.G03014	CYTOKININ 7-BETA-GLUCOSYLTRANSFERASE / URIDINE DIPHOSPHOGLUCOSE-ZEATIN 7-GLUCOSYLTRANSFERASE	AT3G55700
Eucgr.J00431	DBJ	AT5G22620
Eucgr.B02637	D-GALACTURONATE REDUCTASE / GALUR	AT1G59960
Eucgr.B00417	DICHLORO-2,5-CYCLOHEXADIENE-1,4-DIOL DEHYDROGENASE	AT2G47140
Eucgr.K00785	DIENELACTONE HYDROLASE	AT2G32520
Eucgr.H03953	DIHYDROLIPOYLLYSINE-RESIDUE (2-METHYLPROPANOYL	AT3G06850
Eucgr.H02825	DIHYDROXY-ACID DEHYDRATASE DAD	AT3G23940
Eucgr.B02800	DNAJ (HSP40	AT2G38090
Eucgr.A00544	DNAJ DOMAIN-CONTAINING PROTEIN	AT3G08970
Eucgr.A01316	DNAJ HOMOLOG SUBFAMILY C MEMBER	AT3G06778
Eucgr.K01499	DNAJ HOMOLOG SUBFAMILY C MEMBER	AT5G18140
Eucgr.J01765	DOMAIN OF UNKNOWN FUNCTION (DUF4409	AT1G55360
Eucgr.F01569	DUPLICATED SANT DNA-BINDING DOMAIN-CONTAINING PROTEIN	AT4G39250
Eucgr.K01047	E3 UBIQUITIN-PROTEIN LIGASE RING1A-RELATED	AT5G44280
Eucgr.D01738	E3 UBIQUITIN-PROTEIN LIGASE UBR7	AT4G23860
Eucgr.F04360	EAMA-LIKE TRANSPORTER FAMILY (EAMA	AT4G08290
Eucgr.B00351	EAMA-LIKE TRANSPORTER FAMILY (EAMA	AT5G40240
Eucgr.J03101	EARLY GROWTH RESPONSE PROTEIN-RELATED	AT5G10970
Eucgr.I01368	EF-HAND CONTAINING PROTEIN-LIKE	AT4G38810
Eucgr.E01513	EF-HAND DOMAIN PAIR (EF-HAND_7	AT1G73440
Eucgr.B02296	EMB	AT5G02020
Eucgr.I01568	EMB	AT5G47920
Eucgr.A01450	EMB	AT5G53020
Eucgr.A02867	EMBRYO-SPECIFIC PROTEIN 3	AT5G62200
Eucgr.F04066	ENHANCER OF POLYCOMB	AT1G79020
Eucgr.A02153	EXOSTOSIN FAMILY PROTEIN	AT3G45400
Eucgr.C01807	EXPRESSED PROTEIN	AT2G25625
Eucgr.K03060	EXPRESSED PROTEIN	AT2G37750
Eucgr.G02180	F15H11.13 PROTEIN	AT1G70900
Eucgr.D02217	F1C9.34 PROTEIN-RELATED	AT2G44260
Eucgr.H01101	F22D16.19 PROTEIN	AT1G02816
Eucgr.K02897	F25A4.19 PROTEIN	AT1G19000
Eucgr.H02731	F-BOX DOMAIN (F-BOX	AT3G06240
Eucgr.J00493	FERREDOXIN-4, CHLOROPLASTIC-RELATED	AT2G27510
Eucgr.I01144	FERRIC-CHELATE REDUCTASE (NADH)	AT5G49730
Eucgr.C00637	FERROCHELATASE / PROTOHEME FERRO-LYASE	AT5G26030
Eucgr.D01680	FLAVONOID 3',5'-HYDROXYLASE	AT1G01190
Eucgr.L02796	FLAVONOL SYNTHASE / FLS // FLAVANONE 3-DIOXYGENASE / NARINGENIN,2-OXOGLUTARATE:OXYGEN OXIDOREDUCTASE (3-HYDROXYLATING	NULL
Eucgr.I01326	FRUCTOSE-BISPHOSPHATE ALDOLASE 2, CHLOROPLASTIC-RELATED	AT4G38970
Eucgr.L00543	FUMARYLACETOACETASE / FUMARYLACETOACETATE HYDROLASE	AT1G12050
Eucgr.J02500	GANGLIOSIDE INDUCED DIFFERENTIATION ASSOCIATED PROTEIN 2-RELATED	AT4G35750
Eucgr.B02935	GB	AT1G70780
Eucgr.F02055	GENOMIC DNA, CHROMOSOME 3, P1 CLONE:MJG19	NULL
Eucgr.K01342	GENOMIC DNA, CHROMOSOME 3, P1 CLONE:MKA23	AT4G39720
Eucgr.F03122	GENOMIC DNA, CHROMOSOME 3, P1 CLONE:MMM17-RELATED	AT3G13690
Eucgr.G02343	GENOMIC DNA, CHROMOSOME 3, TAC CLONE:K13N2-RELATED	AT1G68670
Eucgr.J01721	GIBBERELLIN A(4	AT5G56300
Eucgr.F00131	GIBBERELLIN-REGULATED GASA/GAST/SNAKIN FAMILY PROTEIN-RELATED	AT5G59845
Eucgr.F02860	GLUCAN ENDO-1,3-BETA-GLUCOSIDASE 2	AT1G66250
Eucgr.H02446	GLUCOSYL/GLUCURONOSYL TRANSFERASES	AT2G22590
Eucgr.B03860	GLUCOSYL/GLUCURONOSYL TRANSFERASES	AT3G16520
Eucgr.F04257	GLUTAMATE DECARBOXYLASE AND RELATED PROTEINS	AT1G43710
Eucgr.H01402	GLUTAMINE--FRUCTOSE-6-PHOSPHATE TRANSAMINASE (ISOMERIZING	AT3G24090
Eucgr.A02736	GLUTAMINYL-PEPTIDE CYCLOTRANSFERASE / GLUTAMINYL-TRNA CYCLOTRANSFERASE	AT4G25720
Eucgr.K03441	GLUTAREDOXIN-C13-RELATED	AT2G47880
Eucgr.B01275	GLUTATHIONE-DISULFIDE REDUCTASE / NADPH:OXIDIZED-GLUTATHIONE OXIDOREDUCTASE // THIOREDOXIN-DISULFIDE REDUCTASE / THIOREDOXIN REDUCTASE (NADPH	AT5G18600
Eucgr.B00144	GLYCERALDEHYDE-3-PHOSPHATE DEHYDROGENASE (PHOSPHORYLATING	AT3G04120
Eucgr.I01423	GLYCERATE DEHYDROGENASE / HYDROXYPYRUVATE REDUCTASE // HYDROXYPYRUVATE REDUCTASE / D-GLYCERATE DEHYDROGENASE	AT1G68010
Eucgr.H01576	GLYCEROPHOSPHODIESTER PHOSPHODIESTERASE / GLYCEROPHOSPHORYL DIESTER PHOSPHODIESTERASE	AT5G38280
Eucgr.H01559	GLYCEROPHOSPHODIESTER PHOSPHODIESTERASE / GLYCEROPHOSPHORYL DIESTER PHOSPHODIESTERASE	AT5G38280
Eucgr.F00642	GLYCINE RICH PROTEIN FAMILY (GRP	NULL
Eucgr.J03011	GLYCOSYLTRANSFERASE	AT1G52420
Eucgr.B03553	GT-2-RELATED PROTEIN	AT2G33550
Eucgr.C04219	HEME OXYGENASE (BILIVERDIN-PRODUCING	AT2G26670
Eucgr.A02662	HEME-BINDING PROTEIN-RELATED	AT3G10130
Eucgr.G02464	HEMIMETHYLATED DNA-BINDING PROTEIN YCCV LIKE (YCCV-LIKE	AT2G03390
Eucgr.C02742	HEPARANASE-RELATED	AT5G34940
Eucgr.J00907	HISTIDINE AMMONIA-LYASE	AT3G53260
Eucgr.F03077	HISTIDINE-CONTAINING PHOSPHOTRANSFER PROTEIN 4	AT3G16360
Eucgr.J01293	HISTONE DEACETYLASE 6	AT4G33470
Eucgr.J02425	HISTONE H1/H5	AT5G08780
Eucgr.K02448	HOMEOBOX DOMAIN (HOMEOBOX	AT3G01470
Eucgr.B00423	HOMEOBOX LEUCINE ZIPPER PROTEIN	AT3G01470
Eucgr.F00742	IMIDAZOLE GLYCEROL PHOSPHATE SYNTHASE HISHF	AT4G26900
Eucgr.A02298	INACTIVE PURPLE ACID PHOSPHATASE 16-RELATED	AT3G10150
Eucgr.A02299	INACTIVE PURPLE ACID PHOSPHATASE 16-RELATED	AT3G10150
Eucgr.G02447	INACTIVE PURPLE ACID PHOSPHATASE 1-RELATED	AT1G13750
Eucgr.F02867	INACTIVE RECEPTOR KINASE RLK902-RELATED	AT5G16590
Eucgr.I02418	INORGANIC PYROPHOSPHATASE-LIKE PROTEIN	AT1G01050
Eucgr.G00577	INOSITOL MONOPHOSPHATASE	AT5G54390
Eucgr.E02861	INTEGRIN-LINKED PROTEIN KINASE FAMILY PROTEIN-RELATED	AT4G18950
Eucgr.B00637	ISOASPARTYL PEPTIDASE/L-ASPARAGINASE 1	AT5G08100
Eucgr.F03098	KELCH REPEAT DOMAIN	AT1G73040
Eucgr.G00342	LACTOYLGLUTATHIONE LYASE GLYOXALASE I	AT1G15380
Eucgr.C00588	LACTOYLGLUTATHIONE LYASE GLYOXALASE I	AT1G67280
Eucgr.C03791	LACTOYLGLUTATHIONE LYASE GLYOXALASE I	AT1G67280
Eucgr.J02990	LATE EMBRYOGENESIS ABUNDANT (LEA) HYDROXYPROLINE-RICH GLYCOPROTEIN FAMILY	AT1G52330
Eucgr.H01494	LEGUME LECTIN DOMAIN (LECTIN_LEGB	AT2G37710
Eucgr.A00972	LEGUME LECTIN DOMAIN (LECTIN_LEGB	AT3G53380
Eucgr.C02938	LEUCINE RICH REPEAT (LRR_1	AT2G25790
Eucgr.A00620	LEUCINE RICH REPEAT (LRR_1	AT2G34930
Eucgr.F02761	LEUCINE RICH REPEAT (LRR_6	AT1G21410
Eucgr.K01865	LEUCINE RICH REPEAT (LRR_6	AT3G58530
Eucgr.J01853	LEUCINE RICH REPEAT (LRR_6)	AT5G01720
Eucgr.K00213	L-IDITOL 2-DEHYDROGENASE / SORBITOL DEHYDROGENASE	AT5G51970
Eucgr.D02046	L-LACTATE DEHYDROGENASE / L-LACTIC DEHYDROGENASE	AT4G17260
Eucgr.E00260	LP14331P-RELATED	AT4G25960
Eucgr.B00634	MADS BOX PROTEIN	AT5G60910
Eucgr.D00551	MAGNESIUM CHELATASE / PROTOPORPHYRIN IX MG-CHELATASE	AT5G45930
Eucgr.J00410	MAGNESIUM TRANSPORTER MRS2 HOMOLOG, MITOCHONDRIAL	AT5G22830
Eucgr.J01037	MALATE DEHYDROGENASE (NADP)	AT5G58330
Eucgr.K00551	MANNAN ENDO-1,4-BETA-MANNOSIDASE / ENDO-1,4-MANNANASE	AT5G66460
Eucgr.G03202	MEMBER OF 'GDXG' FAMILY OF LIPOLYTIC ENZYMES	AT1G68620
Eucgr.F04053	MEMBRANE RELATED PROTEIN CP5-RELATED	AT3G13062
Eucgr.J01196	METALLOPHOSPHOESTERASE DOMAIN-CONTAINING PROTEIN	AT5G50400
Eucgr.J01197	METALLOPHOSPHOESTERASE DOMAIN-CONTAINING PROTEIN	AT5G50400
Eucgr.I00937	METHIONINE AMINOPEPTIDASE 1D, MITOCHONDRIAL	AT4G37040
Eucgr.G00060	METHIONINE S-METHYLTRANSFERASE	AT5G49810
Eucgr.B00172	METHIONINE SULFOXIDE REDUCTASE	AT5G61640
Eucgr.B00250	MICRORCHIDIA ADENOSINE TRIPHOSPHATASE (ATPASE	AT4G36280
Eucgr.E00845	MITOCHONDRIAL SOLUTE CARRIER PROTEIN	AT4G01100
Eucgr.F04126	MITOCHONDRIAL TRANSCRIPTION TERMINATION FACTOR FAMILY PROTEIN	AT4G09620
Eucgr.J02077	MONOFUNCTIONAL RIBOFLAVIN BIOSYNTHESIS PROTEIN RIBA 3, CHLOROPLASTIC	AT5G59750
Eucgr.C04379	MONOGALACTOSYLDIACYLGLYCEROL SYNTHASE / URIDINE DIPHOSPHOGALACTOSE-1,2-DIACYLGLYCEROL GALACTOSYLTRANSFERASE	AT5G20410
Eucgr.C00320	MONOGALACTOSYLDIACYLGLYCEROL SYNTHASE / URIDINE DIPHOSPHOGALACTOSE-1,2-DIACYLGLYCEROL GALACTOSYLTRANSFERASE	AT5G20410
Eucgr.I00263	MONOOXYGENASE	AT5G05320
Eucgr.G03024	MYB/SANT-LIKE DNA-BINDING DOMAIN (MYB_DNA-BIND_3	AT5G05800
Eucgr.I00060	NAC DOMAIN-CONTAINING PROTEIN 2	AT1G01720
Eucgr.H05089	NAC DOMAIN-CONTAINING PROTEIN 2	AT1G01720
Eucgr.H04065	N-ACETYLGALACTOSAMINE KINASE	AT3G06580
Eucgr.J03114	NAD DEPENDENT EPIMERASE/DEHYDRATASE	AT1G15950
Eucgr.I02340	NADPH DEHYDROGENASE / NADPH DIAPHORASE	AT5G66190
Eucgr.K03364	N-ALPHA-ACETYLTRANSFERASE 20	AT1G03150
Eucgr.F03957	NDH-DEPENDENT CYCLIC ELECTRON FLOW 1	AT1G15980
Eucgr.H04731	NON-SPECIFIC LIPID-TRANSFER PROTEIN 8	AT2G18370
Eucgr.K01521	NON-SPECIFIC SERINE/THREONINE PROTEIN KINASE / THREONINE-SPECIFIC PROTEIN KINASE	AT3G03770
Eucgr.E00331	NON-SPECIFIC SERINE/THREONINE PROTEIN KINASE / THREONINE-SPECIFIC PROTEIN KINASE	AT5G47070
Eucgr.K02165	NPH3 FAMILY (NPH3	AT5G48800
Eucgr.A02570	NUCLEAR TRANSCRIPTION FACTOR Y SUBUNIT A-10-RELATED	AT3G05690
Eucgr.H04041	NUCLEIC ACID-BINDING PROTEIN-RELATED	AT3G17030
Eucgr.A02411	NUCLEOLAR PROTEIN GAR2-LIKE PROTEIN	AT2G42320
Eucgr.C03891	NUCLEOTIDE DIPHOSPHATASE / NUCLEOTIDE PYROPHOSPHATASE	AT4G29680
Eucgr.A02243	NUDIX HYDROLASE 16, MITOCHONDRIAL	AT3G12600
Eucgr.C00189	OCTICOSAPEPTIDE/PHOX/BEM1P DOMAIN-CONTAINING PROTEIN KINASE	AT5G57610
Eucgr.D00943	OLIGOPEPTIDE TRANSPORTER 1-RELATED	AT5G55930
Eucgr.A02992	ORIGIN RECOGNITION COMPLEX SUBUNIT 3	AT5G16690
Eucgr.B00027	OUTER ARM DYNEIN LIGHT CHAIN 1 PROTEIN	AT1G78230
Eucgr.F00401	OVARIAN CANCER GENE-2 PROTEIN-RELATED	AT4G24380
Eucgr.E00577	OXALATE--COA LIGASE / OXALYL-COA SYNTHETASE	AT3G48990
Eucgr.F03916	OXIDOREDUCTASE, 2OG-FE II OXYGENASE FAMILY PROTEIN	AT1G49390
Eucgr.H00144	PAP_FIBRILLIN (PAP_FIBRILLIN	AT3G23400
Eucgr.H04001	PATHOGENESIS-RELATED PROTEIN BET V I FAMILY (BET_V_1	AT1G24020
Eucgr.H04003	PATHOGENESIS-RELATED PROTEIN BET V I FAMILY (BET_V_1	AT1G24020
Eucgr.H04007	PATHOGENESIS-RELATED PROTEIN BET V I FAMILY (BET_V_1	AT1G24020
Eucgr.E02363	PCD/DCOH-LIKE PROTEIN 2	AT1G29810
Eucgr.D02577	PECTINACETYLESTERASE FAMILY PROTEIN	AT4G19420
Eucgr.H04994	PEPTIDASE M20 FAMILY MEMBER	AT4G38225
Eucgr.J01695	PEPTIDE CHAIN RELEASE FACTOR SUBUNIT 1	AT3G26618
Eucgr.G01088	PEPTIDE-METHIONINE (R	AT4G21860
Eucgr.J02276	PEPTIDYL SERINE ALPHA-GALACTOSYLTRANSFERASE	AT3G01720
Eucgr.F01666	PEPTIDYL-PROLYL CIS-TRANS ISOMERASE CYP19-1	AT2G16600
Eucgr.F02659	PEPTIDYL-PROLYL CIS-TRANS ISOMERASE CYP19-1	AT2G16600
Eucgr.I00381	PEPTIDYL-PROLYL CIS-TRANS ISOMERASE FKBP16-2, CHLOROPLASTIC	AT4G39710
Eucgr.B00706	PEPTIDYL-TRNA HYDROLASE	AT1G18440
Eucgr.H00559	PEROXIDASE / LACTOPEROXIDASE // ACID PHOSPHATASE / PHOSPHOMONOESTERASE	AT3G17790
Eucgr.F01090	PEROXISOMAL MEMBRANE (MPV17/PMP22	AT1G52870
Eucgr.D01944	PGR5-LIKE PROTEIN 1A, CHLOROPLASTIC-RELATED	AT4G22890
Eucgr.G00850	PHI-1-LIKE PROTEIN	AT5G64260
Eucgr.J02719	PHLOEM PROTEIN 2 (PP2	AT4G19840
Eucgr.J02620	PHLOEM PROTEIN 2 LIKE A1	AT4G19840
Eucgr.E01072	PHOSPHATIDYLCHOLINE TRANSFER PROTEIN	AT1G64720
Eucgr.G00022	PHOSPHATIDYLCHOLINE--RETINOL O-ACYLTRANSFERASE / RETINYL ESTER SYNTHASE	AT3G02700
Eucgr.B02141	PHOSPHOENOLPYRUVATE CARBOXYLASE KINASE 1-RELATED	AT1G08650
Eucgr.H03060	PHOSPHOENOLPYRUVATE CARBOXYLASE KINASE 1-RELATED	AT1G08650
Eucgr.F01476	PHOSPHOGLYCERATE KINASE 1, CHLOROPLASTIC-RELATED	AT1G56190
Eucgr.L01855	PHOSPHOHEXOMUTASE FAMILY MEMBER	AT1G70820
Eucgr.H03262	PHOSPHOLIPASE D P2	AT3G16785
Eucgr.H03534	PHOTOSYSTEM I REACTION CENTER SUBUNIT II-1, CHLOROPLASTIC-RELATED	AT1G03130
Eucgr.I00793	PLANT PROTEIN OF UNKNOWN FUNCTION (DUF247	AT3G50120
Eucgr.E03981	PLASTID-LIPID-ASSOCIATED PROTEIN 3, CHLOROPLASTIC-RELATED	AT4G04020
Eucgr.A01769	PLASTOQUINOL--PLASTOCYANIN REDUCTASE / CYTOCHROME B6F COMPLEX	AT4G03280
Eucgr.F03235	PMR5 N TERMINAL DOMAIN (PMR5N	AT1G29050
Eucgr.I02109	PMR5 N TERMINAL DOMAIN (PMR5N	AT5G15900
Eucgr.K00965	POLYOL TRANSPORTER 4-RELATED	AT2G20780
Eucgr.D02457	PPR REPEAT (PPR	AT2G45350
Eucgr.G01907	PPR REPEAT FAMILY (PPR_2	AT3G26630
Eucgr.D02213	PREDICTED MEMBRANE PROTEIN	AT4G17790
Eucgr.B00196	PREMNASPIRODIENE OXYGENASE / HYOSCYMUS MUTICUS PREMNASPIRODIENE OXYGENASE	AT3G26310
Eucgr.B00195	PREMNASPIRODIENE OXYGENASE / HYOSCYMUS MUTICUS PREMNASPIRODIENE OXYGENASE	AT4G31500
Eucgr.B00504	PROBABLE GLYCOSYLTRANSFERASE	AT1G74680
Eucgr.I00317	PROBABLE WRKY TRANSCRIPTION FACTOR	AT5G64810
Eucgr.J01909	PROTEIN ABERRANT POLLEN DEVELOPMENT 1-RELATED	AT2G38185
Eucgr.C03982	PROTEIN C32D5.8, ISOFORM B-RELATED	AT4G31240
Eucgr.B03670	PROTEIN FAR1-RELATED SEQUENCE 4	AT1G76320
Eucgr.B01462	PROTEIN HIGH CHLOROPHYLL FLUORESCENT 109	AT5G36170
Eucgr.H02538	PROTEIN KINASE DOMAIN (PKINASE	AT1G70520
Eucgr.F01313	PROTEIN KINASE DOMAIN (PKINASE	AT3G14840
Eucgr.G03050	PROTEIN KINASE DOMAIN (PKINASE	AT3G47570
Eucgr.K02415	PROTEIN KINASE DOMAIN (PKINASE	AT5G02070
Eucgr.H01587	PROTEIN KINASE DOMAIN (PKINASE	AT5G38280
Eucgr.E02473	PROTEIN KINASE PINOID	AT2G34650
Eucgr.K01300	PROTEIN OF UNKNOWN FUNCTION (DUF1191	AT3G08600
Eucgr.F03360	PROTEIN OF UNKNOWN FUNCTION (DUF1223	AT4G27350
Eucgr.B03577	PROTEIN OF UNKNOWN FUNCTION (DUF1350	AT5G47860
Eucgr.C00742	PROTEIN OF UNKNOWN FUNCTION (DUF1677	AT1G72510
Eucgr.C03172	PROTEIN OF UNKNOWN FUNCTION (DUF1677	AT5G20670
Eucgr.K01150	PROTEIN OF UNKNOWN FUNCTION (DUF1685	AT2G42760
Eucgr.A02669	PROTEIN OF UNKNOWN FUNCTION (DUF3628	AT4G27950
Eucgr.D01019	PROTEIN OF UNKNOWN FUNCTION (DUF640)	AT1G07090
Eucgr.J02394	PROTEIN OF UNKNOWN FUNCTION (DUF726	AT4G36210
Eucgr.A00353	PROTEIN PET18	AT3G16990
Eucgr.B02214	PROTEIN POP3-RELATED	AT3G17210
Eucgr.E00535	PROTEIN SAY1	AT4G11740
Eucgr.A01788	PROTEIN STRUBBELIG-RELATED	AT4G03390
Eucgr.K01184	PROTEIN TRICHOME BIREFRINGENCE-LIKE 43	AT2G30900
Eucgr.E00627	PROTEIN TRM32	AT4G00440
Eucgr.G02237	PROTEIN TYROSINE KINASE (PKINASE_TYR	AT2G01210
Eucgr.A01514	PURPLE ACID PHOSPHATASE 21-RELATED	AT3G52820
Eucgr.H02553	PYROGLUTAMYL-PEPTIDASE I / PYRROLIDONE-CARBOXYLATE PEPTIDASE	AT1G23440
Eucgr.F01371	RAG1-ACTIVATING PROTEIN 1	AT3G14770
Eucgr.C03193	RBR FAMILY RING FINGER AND IBR DOMAIN-CONTAINING	AT3G53690
Eucgr.E01082	RE54080P	AT2G46800
Eucgr.J01624	RECEPTOR PROTEIN KINASE TMK1-RELATED	AT1G66150
Eucgr.I01620	RELATED TO MULTIFUNCTIONAL CYCLIN-DEPENDENT KINASE-RELATED	AT3G02040
Eucgr.H03317	REPLICATION FACTOR C / DNA POLYMERASE III GAMMA-TAU SUBUNIT	AT5G27740
Eucgr.C02332	REPLICATION PROTEIN A 32 KDA SUBUNIT B	AT3G02920
Eucgr.J01662	RESPIRATORY BURST OXIDASE HOMOLOG PROTEIN D	AT5G47910
Eucgr.F00192	RESPONSIVE TRANSCRIPTION FACTOR RAP2-9	AT1G46768
Eucgr.K00300	RETICULON-LIKE PROTEIN B4	AT2G46170
Eucgr.L00011	RHODANESE/CELL CYCLE CONTROL PHOSPHATASE SUPERFAMILY PROTEIN	AT3G59780
Eucgr.K01125	RIBOFLAVIN KINASE/FMN ADENYLYLTRANSFERASE	AT4G21470
Eucgr.B01150	RIBONUCLEOSIDE-TRIPHOSPHATE REDUCTASE / RIBONUCLEOTIDE REDUCTASE	AT3G23580
Eucgr.B02112	RIBOSE-5-PHOSPHATE ISOMERASE	AT3G04790
Eucgr.J02030	RIBULOSE BISPHOSPHATE CARBOXYLASE/OXYGENASE ACTIVASE, CHLOROPLASTIC	AT2G39730
Eucgr.J01234	RIBULOSE BISPHOSPHATE CARBOXYLASE/OXYGENASE ACTIVASE, CHLOROPLASTIC	AT2G39730
Eucgr.B00532	RIBULOSE-PHOSPHATE 3-EPIMERASE / XYLULOSE PHOSPHATE 3-EPIMERASE	AT5G61410
Eucgr.K02489	RIBULOSE-PHOSPHATE 3-EPIMERASE / XYLULOSE PHOSPHATE 3-EPIMERASE	AT5G61410
Eucgr.F01182	RING FINGER CONTAINING PROTEIN	AT3G15070
Eucgr.C03568	RING FINGER DOMAIN-CONTAINING	AT2G42350
Eucgr.J00661	RING ZINC FINGER PROTEIN	AT2G40830
Eucgr.E03315	RNF5	AT4G03510
Eucgr.C03183	SACCHAROPINE DEHYDROGENASE (NADP(+	AT4G33150
Eucgr.J01366	SACCHAROPINE DEHYDROGENASE-LIKE OXIDOREDUCTASE	AT5G39410
Eucgr.B02866	SEC-INDEPENDENT PROTEIN TRANSLOCASE PROTEIN TATC	AT2G01110
Eucgr.G03295	SERINE CARBOXYPEPTIDASE-LIKE 36-RELATED	AT3G63470
Eucgr.C03194	SH3 DOMAIN-CONTAINING YSC84-LIKE PROTEIN 1	AT3G43230
Eucgr.B00416	SHORT-CHAIN ALCOHOL DEHYDROGENASE/3-HYDROXYACYL-COA DEHYDROGENASE	AT3G29250
Eucgr.F03884	SIGNAL RECOGNITION PARTICLE 54 KDA PROTEIN	AT1G48900
Eucgr.B01490	SINGLE-STRANDED DNA-BINDING PROTEIN, MITOCHONDRIAL	AT1G47720
Eucgr.F03382	S-LOCUS GLYCOPROTEIN DOMAIN (S_LOCUS_GLYCOP	AT4G27290
Eucgr.A02892	SODIUM-DEPENDENT PHOSPHATE TRANSPORTERS	AT3G47420
Eucgr.F03022	SOLUTE CARRIER FAMILY 25 MEMBER 48	AT1G79900
Eucgr.E03242	SOLUTE CARRIER FAMILY 35	AT5G46110
Eucgr.C00580	SOLUTE CARRIER FAMILY 35, MEMBER F5	AT4G32140
Eucgr.C04220	SPX DOMAIN-CONTAINING PROTEIN 1-RELATED	AT2G26660
Eucgr.C01177	SPX DOMAIN-CONTAINING PROTEIN 1-RELATED	AT5G20150
Eucgr.D02493	SPX DOMAIN-CONTAINING PROTEIN 3	AT2G45130
Eucgr.E01600	SQUAMOSA PROMOTER-BINDING-LIKE PROTEIN 8	AT1G02065
Eucgr.C04027	STEROIDOGENIC ACUTE REGULATORY PROTEIN STAR	AT5G10750
Eucgr.E02743	STEROL REGULATORY ELEMENT-BINDING PROTEIN	AT2G40200
Eucgr.C03313	STRICTOSIDINE SYNTHASE-RELATED	AT3G51420
Eucgr.C03310	STRICTOSIDINE SYNTHASE-RELATED	AT3G51420
Eucgr.B01424	THIOREDOXIN F1, CHLOROPLASTIC-RELATED	AT5G16400
Eucgr.J02387	THIOREDOXIN H1	AT3G51030
Eucgr.H01941	THIOREDOXIN-LIKE PROTEIN HCF164, CHLOROPLASTIC	AT4G37200
Eucgr.D01831	TIR DOMAIN (TIR_2	AT4G23440
Eucgr.H04456	TLP18.3, PSB32 AND MOLO-1 FOUNDING PROTEINS OF PHOSPHATASE (TPM	AT1G54780
Eucgr.K00800	TRANSCRIPTION FACTOR BSH, CONTAINS HOX DOMAIN	AT1G05230
Eucgr.D02225	TRANSCRIPTION FACTOR KAN2-RELATED	AT1G32240
Eucgr.K02496	TRANSCRIPTION FACTOR PIF7	AT4G00050
Eucgr.C00721	TRANSCRIPTION FACTOR TT2	AT2G16720
Eucgr.A01444	TRANSDUCIN/WD40 DOMAIN-CONTAINING PROTEIN	AT5G24320
Eucgr.B03906	TRANSFERASE FAMILY (TRANSFERASE	AT5G48930
Eucgr.F01860	TRANSMEMBRANE PROTEIN 136	AT1G35180
Eucgr.J03086	TRIPHOSPHATE TUNEL METALLOENZYME 3	AT2G11890
Eucgr.J02256	TRNA PSEUDOURIDINE SYNTHASE B [EC:5.4.99.12]	AT5G14460
Eucgr.A02376	TYPA-LIKE TRANSLATION ELONGATION FACTOR SVR3-RELATED	AT5G13650
Eucgr.A01094	TYROSINE PHOSPHATASE FAMILY (Y_PHOSPHATASE3	AT1G05000
Eucgr.G02589	UBIQUITIN CARBOXYL-TERMINAL HYDROLASE 21	AT5G23340
Eucgr.I02330	UBIQUITIN-PROTEIN LIGASE	AT1G64230
Eucgr.E04316	UDP-GLYCOSYLTRANSFERASE 71B2-RELATED	AT3G21760
Eucgr.A01607	UDP-GLYCOSYLTRANSFERASE 73C7	AT2G36800
Eucgr.K03155	UNC-93 RELATED	AT3G09470
Eucgr.F02850	UNCHARACTERISED CONSERVED PROTEIN (DUF2359	AT1G23170
Eucgr.F02367	UNCHARACTERIZED CONSERVED PROTEIN	AT4G34310
Eucgr.C03403	UNCHARACTERIZED CONSERVED PROTEIN	AT5G35460
Eucgr.F00238	UNCHARACTERIZED CONSERVED PROTEIN	AT5G44250
Eucgr.H02332	UNCHARACTERIZED CONSERVED PROTEIN	AT5G65840
Eucgr.H02333	UNCHARACTERIZED CONSERVED PROTEIN	AT5G65840
Eucgr.E00102	UNCHARACTERIZED CONSERVED PROTEIN (DUF2358	AT2G46100
Eucgr.I01725	URACIL PHOSPHORIBOSYLTRANSFERASE / UMP PYROPHOSPHORYLASE // URIDINE KINASE / URIDINE MONOPHOSPHOKINASE	AT3G27440
Eucgr.B03089	URIDINE KINASE	AT1G26190
Eucgr.H00929	VACUOLAR PROTEIN SORTING-ASSOCIATED PROTEIN 51 HOMOLOG	AT4G02030
Eucgr.H00235	VERY-LONG-CHAIN 3-OXOACYL-COA SYNTHASE / VERY-LONG-CHAIN BETA-KETOACYL-COA SYNTHASE	AT1G04220
Eucgr.E00367	VESICLE-ASSOCIATED PROTEIN 42371	AT5G47180
Eucgr.C00792	VON WILLEBRAND FACTOR, TYPE A DOMAIN CONTAINING	AT1G19110
Eucgr.K00605	WAX ESTER SYNTHASE-LIKE ACYL-COA ACYLTRANSFERASE DOMAIN (WES_ACYLTRANSF	AT5G12420
Eucgr.G02469	WRKY TRANSCRIPTION FACTOR 3-RELATED	AT2G03340
Eucgr.A01195	WRKY TRANSCRIPTION FACTOR 44	AT2G37260
Eucgr.A00637	XANTHOXIN DEHYDROGENASE / XANTHOXIN OXIDASE	AT3G51680
Eucgr.H00749	XYLOGLUCAN GLYCOSYLTRANSFERASE 6-RELATED	AT3G07330
Eucgr.B03591	YTH YT521-B HOMOLOGY DOMAIN-CONTAINING	AT3G13460
Eucgr.L00627	ZEAXANTHIN EPOXIDASE / ZEA-EPOXIDASE	AT5G58070
Eucgr.L03568	ZINC FINGER FYVE DOMAIN CONTAINING PROTEIN	AT3G48460
Eucgr.D00525	ZINC FINGER FYVE DOMAIN CONTAINING PROTEIN	AT5G45910
Eucgr.C01132	ZINC FINGER PROTEIN	AT2G26695
Eucgr.C01126	ZINC FINGER PROTEIN	AT2G26695
Eucgr.L00295	ZINC FINGER PROTEIN	AT2G26695
Eucgr.C00648	ZINC/IRON TRANSPORTER	AT1G10970
Eucgr.A00105		AT1G06130

## Sheet: Module GreenYellow
Module Greenyellow				Biological Process Enrichment							Kegg pathway Enrichment
nodeName	ID	Ortho At		GO-ID	p-value	corr p-value	Description	Gene number	Gene List		Term	Count	%	P-Value	Benjamini
Eucgr.B03356	N/A	AT1G23965		55114	2.061e-06	0.00098824	oxidation-reduction process	29	AT1G60690|AT1G68750|AT1G23190|AT1G67560|AT2G34590|AT3G24503|AT3G14690|AT5G14800|AT3G19000|AT5G05320|AT2G27690|AT1G06820|AT5G20400|AT1G21400|AT1G67730|AT5G67400|AT1G12740|AT2G37770|AT1G72680|AT4G37990|AT2G45510|AT3G12120|AT4G31970|AT1G78380|AT4G33790|AT1G76160|AT2G45550|AT3G48270|AT1G04410		Biosynthesis of secondary metabolites	22	11,2	4,0E-4	1,8E-2
Eucgr.K02652	N/A	AT1G49000		6629	2.0915e-06	0.00098824	lipid metabolic process	22	AT3G02780|AT1G07230|AT1G67730|AT1G67560|AT4G25050|AT3G16170|AT1G12740|AT4G16740|AT1G53520|AT3G16370|AT1G51440|AT3G12120|AT5G10480|AT2G03760|AT1G04220|AT3G51520|AT2G26640|AT5G03610|AT2G04570|AT4G33790|AT1G06820|AT1G76490		Phenylpropanoid biosynthesis	7	3,6	3,6E-3	7,9E-2
Eucgr.H00442	N/A	AT2G43060		42221	9.3326e-06	0.0029398	response to chemical	40	AT3G26040|AT1G63440|AT4G28250|AT1G23190|AT4G26150|AT5G14420|AT5G59845|AT1G71140|AT1G74670|AT4G16740|AT1G47530|AT2G43060|AT5G02790|AT2G03760|AT1G15170|AT1G21400|AT2G40130|AT5G65380|AT4G00430|AT5G45890|AT1G62660|AT1G69530|AT1G35720|AT1G17870|AT4G25050|AT1G56600|AT1G17950|AT2G37770|AT5G07010|AT4G18910|AT1G68090|AT5G06320|AT3G62760|AT2G24150|AT3G08590|AT4G31970|AT3G50740|AT1G78380|AT2G46680|AT1G04410		Fatty acid elongation	4	2,0	4,4E-3	6,5E-2
Eucgr.H03959	N/A	AT3G06840		8610	2.5451e-05	0.0045825	lipid biosynthetic process	14	AT3G02780|AT1G67730|AT1G67560|AT4G25050|AT3G16170|AT1G12740|AT4G16740|AT3G12120|AT5G10480|AT1G04220|AT3G51520|AT2G26640|AT1G06820|AT1G76490		Galactose metabolism	4	2,0	1,5E-2	1,6E-1
Eucgr.I01623	N/A	AT3G26950		32787	2.7085e-05	0.0045825	monocarboxylic acid metabolic process	13	AT3G10700|AT1G67730|AT1G67560|AT2G34590|AT4G25050|AT3G16170|AT5G07010|AT1G53520|AT3G12120|AT5G10480|AT1G04220|AT3G08590|AT2G26640		Biosynthesis of unsaturated fatty acids	3	1,5	4,0E-2	3,1E-1
Eucgr.K03414	N/A	AT4G02820		6633	2.9095e-05	0.0045825	fatty acid biosynthetic process	8	AT1G67730|AT3G12120|AT5G10480|AT1G04220|AT1G67560|AT4G25050|AT2G26640|AT3G16170		Biosynthesis of antibiotics	9	4,6	5,8E-2	3,7E-1
Eucgr.F02480	N/A	AT5G16030		44255	7.1848e-05	0.009231	cellular lipid metabolic process	15	AT3G02780|AT1G07230|AT1G67730|AT1G67560|AT4G25050|AT3G16170|AT4G16740|AT1G53520|AT3G12120|AT5G10480|AT1G04220|AT3G51520|AT2G26640|AT1G06820|AT1G76490		Valine, leucine and isoleucine degradation	3	1,5	6,9E-2	3,7E-1
Eucgr.I02025	N/A	AT5G39240		6631	8.8818e-05	0.009231	fatty acid metabolic process	9	AT1G53520|AT1G67730|AT3G12120|AT5G10480|AT1G04220|AT1G67560|AT4G25050|AT2G26640|AT3G16170		Glycolysis / Gluconeogenesis	4	2,0	9,4E-2	4,3E-1
Eucgr.K02830	N/A	AT5G62960		9698	9.608e-05	0.009231	phenylpropanoid metabolic process	7	AT1G72680|AT4G37990|AT1G04220|AT3G50740|AT2G46770|AT3G24503|AT5G54160
Eucgr.L02619	N/A	AT5G62960		9835	9.8947e-05	0.009231	fruit ripening	3	AT5G65380|AT4G37770|AT1G47530
Eucgr.E01473	N/A	NULL		71370	0.0001135	0.009231	cellular response to gibberellin stimulus	5	AT1G74670|AT2G43060|AT1G62660|AT4G26150|AT5G59845
Eucgr.I02128	N/A	NULL		1901700	0.00011722	0.009231	response to oxygen-containing compound	24	AT4G00430|AT5G45890|AT1G62660|AT1G69530|AT1G35720|AT1G17870|AT4G26150|AT5G14420|AT5G59845|AT1G56600|AT1G17950|AT2G37770|AT5G07010|AT1G74670|AT4G16740|AT1G68090|AT5G06320|AT2G43060|AT2G03760|AT2G24150|AT1G78380|AT2G46680|AT1G21400|AT2G40130
Eucgr.J02588	N/A	NULL		9699	0.00014601	0.010374	phenylpropanoid biosynthetic process	6	AT1G72680|AT4G37990|AT1G04220|AT2G46770|AT3G24503|AT5G54160
Eucgr.I02127	N/A	NULL		19748	0.00015369	0.010374	secondary metabolic process	12	AT1G72680|AT4G37990|AT3G62760|AT1G04220|AT4G31970|AT3G50740|AT1G78380|AT2G46770|AT3G24503|AT2G45550|AT3G48270|AT5G54160
Eucgr.K00671	N/A	NULL		50896	0.00024974	0.015734	response to stimulus	65	AT3G57520|AT4G28250|AT4G26150|AT5G14420|AT5G59845|AT2G01505|AT1G74670|AT4G16740|AT1G47530|AT2G02950|AT2G43060|AT5G02790|AT2G03760|AT2G26640|AT2G27690|AT4G00430|AT5G45890|AT1G62660|AT1G69530|AT5G07010|AT4G18910|AT1G68090|AT5G06320|AT3G62760|AT3G07040|AT3G50740|AT1G01720|AT1G11000|AT3G26040|AT1G63440|AT5G48130|AT1G23190|AT1G67560|AT5G15410|AT5G45380|AT1G71140|AT5G14800|AT1G20030|AT5G53760|AT1G53350…
Eucgr.H04605	N/A	NULL		9636	0.00030196	0.017794	response to toxic substance	7	AT5G02790|AT3G62760|AT1G63440|AT1G17870|AT3G50740|AT1G78380|AT2G37770
Eucgr.D01723	N/A	NULL		1101	0.00032677	0.017794	response to acid chemical	19	AT4G00430|AT1G62660|AT1G69530|AT1G35720|AT4G26150|AT5G14420|AT5G59845|AT1G56600|AT1G17950|AT2G37770|AT5G07010|AT1G74670|AT4G16740|AT1G68090|AT5G06320|AT2G43060|AT2G03760|AT1G78380|AT2G46680
Eucgr.F01876	N/A	NULL		72330	0.00033894	0.017794	monocarboxylic acid biosynthetic process	8	AT1G67730|AT3G12120|AT5G10480|AT1G04220|AT1G67560|AT4G25050|AT2G26640|AT3G16170
Eucgr.C01623	N/A	NULL		44550	0.0003698	0.017853	secondary metabolite biosynthetic process	9	AT1G72680|AT4G37990|AT1G04220|AT4G31970|AT2G46770|AT3G24503|AT2G45550|AT3G48270|AT5G54160
Eucgr.B01794	N/A	NULL		6855	0.00039401	0.017853	drug transmembrane transport	5	AT1G71140|AT5G65380|AT4G18910|AT1G47530|AT1G15170
Eucgr.D02077	N/A	NULL		9739	0.0004081	0.017853	response to gibberellin	6	AT1G74670|AT2G43060|AT1G62660|AT1G69530|AT4G26150|AT5G59845
Eucgr.H00699	N/A	NULL		9808	0.00041563	0.017853	lignin metabolic process	5	AT1G72680|AT4G37990|AT3G50740|AT2G46770|AT5G54160
Eucgr.B03135	11-OXO-BETA-AMYRIN 30-OXIDASE / CYP72A154	AT3G14690		19752	0.00052346	0.021508	carboxylic acid metabolic process	17	AT3G10700|AT1G67730|AT1G68750|AT1G67560|AT2G34590|AT4G25050|AT3G16170|AT2G30660|AT5G14800|AT5G07010|AT1G53520|AT3G12120|AT5G10480|AT1G04220|AT3G08590|AT2G26640|AT1G04410
Eucgr.F02211	1-AMINOCYCLOPROPANE-1-CARBOXYLATE SYNTHASE 4-RELATED	AT4G37770		19320	0.00075571	0.029013	hexose catabolic process	2	AT1G23190|AT3G08590
Eucgr.C00494	2-OXOGLUTARATE (2OG	AT5G20400		9628	0.00076753	0.029013	response to abiotic stimulus	27	AT3G57520|AT5G48130|AT1G23190|AT4G26150|AT5G14800|AT1G74670|AT2G02950|AT2G03760|AT1G04220|AT2G26640|AT1G21400|AT4G00430|AT5G45890|AT1G69530|AT1G35720|AT1G17870|AT4G25050|AT1G56600|AT1G17950|AT2G37770|AT1G68090|AT1G16030|AT4G31970|AT2G43850|AT1G78380|AT2G46680|AT1G04410
Eucgr.I01206	2-OXOGLUTARATE (2OG)	AT3G19000		9744	0.0010389	0.034751	response to sucrose	4	AT1G74670|AT5G45890|AT2G24150|AT1G21400
Eucgr.B01498	3-BETA-(OR 20-ALPHA	AT2G37770		9809	0.0010389	0.034751	lignin biosynthetic process	4	AT1G72680|AT4G37990|AT2G46770|AT5G54160
Eucgr.D00056	3-KETOACYL-COA SYNTHASE 17-RELATED	AT1G04220		6012	0.001047	0.034751	galactose metabolic process	3	AT3G10700|AT1G23190|AT1G56600
Eucgr.F02765	3-METHYL-2-OXOBUTANOATE DEHYDROGENASE (2-METHYLPROPANOYL-TRANSFERRING	AT1G21400		44281	0.0010915	0.034751	small molecule metabolic process	23	AT3G10700|AT1G67730|AT1G68750|AT1G23190|AT1G67560|AT2G34590|AT4G25050|AT3G16170|AT5G62670|AT2G30660|AT1G56600|AT5G14800|AT5G07010|AT1G53520|AT1G28960|AT3G12120|AT5G10480|AT1G04220|AT3G08590|AT3G51520|AT2G26640|AT5G58240|AT1G04410
Eucgr.G02071	65-KDA MICROTUBULE-ASSOCIATED PROTEIN 6-RELATED	AT2G01910		9740	0.0011032	0.034751	gibberellic acid mediated signaling pathway	4	AT1G74670|AT2G43060|AT4G26150|AT5G59845
Eucgr.H03757	ACYL CARRIER PROTEIN 1, CHLOROPLASTIC-RELATED	AT4G25050		10476	0.0011702	0.035673	gibberellin mediated signaling pathway	4	AT1G74670|AT2G43060|AT4G26150|AT5G59845
Eucgr.J02955	ACYL-COA SYNTHETASE FAMILY MEMBER 3, MITOCHONDRIAL	AT3G16170		34285	0.00124	0.03662	response to disaccharide	4	AT1G74670|AT5G45890|AT2G24150|AT1G21400
Eucgr.F04356	ADENINE NUCLEOTIDE ALPHA HYDROLASE-LIKE PROTEIN	AT1G44760		15893	0.0013594	0.03809	drug transport	5	AT1G71140|AT5G65380|AT4G18910|AT1G47530|AT1G15170
Eucgr.E01115	ALCOHOL DEHYDROGENASE RELATED	AT1G72680		46365	0.0013974	0.03809	monosaccharide catabolic process	2	AT1G23190|AT3G08590
Eucgr.C03854	ALDEHYDE DEHYDROGENASE FAMILY 2 MEMBER C4	AT3G24503		6950	0.0014493	0.03809	response to stress	39	AT1G11000|AT1G63440|AT3G57520|AT1G67560|AT5G15410|AT5G45380|AT5G14800|AT4G16740|AT5G53760|AT2G03760|AT1G53350|AT1G44760|AT1G04220|AT2G26640|AT2G27690|AT1G21400|AT4G00430|AT5G45890|AT1G61590|AT1G35720|AT5G67400|AT1G17870|AT4G25050|AT1G56600|AT1G17950|AT2G37770|AT3G17210|AT4G37990|AT1G68090|AT5G06320|AT1G16030|AT3G07040|AT2G24150|AT4G31970|AT2G43850|AT1G01720|AT1G78380|AT2G46680|AT1G04410
Eucgr.H04372	ALDO/KETO REDUCTASE	AT1G60690		42445	0.001451	0.03809	hormone metabolic process	7	AT5G07010|AT4G37770|AT2G03760|AT1G67560|AT5G14420|AT1G12740|AT5G54160
Eucgr.F01378	ALTERED INHERITANCE OF MITOCHONDRIA PROTEIN 18, MITOCHONDRIAL-RELATED	AT1G53520		6637	0.0016985	0.041707	acyl-CoA metabolic process	3	AT1G28960|AT2G34590|AT1G76490
Eucgr.I02085	AMINO ACID TRANSPORTER-RELATED	AT3G30390		35383	0.0016985	0.041707	thioester metabolic process	3	AT1G28960|AT2G34590|AT1G76490
Eucgr.H00564	ANNEXIN	AT1G68090		19318	0.0017212	0.041707	hexose metabolic process	4	AT3G10700|AT1G23190|AT3G08590|AT1G56600
Eucgr.F02431	ANNEXIN D1-RELATED	AT1G35720		43436	0.0020354	0.048087	oxoacid metabolic process	17	AT3G10700|AT1G67730|AT1G68750|AT1G67560|AT2G34590|AT4G25050|AT3G16170|AT2G30660|AT5G14800|AT5G07010|AT1G53520|AT3G12120|AT5G10480|AT1G04220|AT3G08590|AT2G26640|AT1G04410
Eucgr.F03297	ANTHOCYANIDIN 3-O-GLUCOSIDE 2'''-O-XYLOSYLTRANSFERASE-RELATED	AT5G53990		6082	0.0020952	0.048292	organic acid metabolic process	17	AT3G10700|AT1G67730|AT1G68750|AT1G67560|AT2G34590|AT4G25050|AT3G16170|AT2G30660|AT5G14800|AT5G07010|AT1G53520|AT3G12120|AT5G10480|AT1G04220|AT3G08590|AT2G26640|AT1G04410
Eucgr.H01241	ANTHOCYANIDIN 3-O-GLUCOSYLTRANSFERASE / URIDINE DIPHOSPHOGLUCOSE-ANTHOCYANIDIN 3-O-GLUCOSYLTRANSFERASE	AT3G50740
Eucgr.D00421	AQUAPORIN NIP1-1-RELATED	AT4G18910
Eucgr.I01369	AQUAPORIN TRANSPORTER	AT4G00430
Eucgr.B03382	ARM REPEAT SUPERFAMILY PROTEIN-RELATED	AT1G27210
Eucgr.B00400	ATPASE 4, PLASMA MEMBRANE-TYPE	AT5G62670
Eucgr.G01639	B3 DNA BINDING DOMAIN (B3	AT4G33280
Eucgr.I01293	BEL1-LIKE HOMEODOMAIN PROTEIN 6-RELATED	AT4G34610
Eucgr.G02458	BETA-GLUCOSIDASE 40	AT1G26560
Eucgr.B01930	C2 DOMAIN-CONTAINING PROTEIN-RELATED	AT1G09070
Eucgr.F01643	C2H2-LIKE ZINC FINGER PROTEIN	AT1G75710
Eucgr.H03405	CALMODULIN-LIKE PROTEIN 11-RELATED	AT3G22930
Eucgr.H00370	CALMODULIN-LIKE PROTEIN 6-RELATED	AT2G43290
Eucgr.J00164	CARBOXYLASE:PYRUVATE/ACETYL-COA/PROPIONYL-COA CARBOXYLASE	AT3G56130
Eucgr.H00189	CELLULOSE SYNTHASE-LIKE PROTEIN	AT4G24000
Eucgr.K00434	CGI-12 PROTEIN-RELATED	AT5G54180
Eucgr.H02433	CINNAMYL-ALCOHOL DEHYDROGENASE / CAD	AT4G37990
Eucgr.B02911	CLAVATA3/ESR (CLE	AT2G01505
Eucgr.B03245	COPINE (CALCIUM-DEPENDENT PHOSPHOLIPID-BINDING PROTEIN	AT5G14420
Eucgr.I01988	CYCLIC NUCLEOTIDE-GATED ION CHANNEL 2	AT5G15410
Eucgr.D00494	CYSTEINE PROTEASE FAMILY C1-RELATED	AT5G45890
Eucgr.H00130	CYSTEINE-RICH REPEAT SECRETORY PROTEIN 11-RELATED	AT1G04520
Eucgr.G02112	CYSTEINE-RICH REPEAT SECRETORY PROTEIN 12-RELATED	AT2G01660
Eucgr.B00204	CYTOCHROME P450 (P450	AT3G48270
Eucgr.F01492	CYTOCHROME P450 CYP2 SUBFAMILY	AT4G31970
Eucgr.H04233	CYTOCHROME P450 CYP4/CYP19/CYP26 SUBFAMILIES	AT1G12740
Eucgr.H04232	CYTOCHROME P450 CYP4/CYP19/CYP26 SUBFAMILIES	AT1G12740
Eucgr.G02702	CYTOCHROME P450 CYP4/CYP19/CYP26 SUBFAMILIES	AT2G27690
Eucgr.E01363	CYTOCHROME P450, FAMILY 704, SUBFAMILY A, POLYPEPTIDE 1	AT2G45510
Eucgr.B03126	CYTOSOLIC SULFOTRANSFERASE 12	AT2G03760
Eucgr.C02339	CYTOSOLIC SULFOTRANSFERASE 12	AT3G45070
Eucgr.C02125	CYTOSOLIC SULFOTRANSFERASE 1-RELATED	AT5G07010
Eucgr.A00643	D-ALANINE--D-ALANINE LIGASE / D-ALANYLALANINE SYNTHETASE	AT3G08840
Eucgr.E00713	DISEASE RESISTANCE PROTEIN RPP13-RELATED	AT1G53350
Eucgr.A02888	DOMAIN OF UNKNOWN FUNCTION (DUF3357	AT1G62660
Eucgr.H04207	DOMAIN OF UNKNOWN FUNCTION (DUF4409	AT5G18460
Eucgr.I02133	DORMANCY/AUXIN ASSOCIATED FAMILY PROTEIN	AT1G54070
Eucgr.J00203	DOUBLE CLP-N MOTIF-CONTAINING P-LOOP NUCLEOSIDE TRIPHOSPHATE HYDROLASES SUPERFAMILY PROTEIN	AT2G40130
Eucgr.B01441	DUAL TRANSCRIPTION UNIT AND ALTERNATIVE SPLICING PROTEIN GLAUCE	AT1G65450
Eucgr.D01863	E1-E2 ATPASE (E1-E2_ATPASE	AT1G63440
Eucgr.I01830	EAMA-LIKE TRANSPORTER FAMILY (EAMA	AT3G28050
Eucgr.H01095	ENDOGLUCANASE 1-RELATED	AT4G02290
Eucgr.L01034	ENOYL-COA HYDRATASE-RELATED	AT2G30660
Eucgr.L01029	ENOYL-COA ISOMERASE	AT2G30660
Eucgr.K02098	EPIDERMAL PATTERNING FACTOR-LIKE PROTEIN 9	AT4G12970
Eucgr.H03360	EUKARYOTE SPECIFIC DSRNA BINDING PROTEIN	AT5G41070
Eucgr.A01806	EXPANSIN-B1-RELATED	AT4G28250
Eucgr.A02609	EXPRESSED PROTEIN-RELATED	AT5G04820
Eucgr.B03715	EXTENSIN, PROLINE-RICH PROTEIN	AT1G74670
Eucgr.F02269	EXTENSIN, PROLINE-RICH PROTEIN	AT5G59845
Eucgr.C04230	F18B13.21 PROTEIN-RELATED	AT5G20190
Eucgr.F03053	F-BOX AND WD40 DOMAIN PROTEIN	AT3G50390
Eucgr.A02870	FLAVONE 3'-O-METHYLTRANSFERASE 1	AT5G54160
Eucgr.C00321	FLAVONOL SYNTHASE / FLS // FLAVANONE 3-DIOXYGENASE / NARINGENIN,2-OXOGLUTARATE:OXYGEN OXIDOREDUCTASE (3-HYDROXYLATING	AT5G20400
Eucgr.D01050	FRAGILE HISTIDINE TRIAD	AT5G58240
Eucgr.E04226	GALACTINOL--SUCROSE GALACTOSYLTRANSFERASE / RAFFINOSE SYNTHASE	AT3G57520
Eucgr.C02197	GALACTURONOKINASE	AT3G10700
Eucgr.K02318	GB	AT1G65730
Eucgr.K02319	GB	AT1G65730
Eucgr.B03018	GENOMIC DNA, CHROMOSOME 3, P1 CLONE: MPE11	AT1G13360
Eucgr.B00844	GENOMIC DNA, CHROMOSOME 3, P1 CLONE: MRC8	AT3G18180
Eucgr.A01641	GERANIOL 8-HYDROXYLASE / G10H	AT2G45550
Eucgr.H00447	GLUCOSYL/GLUCURONOSYL TRANSFERASES	AT5G12890
Eucgr.K03456	GLUTATHIONE S-TRANSFERASE F14-RELATED	AT3G62760
Eucgr.K03192	GLUTATHIONE S-TRANSFERASE L1-RELATED	AT5G02790
Eucgr.B02780	GLUTATHIONE S-TRANSFERASE, GST, SUPERFAMILY, GST DOMAIN CONTAINING	AT1G78380
Eucgr.A02597	HARPIN-INDUCED PROTEIN-LIKE-RELATED	AT5G06320
Eucgr.F03980	HEAT SHOCK 70 KDA PROTEIN 5	AT1G16030
Eucgr.K02932	HEAVY-METAL-ASSOCIATED DOMAIN-CONTAINING PROTEIN-RELATED	AT5G03380
Eucgr.A01421	HOMEOBOX-LEUCINE ZIPPER PROTEIN ATHB-12-RELATED	AT2G46680
Eucgr.A01575	HOMEOBOX-LEUCINE ZIPPER PROTEIN ATHB-22-RELATED	AT5G03790
Eucgr.H05007	HYDROXYMETHYLGLUTARYL-COA REDUCTASE (NADPH	AT1G76490
Eucgr.L00234	INOSITOL 3-ALPHA-GALACTOSYLTRANSFERASE / UDP-ALPHA-D-GALACTOSE:MYO-INOSITOL 3-ALPHA-D-GALACTOSYLTRANSFERASE	AT1G56600
Eucgr.B00638	ISOASPARTYL PEPTIDASE/L-ASPARAGINASE 1	AT5G08100
Eucgr.A01783	ISOPENTENYL-DIPHOSPHATE DELTA-ISOMERASE / METHYLBUTENYLPYROPHOSPHATE ISOMERASE	AT3G02780
Eucgr.K00881	ISOPRENE SYNTHASE / ISPS	AT4G16740
Eucgr.H03426	KINASE LIKE PROTEIN	AT3G22750
Eucgr.I01311	KINESIN MOTOR FAMILY PROTEIN	AT4G39050
Eucgr.K01310	LATE EMBRYOGENESIS ABUNDANT (LEA	AT3G05975
Eucgr.E00095	LATE EMBRYOGENESIS ABUNDANT HYDROXYPROLINE-RICH GLYCOPROTEIN	AT2G46150
Eucgr.D02633	LEUCINE-RICH REPEAT-CONTAINING PROTEIN	AT3G07040
Eucgr.H04662	LIPOXYGENASE 6, CHLOROPLASTIC	AT1G67560
Eucgr.J00479	LONG-CHAIN-FATTY-ACYL-COA REDUCTASE / ACYL-COA REDUCTASE	AT4G33790
Eucgr.J01839	MAJOR FACILITATOR PROTEIN	AT2G30300
Eucgr.E01596	MALATE DEHYDROGENASE	AT1G04410
Eucgr.F01527	MATE EFFLUX FAMILY PROTEIN	AT1G47530
Eucgr.B02868	MATE EFFLUX FAMILY PROTEIN-RELATED	AT1G15170
Eucgr.B03798	MEMBER OF 'GDXG' FAMILY OF LIPOLYTIC ENZYMES	AT5G06570
Eucgr.F04467	METAL TOLERANCE PROTEIN 10-RELATED	AT1G16310
Eucgr.E00212	METHYLTRANSFERASE	AT4G00750
Eucgr.K02960	MITOCHONDRIAL CARRIER PROTEIN MRS3/4	AT1G07030
Eucgr.J02452	MLO FAMILY (MLO	AT1G11000
Eucgr.F03332	MLO-LIKE PROTEIN 11-RELATED	AT5G53760
Eucgr.E03410	MONOOXYGENASE	AT5G05320
Eucgr.E03400	MONOOXYGENASE	AT5G05320
Eucgr.I00264	MONOOXYGENASE	AT5G05320
Eucgr.F03538	MULTI-COPPER OXIDASE TYPE I FAMILY PROTEIN-RELATED	AT1G76160
Eucgr.J01527	MULTIDRUG RESISTANCE PROTEIN	AT1G71140
Eucgr.F00387	MULTIDRUG RESISTANCE PROTEIN	AT5G65380
Eucgr.D00552	MUTT-NUDIX-RELATED	AT1G28960
Eucgr.G02492	MYB TRANSCRIPTION FACTOR	AT1G69560
Eucgr.F02756	MYB-LIKE DNA-BINDING PROTEIN MYB	AT1G17950
Eucgr.A01670	MYB-LIKE DNA-BINDING PROTEIN MYB	AT5G57620
Eucgr.E01053	NAC DOMAIN-CONTAINING PROTEIN 12	AT2G46770
Eucgr.I00100	NAC DOMAIN-CONTAINING PROTEIN 2	AT1G01720
Eucgr.I00059	NAC DOMAIN-CONTAINING PROTEIN 2	AT1G01720
Eucgr.A01247	NADP-RETINOL DEHYDROGENASE / RETINOL DEHYDROGENASE (NADP(+	AT5G02540
Eucgr.J03115	NATURAL RESISTANCE-ASSOCIATED MACROPHAGE PROTEIN 1	AT1G15960
Eucgr.I01828	NHL REPEAT-CONTAINING PROTEIN	AT5G14890
Eucgr.B02259	NON-SPECIFIC PHOSPHOLIPASE C1	AT1G07230
Eucgr.E01173	NON-SPECIFIC SERINE/THREONINE PROTEIN KINASE / THREONINE-SPECIFIC PROTEIN KINASE	AT1G61590
Eucgr.F01377	NON-SPECIFIC SERINE/THREONINE PROTEIN KINASE / THREONINE-SPECIFIC PROTEIN KINASE	AT1G78530
Eucgr.C01118	NON-SPECIFIC SERINE/THREONINE PROTEIN KINASE / THREONINE-SPECIFIC PROTEIN KINASE	AT5G20050
Eucgr.A01056	NPH3 FAMILY (NPH3	AT5G48130
Eucgr.E00649	NUCLEAR TRANSPORT FACTOR 2 (NTF2	AT5G41470
Eucgr.B03641	OMEGA-6 FATTY ACID DESATURASE	AT3G12120
Eucgr.H02860	PECTATE LYASE 1-RELATED	AT4G13710
Eucgr.E01169	PECTINACETYLESTERASE FAMILY PROTEIN	AT4G19420
Eucgr.C00760	PECTINESTERASE/PECTINESTERASE INHIBITOR 54-RELATED	AT5G20860
Eucgr.I00717	PEROXIDASE 35-RELATED	AT5G67400
Eucgr.B03067	PHOSPHOENOLPYRUVATE CARBOXYLASE 4	AT1G68750
Eucgr.B02942	PHOSPHOGLUCOMUTASE, CYTOPLASMIC 1-RELATED	AT1G23190
Eucgr.F00493	PHOSPHOGLYCERATE MUTASE (2,3-DIPHOSPHOGLYCERATE-DEPENDENT	AT1G22170
Eucgr.K01314	PHOSPHOGLYCERATE MUTASE (2,3-DIPHOSPHOGLYCERATE-DEPENDENT	AT3G08590
Eucgr.F03968	PLASTOCYANIN-LIKE DOMAIN (CU_BIND_LIKE	AT5G15350
Eucgr.E00276	PLATZ TRANSCRIPTION FACTOR DOMAIN-CONTAINING PROTEIN	AT4G17900
Eucgr.F01950	PLATZ TRANSCRIPTION FACTOR FAMILY PROTEIN	AT1G21000
Eucgr.B03214	POLLEN ALLERGEN (POLLEN_ALLERG_1	AT1G69530
Eucgr.A01591	POLYADENYLATE-BINDING PROTEIN 7	AT2G36660
Eucgr.D00019	POLYGALACTURONASE / PECTINASE	AT4G20040
Eucgr.E00265	PREDICTED MEMBRANE PROTEIN	AT4G17790
Eucgr.C04321	PREDICTED MEMBRANE PROTEINS, CONTAIN HEMOLYSIN III DOMAIN	AT2G24150
Eucgr.L03100	PREMASPIRODIENE OXYGENASE	NULL
Eucgr.A02546	PROLYCOPENE ISOMERASE / CRTISO	AT1G06820
Eucgr.D01951	PROPROTEIN CONVERTASE SUBTILISIN/KEXIN	AT1G04110
Eucgr.F00648	PROTEIN C05C9.1	AT1G04970
Eucgr.I00203	PROTEIN DA1-RELATED 1-RELATED	AT4G36860
Eucgr.J02571	PROTEIN DGAT-2	AT3G51520
Eucgr.C02885	PROTEIN OF UNKNOWN FUNCTION (DUF630	AT5G25590
Eucgr.G02936	PROTEIN OF UNKNOWN FUNCTION, DUF547 (DUF547	AT2G39690
Eucgr.K00946	PROTEIN PHOSPHATASE 2C 1-RELATED	AT4G03415
Eucgr.G02509	PROTEIN PHYTOCHROME KINASE SUBSTRATE 1-RELATED	AT2G02950
Eucgr.K03413	PROTEIN POP3-RELATED	AT3G17210
Eucgr.K02957	PROTEIN TRICHOME BIREFRINGENCE-LIKE 34	AT2G38320
Eucgr.H01867	PROTEIN TYROSINE KINASE (PKINASE_TYR	AT2G43850
Eucgr.K02898	PTPLA DOMAIN PROTEIN	AT5G10480
Eucgr.F00392	PURINE PERMEASE 1-RELATED	AT1G28220
Eucgr.K01625	PYRROLINE-5-CARBOXYLATE REDUCTASE / P5CR	AT5G14800
Eucgr.E01909	PYRUVATE DEHYDROGENASE E1 COMPONENT SUBUNIT BETA-2, CHLOROPLASTIC-RELATED	AT2G34590
Eucgr.I01250	RETICULON	AT1G19360
Eucgr.A02040	RETICULON-LIKE PROTEIN B8	AT3G10260
Eucgr.A01271	RHOMBOID-LIKE PROTEIN 4	AT2G29050
Eucgr.B00359	RING FINGER DOMAIN-CONTAINING	AT2G18650
Eucgr.F00624	RNA RECOGNITION MOTIF-CONTAINING PROTEIN	AT3G07810
Eucgr.E01168	ROP GUANINE NUCLEOTIDE EXCHANGE FACTOR 14	AT1G31650
Eucgr.H04705	SHORT CHAIN DEHYDROGENASE (ADH_SHORT	AT1G67730
Eucgr.H00288	SHORT CHAIN DEHYDROGENASE (ADH_SHORT	AT3G59710
Eucgr.E01217	SODIUM/SOLUTE SYMPORTER	AT5G45380
Eucgr.J00186	TAXADIEN-5-ALPHA-OL O-ACETYLTRANSFERASE / TAXADIENOL ACETYLTRANSFERASE	AT2G40230
Eucgr.F00973	TBC1 DOMAIN FAMILY MEMBER GTPASE-ACTIVATING PROTEIN	AT4G27100
Eucgr.E01392	THAUMATIN FAMILY (THAUMATIN	AT1G20030
Eucgr.F00433	TRANSCRIPTION FACTOR GATA GATA BINDING FACTOR	AT3G21175
Eucgr.C00899	TRANSCRIPTION FACTOR GATA GATA BINDING FACTOR	AT4G26150
Eucgr.H01071	TRANSCRIPTION FACTOR GATA GATA BINDING FACTOR	AT5G49300
Eucgr.K03061	TRANSCRIPTION FACTOR LHW	AT2G31280
Eucgr.G00900	TRANSFERASE FAMILY (TRANSFERASE	AT3G26040
Eucgr.G00903	TRANSFERASE FAMILY (TRANSFERASE	AT3G26040
Eucgr.I02282	TRANSMEMBRANE AMINO ACID TRANSPORTER PROTEIN (AA_TRANS	AT1G47670
Eucgr.K02515	TRANS-ZEATIN O-BETA-D-GLUCOSYLTRANSFERASE / ZEATIN O-GLUCOSYLTRANSFERASE	AT3G02100
Eucgr.J00755	TRIACYLGLYCEROL LIPASE / TRIGLYCERIDE LIPASE // PHOSPHOLIPASE A(1	AT1G51440
Eucgr.J03133	TUBBY-LIKE PROTEIN 8	AT1G16070
Eucgr.H00234	VERY-LONG-CHAIN 3-OXOACYL-COA SYNTHASE / VERY-LONG-CHAIN BETA-KETOACYL-COA SYNTHASE	AT1G04220
Eucgr.D00055	VERY-LONG-CHAIN 3-OXOACYL-COA SYNTHASE / VERY-LONG-CHAIN BETA-KETOACYL-COA SYNTHASE	AT2G26640
Eucgr.E00826	XENOBIOTIC-TRANSPORTING ATPASE / STEROID-TRANSPORTING ATPASE	AT3G59140
Eucgr.A01085	ZINC FINGER FYVE DOMAIN CONTAINING PROTEIN	AT2G04570
Eucgr.F03090	ZINC FINGER FYVE DOMAIN CONTAINING PROTEIN	AT3G16370
Eucgr.K02058	ZINC FINGER FYVE DOMAIN CONTAINING PROTEIN	AT5G03610
Eucgr.D01677	ZINC FINGER FYVE DOMAIN CONTAINING PROTEIN	AT5G41890
Eucgr.G01188	ZINC METALLOPEPTIDASE EGY3, CHLOROPLASTIC-RELATED	AT1G17870
Eucgr.H00231		NULL

## Sheet: Module Lightcyan
Module Lightcyan				Biological Process Enrichment							Kegg pathway Enrichment
nodeName	ID	Ortho At		GO-ID	p-value	corr p-value	Description	Gene number	Gene List		Term	Count	%	P-Value	Benjamini
Eucgr.A02288		NULL		6694	4.1783e-05	0.020596	steroid biosynthetic process	4	AT3G02580|AT5G05690|AT4G12110|AT1G58440		Steroid biosynthesis	3	2,2	1,1E-2	3,4E-1
Eucgr.A02312	RHO TERMINATION FACTOR, N-TERMINAL DOMAIN (RHO_N	NULL		48359	7.7429e-05	0.020596	mucilage metabolic process involved seed coat development	2	AT5G63800|AT5G67360		Biosynthesis of secondary metabolites	11	8,1	2,0E-2	3,0E-1
Eucgr.H03533		NULL		10191	0.00015434	0.026936	mucilage metabolic process	2	AT5G63800|AT5G67360		Metabolic pathways	14	10,3	7,3E-2	6,0E-1
Eucgr.I01997		NULL		16126	0.00021375	0.026936	sterol biosynthetic process	3	AT3G02580|AT4G12110|AT1G58440
Eucgr.J00636		NULL		8202	0.00025316	0.026936	steroid metabolic process	4	AT3G02580|AT5G05690|AT4G12110|AT1G58440
Eucgr.K00240		NULL		16125	0.00034782	0.03084	sterol metabolic process	3	AT3G02580|AT4G12110|AT1G58440
Eucgr.L02715	F18B13.21 PROTEIN-RELATED	NULL		8152	0.00053041	0.038963	metabolic process	52	AT2G30150|AT3G03980|AT5G23210|AT2G26800|AT4G37000|AT4G38650|AT1G79720|AT4G11530|AT1G45110|AT1G71000|AT4G33840|AT3G15840|AT3G02580|AT1G55370|AT1G58440|AT3G24550|AT1G62660|AT1G16120|AT1G22360|AT5G65205|AT5G35220|AT1G69730|AT3G03080|AT1G75090|AT5G39020|AT5G15050|AT4G03210|AT2G32950|AT4G23180|AT5G14760|AT1G32100|AT2G32150|AT4G18700|AT5G54770|AT3G47650|AT5G07620|AT5G50250|AT5G66150|AT5G67360|AT1G15410…
Eucgr.H03430	POLYPHOSPHATE 5'-PHOSPHATASE-RELATED	AT1G05470		50896	0.0005859	0.038963	response to stimulus	30	AT2G32950|AT1G59960|AT1G59940|AT1G29690|AT1G69040|AT4G14960|AT4G37000|AT2G22540|AT5G54770|AT1G19250|AT5G50250|AT5G38280|AT3G08860|AT1G58440|AT2G29090|AT3G24550|AT1G05470|AT5G24270|AT4G08950|AT2G39730|AT1G27510|AT5G05690|AT2G21340|AT5G35220|AT1G75750|AT1G47128|AT3G45140|AT1G75090|AT1G80710|AT4G18210
Eucgr.A02644	OXIDOREDUCTASE, 2OG-FE II OXYGENASE FAMILY PROTEIN	AT1G06620
Eucgr.B02145	CHLOROPLAST J-LIKE DOMAIN 1-CONTAINING PROTEIN	AT1G08640
Eucgr.C01133	GLUTAMATE RACEMASE	AT1G15410
Eucgr.K01450	PROTEIN KINASE DOMAIN (PKINASE	AT1G16120
Eucgr.G02487	PREDICTED MEMBRANE PROTEIN	AT1G18720
Eucgr.C00446	DIMETHYLANILINE MONOOXYGENASE	AT1G19250
Eucgr.F04353	PROTEIN OF UNKNOWN FUNCTION (DUF740	AT1G21830
Eucgr.H04760	GLUCOSYL/GLUCURONOSYL TRANSFERASES	AT1G22360
Eucgr.E01364	ALCOHOL DEHYDROGENASE RELATED	AT1G23740
Eucgr.H03378	F-BOX ONLY PROTEIN 7	AT1G23780
Eucgr.K02848	DOMAIN OF UNKNOWN FUNCTION (DUF3506	AT1G27510
Eucgr.A00720	MAC/PERFORIN DOMAIN (MACPF	AT1G29690
Eucgr.E01255	PINORESINOL-LARICIRESINOL REDUCTASE	AT1G32100
Eucgr.F01602	RIBOSOMAL RNA SMALL SUBUNIT METHYLTRANSFERASE I	AT1G45110
Eucgr.F00184	CYSTEINE PROTEASE FAMILY C1-RELATED	AT1G47128
Eucgr.F02389	LYSINE HISTIDINE TRANSPORTER-LIKE 8	AT1G47670
Eucgr.J03000	COATOMER SUBUNIT BETA'-1	AT1G52360
Eucgr.K01496	NDH-DEPENDENT CYCLIC ELECTRON FLOW 5	AT1G55370
Eucgr.F03180	GTP-BINDING PROTEIN-RELATED	AT1G56050
Eucgr.H04118	PROTEIN KINASE FAMILY PROTEIN	AT1G56720
Eucgr.F00103	SQUALENE MONOOXYGENASE / SQUALENE EPOXIDASE	AT1G58440
Eucgr.B02571	TWO-COMPONENT RESPONSE REGULATOR ARR15-RELATED	AT1G59940
Eucgr.B03374	TWO-COMPONENT RESPONSE REGULATOR ARR15-RELATED	AT1G59940
Eucgr.B02568	ALDO/KETO REDUCTASE-RELATED	AT1G59960
Eucgr.B02556	DOMAIN OF UNKNOWN FUNCTION (DUF4228	AT1G60010
Eucgr.D02029	ACID BETA-FRUCTOFURANOSIDASE 3, VACUOLAR-RELATED	AT1G62660
Eucgr.G02406	WPP DOMAIN-INTERACTING TAIL-ANCHORED PROTEIN 2	AT1G68910
Eucgr.G02423	ACT DOMAIN-CONTAINING PROTEIN 5	AT1G69040
Eucgr.K01441	PROTEIN KINASE DOMAIN (PKINASE	AT1G69730
Eucgr.B02899	DNAJ HOMOLOG SUBFAMILY C MEMBER	AT1G71000
Eucgr.L01277	ALCOHOL DEHYDROGENASE RELATED	AT1G72680
Eucgr.F01542	3-METHYLADENINE GLYCOSYLASE I-RELATED	AT1G75090
Eucgr.F00590	GIBBERELLIN-REGULATED PROTEIN 1-RELATED	AT1G75750
Eucgr.F02733	SNOAL-LIKE POLYKETIDE CYCLASE	AT1G78780
Eucgr.J03131	ASPARTYL PROTEASES	AT1G79720
Eucgr.C00403	WD REPEAT-CONTAINING PROTEIN 76	AT1G80710
Eucgr.K00963	POLYOL TRANSPORTER 4-RELATED	AT2G20780
Eucgr.I01313	ENHANCED DISEASE SUSCEPTIBILITY 5-RELATED	AT2G21340
Eucgr.F02146	MADS-BOX PROTEIN SVP	AT2G22540
Eucgr.C00651	COTTON FIBRE EXPRESSED PROTEIN (DUF761	AT2G26110
Eucgr.B03752	HYDROXYMETHYLGLUTARYL-COA LYASE / HMG-COA LYASE	AT2G26800
Eucgr.B02514	CYTOKININ RIBOSIDE 5'-MONOPHOSPHATE PHOSPHORIBOHYDROLASE LOG3-RELATED	AT2G28305
Eucgr.B02412	3-KETOACYL-COA SYNTHASE 12-RELATED	AT2G28630
Eucgr.B02321	ABSCISIC ACID 8'-HYDROXYLASE 2	AT2G29090
Eucgr.J01880	UDP-GLYCOSYLTRANSFERASE 87A2	AT2G30150
Eucgr.A00011	TRIGGER FACTOR CHAPERONE AND PEPTIDYL-PROLYL CIS/TRANS ISOMERASE	AT2G30695
Eucgr.H03532	HALOACID DEHALOGENASE-LIKE HYDROLASE	AT2G32150
Eucgr.A00897	EXPRESSED PROTEIN	AT2G32210
Eucgr.D01376	WD40 REPEAT-CONTAINING PROTEIN // PEROXISOMAL TARGETING SIGNAL TYPE 2 RECEPTOR	AT2G32950
Eucgr.B03632	PROTEIN SSU-2, ISOFORM B	AT2G34860
Eucgr.B02310	RIBULOSE BISPHOSPHATE CARBOXYLASE/OXYGENASE ACTIVASE, CHLOROPLASTIC	AT2G39730
Eucgr.J00119	BZIP TRANSCRIPTION FACTOR (BZIP_1	AT2G40620
Eucgr.A01974	MITOGEN-ACTIVATED PROTEIN KINASE 20	AT2G42880
Eucgr.B03615	F-BOX DOMAIN (F-BOX	AT2G44130
Eucgr.E00249	F1C9.34 PROTEIN-RELATED	AT2G44260
Eucgr.J02254	F4P13.14 PROTEIN-RELATED	AT3G01600
Eucgr.J02353	MAJOR FACILITATOR PROTEIN	AT3G01930
Eucgr.I01627	ACR6	AT3G01990
Eucgr.J01509	LATHOSTEROL OXIDASE	AT3G02580
Eucgr.H00260	2-ALKENAL REDUCTASE (NADP(+	AT3G03080
Eucgr.K01487	NAD(P	AT3G03980
Eucgr.B02194	DEAD-BOX ATP-DEPENDENT RNA HELICASE 50	AT3G06980
Eucgr.K01268	ALANINE--GLYOXYLATE AMINOTRANSFERASE 2 HOMOLOG 2, MITOCHONDRIAL-RELATED	AT3G08860
Eucgr.J00955	ALPHA/BETA HYDROLASE FOLD-CONTAINING PROTEIN	AT3G09690
Eucgr.C01181		AT3G15760
Eucgr.F03876	POST-ILLUMINATION CHLOROPHYLL FLUORESCENCE INCREASE PROTEIN	AT3G15840
Eucgr.J02997	G-PROTEIN BETA SUBUNIT	AT3G15980
Eucgr.J03003	G-PROTEIN BETA SUBUNIT	AT3G15980
Eucgr.H04079	SERINE CARBOXYPEPTIDASE-LIKE 33	AT3G17180
Eucgr.I01228	F-BOX AND WD40 DOMAIN PROTEIN	AT3G18950
Eucgr.F02299	D-ISOMER SPECIFIC 2-HYDROXYACID DEHYDROGENASE, CATALYTIC DOMAIN (2-HACID_DH	AT3G19480
Eucgr.I01085	PROTEIN OF UNKNOWN FUNCTION (DUF620	AT3G19540
Eucgr.G00438	0	AT3G19550
Eucgr.C02889	PROLINE-RICH RECEPTOR-LIKE PROTEIN KINASE PERK1-RELATED	AT3G24550
Eucgr.A02203	ACETYL-COA:BENZYLALCOHOL ACETYLTRANFERASE-LIKE PROTEIN-RELATED	AT3G26040
Eucgr.G01934	A.THALIANA MRNA (ORF19	AT3G26740
Eucgr.B03529	TRANSCRIPTION FACTOR TCP20-RELATED	AT3G27010
Eucgr.J00819	LINOLEATE 13S-LIPOXYGENASE / LIPOXIDASE	AT3G45140
Eucgr.B02462	TETRASPANIN-16-RELATED	AT3G45600
Eucgr.C02783		AT3G47650
Eucgr.A00727		AT3G51580
Eucgr.G02727	PHOSPHOGLUCAN PHOSPHATASE DSP4, CHLOROPLASTIC	AT3G52180
Eucgr.A02571	SPLICING FACTOR 3B, SUBUNIT 4	AT3G52380
Eucgr.A02194	CYTOCHROME P450 CYP4/CYP19/CYP26 SUBFAMILIES	AT3G56630
Eucgr.D02341	ZINC FINGER FYVE DOMAIN CONTAINING PROTEIN	AT4G01130
Eucgr.K00883	XYLOGLUCAN ENDOTRANSGLUCOSYLASE/HYDROLASE PROTEIN 9	AT4G03210
Eucgr.K01002	ANKYRIN REPEATS (3 COPIES	AT4G03500
Eucgr.F00357	PHOSPHATE-RESPONSIVE 1 FAMILY PROTEIN	AT4G08950
Eucgr.D02540	TRANSMEMBRANE PROTEIN INDUCED BY TUMOR NECROSIS FACTOR ALPHA	AT4G10430
Eucgr.H05144	ANKYRIN REPEAT FAMILY PROTEIN-RELATED	AT4G10720
Eucgr.C00392	GLYCOSYL HYDROLASES FAMILY 18 (GLYCO_HYDRO_18	AT4G11530
Eucgr.E00478	METHYLSTEROL MONOOXYGENASE / METHYLSTEROL HYDROXYLASE	AT4G12110
Eucgr.F02183	TUBULIN ALPHA-2 CHAIN-RELATED	AT4G14960
Eucgr.E00295	ALUMINUM-ACTIVATED MALATE TRANSPORTER 12-RELATED	AT4G17970
Eucgr.D00326	PURINE PERMEASE 10-RELATED	AT4G18210
Eucgr.D00481	CBL-INTERACTING SERINE/THREONINE-PROTEIN KINASE 12-RELATED	AT4G18700
Eucgr.E04171	NON-SPECIFIC SERINE/THREONINE PROTEIN KINASE / THREONINE-SPECIFIC PROTEIN KINASE	AT4G23180
Eucgr.I01612	NITRATE, FROMATE, IRON DEHYDROGENASE	AT4G25040
Eucgr.C02158	CEMA-LIKE PROTON EXTRUSION PROTEIN-LIKE PROTEIN	AT4G31040
Eucgr.G01214	1,4-BETA-XYLAN ENDOHYDROLASE-RELATED	AT4G33840
Eucgr.G01880	MONOSACCHARIDE-SENSING PROTEIN 2	AT4G35300
Eucgr.H01700	INOSINE-5-MONOPHOSPHATE DEHYDROGENASE RELATED	AT4G36910
Eucgr.I00930	RED CHLOROPHYLL CATABOLITE REDUCTASE / RED CHL CATABOLITE REDUCTASE	AT4G37000
Eucgr.F00146	4'-METHOXYISOFLAVONE 2'-HYDROXYLASE / ISOFLAVONE 2'-MONOOXYGENASE	AT4G37320
Eucgr.G01773	GLYCOSYL HYDROLASE FAMILY 10 PROTEIN	AT4G38650
Eucgr.B02731	ROP GUANINE NUCLEOTIDE EXCHANGE FACTOR 7	AT5G02010
Eucgr.G03059	CYTOCHROME P450 90A1	AT5G05690
Eucgr.A02920	PROTEIN KINASE FAMILY PROTEIN-RELATED	AT5G07620
Eucgr.G02591	DUPLICATED SANT DNA-BINDING DOMAIN-CONTAINING PROTEIN	AT5G08520
Eucgr.I01705	CCT MOTIF (CCT	AT5G14370
Eucgr.I01794	L-ASPARTATE OXIDASE / LASPO	AT5G14760
Eucgr.C04217	GLYCOSYLTRANSFERASE 14 FAMILY MEMBER	AT5G15050
Eucgr.J01413	O-FUCOSYLTRANSFERASE-LIKE PROTEIN	AT5G15740
Eucgr.H01877	2-ALKENAL REDUCTASE (NADP(+	AT5G16990
Eucgr.C03148	THERMOSPERMINE SYNTHASE ACAULIS5	AT5G19530
Eucgr.F03869	F18B13.21 PROTEIN-RELATED	AT5G20190
Eucgr.J00874	SERINE CARBOXYPEPTIDASE-LIKE 34	AT5G23210
Eucgr.K00249	U5 SNRNP-SPECIFIC PROTEIN-LIKE FACTOR AND RELATED PROTEINS // WD40 REPEAT-CONTAINING PROTEIN	AT5G23730
Eucgr.K00380	CALCINEURIN B-LIKE PROTEIN 4	AT5G24270
Eucgr.B01090	SUGAR TRANSPORT PROTEIN 13	AT5G26340
Eucgr.K01523	ZINC METALLOPROTEASE EGY1, CHLOROPLASTIC-RELATED	AT5G35220
Eucgr.H02301	GLYCEROPHOSPHODIESTER PHOSPHODIESTERASE / GLYCEROPHOSPHORYL DIESTER PHOSPHODIESTERASE	AT5G38280
Eucgr.K00526	GLYCEROPHOSPHODIESTER PHOSPHODIESTERASE / GLYCEROPHOSPHORYL DIESTER PHOSPHODIESTERASE	AT5G39020
Eucgr.E02395	ALKALINE CERAMIDASE-RELATED	AT5G46220
Eucgr.E03841	ADENINE NUCLEOTIDE ALPHA HYDROLASES-LIKE SUPERFAMILY PROTEIN	AT5G47740
Eucgr.F02315	KINESIN-LIKE PROTEIN-RELATED	AT5G47820
Eucgr.F02185	AMINO ACID PERMEASE 1-RELATED	AT5G49630
Eucgr.K02778	SPLICING FACTOR 3B, SUBUNIT 4	AT5G50250
Eucgr.A02869	K EFFLUX ANTIPORTER 5	AT5G51710
Eucgr.F03433	THIAMINE THIAZOLE SYNTHASE	AT5G54770
Eucgr.H00729		AT5G55980
Eucgr.K00066	PROTEIN BONZAI 3	AT5G61910
Eucgr.H05090	BETA-GALACTOSIDASE 6	AT5G63800
Eucgr.I00348	ACYLGLYCERONE-PHOSPHATE REDUCTASE / PALMITOYLDIHYDROXYACETONE-PHOSPHATE REDUCTASE	AT5G65205
Eucgr.B00056	MULTIDRUG RESISTANCE PROTEIN	AT5G65380
Eucgr.L01537	ALPHA-MANNOSIDASE	AT5G66150
Eucgr.G01420	PROPROTEIN CONVERTASE SUBTILISIN/KEXIN	AT5G67360
