# Supplementary material for: Distinct leaf transcriptomic response of water deficient Eucalyptus grandis submitted to potassium and sodium fertilization
Source: PLoS One. 2019 Jun 20;14(6):e0218528. doi: 10.1371/journal.pone.0218528 (PMC6586347; doi:10.1371/journal.pone.0218528)
Supplement: S3 Table — (XLSX) [file pone.0218528.s004.xlsx]

## Sheet: DEGs C "Rainfalls"
Non fertilized leaves: DEGs in response to rainfall reduction						Biological Process Enrichment in DEGs Up-regulated							Biological Process Enrichment of DEGs down-regulated								Kegg pathway Enrichment of DEGs up-regulated						Protein domain Enrichment of DEGs up-regulated				Protein domain Enrichment of DEGs down-regulated
DEGs	FDR	log2Fold	Sequence Description	Arabidopsis annotation		GO-ID	p-value	corr p-value	Description	Gene number	Gene List		GO-ID	p-value	corr p-value	Description	Gene number	Gene List			Term	Count	%	P-Value	Benjamini		Term	P-Value	Benjamini		Term	P-Value	Benjamini
Eucgr.A00001	0.00163	0.28	MOLECULAR CHAPERONE (DNAJ SUPERFAMILY	AT1G79940		44238	1.17e-24	1.6e-21	primary metabolic process	391	AT1G08490|AT3G11964|AT2G40510|AT1G33330|AT5G66860|AT1G14810|AT3G52270|AT5G61170|AT4G11130|AT3G01800|AT3G19440|AT1G20370|AT3G05290|AT1G53050|AT1G54380|AT4G13670|AT1G23400|AT5G16590|AT1G71850|AT1G68560|AT3G20440|AT2G36390|AT5G56940|AT3G18000|AT5G52100|AT2G05990|AT4G00100|AT1G56350|AT4G02400|AT3G17170|AT3G01820|AT1G32100|AT3G20330|AT5G56950|AT2G26100|AT5G07620|AT2G03220|AT5G40380|AT1G80570|AT5G62390…		51179	2.76e-08	2.4e-05	localization	105	AT1G12110|AT5G64560|AT1G05810|AT3G19960|AT1G43890|AT1G52360|AT3G10110|AT5G46860|AT4G18160|AT5G14570|AT4G05120|AT4G05000|AT1G14820|AT1G27970|AT1G79610|AT2G38290|AT5G03570|AT4G19640|AT3G10640|AT1G15960|AT1G60970|AT1G67400|AT4G39170|AT5G62680|AT3G21670|AT4G02080|AT1G68570|AT1G79900|AT5G60660|AT2G03620|AT4G35920|AT5G51710|AT3G54840|AT5G49630|AT5G47730|AT1G31120|AT3G01550|AT1G09070|AT2G01970|AT5G58060…			Ribosome biogenesis in eukaryotes	32	2,6	2,2E-12	2,2E-10		RNA helicase, DEAD-box type, Q motif	1,8E-11	3,0E-8		NAF domain	1,0E-5	1,1E-2
Eucgr.A00003	1.71e-05	-0.35889	G-PROTEIN COUPLED RECEPTOR	AT1G79510		9987	9.34e-24	6.4e-21	cellular process	469	AT1G08490|AT3G11964|AT2G40510|AT1G33330|AT2G36250|AT5G66860|AT1G14810|AT3G52270|AT5G61170|AT4G11130|AT3G01800|AT3G19440|AT1G20370|AT3G05290|AT1G53050|AT1G54380|AT4G13670|AT1G23400|AT5G17680|AT5G16590|AT3G56640|AT1G71850|AT1G11310|AT4G35230|AT2G36390|AT5G56940|AT3G18000|AT5G52100|AT2G05990|AT4G00100|AT5G17790|AT1G56350|AT4G02400|AT3G17170|AT3G01820|AT1G32100|AT3G20330|AT5G54770|AT5G56950|AT2G26100…		51234	3.52e-08	2.4e-05	establishment of localization	102	AT1G12110|AT5G64560|AT1G05810|AT3G19960|AT1G43890|AT1G52360|AT3G10110|AT5G46860|AT4G18160|AT5G14570|AT4G05120|AT4G05000|AT1G14820|AT1G27970|AT1G79610|AT2G38290|AT5G03570|AT4G19640|AT3G10640|AT1G15960|AT1G60970|AT1G67400|AT4G39170|AT5G62680|AT3G21670|AT4G02080|AT1G68570|AT1G79900|AT5G60660|AT2G03620|AT4G35920|AT5G51710|AT3G54840|AT5G49630|AT5G47730|AT1G31120|AT3G01550|AT1G09070|AT2G01970|AT5G58060…			Ribosome	55	4,4	2,8E-7	1,4E-5		DNA/RNA helicase, DEAD/DEAH box type, N-terminal	7,8E-11	6,3E-8		NAF/FISL domain	1,0E-5	1,1E-2
Eucgr.A00018	0.00014	-0.40285	MEMBRANE-ASSOCIATED PROTEIN VIPP1, CHLOROPLASTIC	AT1G65260		8152	1.68e-20	7.67e-18	metabolic process	431	AT1G08490|AT3G11964|AT2G40510|AT1G33330|AT5G66860|AT1G14810|AT3G52270|AT5G61170|AT4G11130|AT3G01800|AT3G19440|AT1G20370|AT3G05290|AT1G53050|AT1G54380|AT4G13670|AT1G23400|AT5G16590|AT1G71850|AT1G68560|AT3G20440|AT2G36390|AT5G56940|AT3G18000|AT5G52100|AT2G05990|AT4G00100|AT1G56350|AT4G02400|AT3G17170|AT3G01820|AT1G32100|AT3G20330|AT5G54770|AT5G56950|AT2G26100|AT5G07620|AT2G03220|AT5G40380|AT1G80570…		6810	3.03e-07	0.000137	transport	98	AT1G12110|AT5G64560|AT1G05810|AT3G19960|AT1G43890|AT1G52360|AT3G10110|AT5G46860|AT4G18160|AT5G14570|AT4G05120|AT4G05000|AT1G14820|AT1G27970|AT1G79610|AT2G38290|AT5G03570|AT4G19640|AT3G10640|AT1G15960|AT1G60970|AT1G67400|AT4G39170|AT5G62680|AT3G21670|AT4G02080|AT1G68570|AT1G79900|AT5G60660|AT2G03620|AT4G35920|AT5G51710|AT3G54840|AT5G49630|AT5G47730|AT1G31120|AT3G01550|AT1G09070|AT2G01970|AT5G58060…			RNA transport	27	2,2	2,5E-4	8,2E-3		P-loop containing nucleoside triphosphate hydrolase	3,8E-8	2,1E-5		Major facilitator superfamily domain	5,7E-5	3,1E-2
Eucgr.A00036	1.1e-07	1.01	RIBOSOME BIOGENESIS PROTEIN BMS1 HOMOLOG	AT1G06720		44237	8.21e-20	2.81e-17	cellular metabolic process	359	AT1G08490|AT3G11964|AT3G01120|AT1G63780|AT2G40510|AT1G33330|AT5G23570|AT1G63660|AT5G66860|AT1G14810|AT3G52270|AT3G56070|AT5G61170|AT4G11130|AT1G54820|AT1G51310|AT3G01800|AT3G19440|AT1G25260|AT1G20370|AT4G27290|AT3G05290|AT1G53050|AT5G35790|AT5G54190|AT1G54380|AT4G13670|AT1G03475|AT1G23400|AT3G05970|AT2G34640|AT5G26710|AT5G67380|AT5G16590|AT5G26830|AT1G64880|AT5G20050|AT4G39280|AT1G71850|AT3G26410…		9628	6.22e-07	0.000212	response to abiotic stimulus	80	AT1G12110|AT3G09600|AT2G16720|AT1G32640|AT1G18330|AT2G46970|AT5G35630|AT1G54100|AT5G37850|AT2G05620|AT1G79000|AT1G46768|AT4G16780|AT4G33000|AT5G46860|AT4G00430|AT5G49730|AT4G01280|AT5G47390|AT4G21870|AT1G11910|AT5G67385|AT4G20260|AT2G30360|AT2G38760|AT3G17510|AT2G26710|AT5G63860|AT1G70000|AT5G02120|AT2G02760|AT1G47128|AT3G51630|AT1G22640|AT1G05200|AT4G38620|AT2G26670|AT4G26850|AT3G06510|AT4G39090…			Fatty acid biosynthesis	11	0,9	5,0E-4	1,3E-2		Tetratricopeptide-like helical	5,8E-8	2,4E-5		Myb domain, plants	7,8E-5	2,8E-2
Eucgr.A00041	2.7e-12	-0.705052	HYDROLASE, ALPHA/BETA FOLD FAMILY PROTEIN	AT5G17780		43170	2.26e-19	6.19e-17	macromolecule metabolic process	290	AT1G08490|AT3G11964|AT1G63780|AT2G40510|AT1G33330|AT5G23570|AT5G23210|AT5G66860|AT3G52270|AT3G56070|AT5G61170|AT4G11130|AT1G54820|AT1G51310|AT3G01800|AT3G19440|AT1G25260|AT1G20370|AT4G27290|AT1G53050|AT1G54380|AT4G13670|AT1G23400|AT2G34640|AT5G26710|AT5G67380|AT5G16590|AT5G26830|AT1G64880|AT5G20050|AT4G39280|AT1G71850|AT1G68560|AT3G04400|AT3G57290|AT2G01830|AT2G36390|AT5G56940|AT3G13470|AT3G04770…		80040	5.87e-05	0.00988	positive regulation of cellular response to phosphate starvation	3	AT5G20150|AT5G18200|AT2G45130			Fatty acid metabolism	13	1,0	4,8E-3	9,3E-2		GroEL-like equatorial domain	1,6E-7	5,3E-5		Myb domain	4,2E-4	1,1E-1
Eucgr.A00102	0.00124	0.47	TRANSCRIPTION FACTOR POSF21-RELATED	AT1G06070		44260	6.29e-18	1.44e-15	cellular macromolecule metabolic process	263	AT1G08490|AT3G11964|AT1G63780|AT2G40510|AT1G33330|AT5G23570|AT5G66860|AT3G52270|AT3G56070|AT5G61170|AT4G11130|AT1G54820|AT1G51310|AT3G01800|AT3G19440|AT1G25260|AT1G20370|AT4G27290|AT1G53050|AT1G54380|AT4G13670|AT1G23400|AT2G34640|AT5G26710|AT5G67380|AT5G16590|AT5G26830|AT1G64880|AT5G20050|AT4G39280|AT1G71850|AT3G04400|AT3G57290|AT2G01830|AT2G36390|AT5G56940|AT3G13470|AT3G04770|AT4G00100|AT1G56350…		32103	5.87e-05	0.00988	positive regulation of response to external stimulus	3	AT5G20150|AT5G18200|AT2G45130			N-Glycan biosynthesis	9	0,7	1,4E-2	2,1E-1		Translation elongation/initiation factor/Ribosomal, beta-barrel	2,4E-7	6,4E-5		Protein phosphatase 2C (PP2C)-like	8,6E-4	1,7E-1
Eucgr.A00197	1.58e-09	0.58	TRNA (PSEUDOURIDINE(54	AT3G57000		9790	2.96e-16	5.8e-14	embryonic development	61	AT5G18820|AT1G68990|AT2G34790|AT4G28210|AT1G14610|AT3G15880|AT1G43170|AT4G13750|AT3G46740|AT4G10760|AT3G61780|AT1G49510|AT5G39710|AT3G18110|AT5G53860|AT1G79560|AT1G06220|AT5G18570|AT4G20060|AT4G01560|AT1G15750|AT3G02660|AT5G19620|AT5G23880|AT5G16750|AT3G04400|AT2G01830|AT3G20440|AT5G63420|AT2G32700|AT4G32400|AT1G21750|AT1G79490|AT3G06430|AT3G49240|AT5G26742|AT1G10270|AT5G53400|AT1G10510|AT5G62440…		32106	5.87e-05	0.00988	positive regulation of response to extracellular stimulus	3	AT5G20150|AT5G18200|AT2G45130			Circadian rhythm - plant	8	0,6	1,5E-2	1,9E-1		GTP binding domain	3,6E-7	8,3E-5		SANT/Myb domain	1,3E-3	2,1E-1
Eucgr.A00214	9.47e-08	0.83	DEAD-BOX ATP-DEPENDENT RNA HELICASE 28	AT4G16630		10467	5.98e-16	1.03e-13	gene expression	139	AT3G11964|AT1G63780|AT2G40510|AT1G33330|AT5G14580|AT1G63020|AT5G23570|AT1G30460|AT5G66860|AT3G52270|AT2G19870|AT5G61170|AT4G11130|AT1G51310|AT3G01800|AT1G16280|AT1G25260|AT1G20370|AT5G28740|AT1G54380|AT2G40590|AT4G34530|AT2G20060|AT2G47420|AT1G23400|AT5G59240|AT2G34640|AT5G64390|AT5G26710|AT5G26830|AT1G64880|AT4G39280|AT5G27640|AT2G15820|AT3G22330|AT5G24490|AT2G34480|AT3G58660|AT2G32060|AT3G04400…		32109	5.87e-05	0.00988	positive regulation of response to nutrient levels	3	AT5G20150|AT5G18200|AT2G45130			Biotin metabolism	5	0,4	1,6E-2	1,9E-1		Helicase, C-terminal	5,9E-7	1,2E-4		Ubiquitin-conjugating enzyme, active site	2,3E-3	3,1E-1
Eucgr.A00216	3.12e-07	0.76	PIRIN	AT2G43120		16070	7.87e-14	1.2e-11	RNA metabolic process	63	AT3G23070|AT3G11964|AT1G63780|AT5G14580|AT1G63020|AT5G23570|AT1G30460|AT3G52270|AT1G14610|AT2G19870|AT4G11130|AT1G51310|AT4G10760|AT3G19440|AT1G16280|AT1G20370|AT5G28740|AT2G47580|AT1G54380|AT4G38890|AT4G34530|AT2G47420|AT1G23400|AT2G34640|AT1G15510|AT5G64390|AT5G26710|AT4G25630|AT5G26830|AT3G02660|AT4G26600|AT4G39280|AT3G22690|AT5G41770|AT5G23880|AT2G15820|AT3G22330|AT3G58660|AT3G60500|AT3G57290…		19374	7.26e-05	0.00988	galactolipid metabolic process	4	AT4G00550|AT3G11670|AT5G20410|AT4G31780			Protein processing in endoplasmic reticulum	24	1,9	5,5E-2	4,7E-1		Helicase, superfamily 1/2, ATP-binding domain	9,7E-7	1,8E-4		Serine/threonine-protein kinase, active site	2,7E-3	3,2E-1
Eucgr.A00219	0.000671	0.6	U3-CONTAINING 90S PRE-RIBOSOMAL COMPLEX SUBUNIT (CMS1	AT2G43110		44249	2.58e-13	3.46e-11	cellular biosynthetic process	181	AT1G08490|AT3G01120|AT2G40510|AT1G33330|AT1G63020|AT5G46290|AT5G66860|AT1G14810|AT3G52270|AT5G61170|AT3G01800|AT1G25260|AT5G54190|AT2G40590|AT4G34530|AT2G20060|AT1G03475|AT1G29900|AT5G59240|AT5G23960|AT2G34640|AT5G26710|AT5G26830|AT1G64880|AT4G39280|AT5G27640|AT1G34130|AT3G03710|AT5G24490|AT2G34480|AT3G58660|AT2G32060|AT3G04400|AT3G60500|AT3G57290|AT5G28060|AT5G13930|AT4G14910|AT3G62120|AT2G36390…		19375	7.26e-05	0.00988	galactolipid biosynthetic process	4	AT4G00550|AT3G11670|AT5G20410|AT4G31780			RNA degradation	14	1,1	6,6E-2	5,0E-1		GroEL-like apical domain	1,2E-6	1,9E-4		Ubiquitin-conjugating enzyme/RWD-like	3,2E-3	3,3E-1
Eucgr.A00239	0.00103	0.54		AT1G21600		9058	2.77e-13	3.46e-11	biosynthetic process	190	AT1G08490|AT3G01120|AT2G40510|AT1G33330|AT1G63020|AT5G46290|AT5G66860|AT1G14810|AT3G52270|AT5G61170|AT3G01800|AT1G25260|AT5G54190|AT2G40590|AT4G34530|AT2G20060|AT1G03475|AT1G29900|AT5G59240|AT5G23960|AT3G02580|AT2G34640|AT5G26710|AT5G26830|AT1G64880|AT4G39280|AT5G27640|AT1G34130|AT3G03710|AT5G24490|AT2G34480|AT3G58660|AT2G32060|AT3G04400|AT3G60500|AT3G57290|AT5G28060|AT5G13930|AT4G14910|AT3G62120…		9651	8.16e-05	0.0101	response to salt stress	30	AT3G09600|AT4G39090|AT2G16720|AT4G01070|AT1G18330|AT5G35410|AT5G35630|AT1G54100|AT5G37850|AT3G07370|AT1G77120|AT4G33000|AT5G23860|AT4G24960|AT4G30960|AT1G06040|AT2G37570|AT4G01280|AT5G47390|AT1G11910|AT5G24270|AT3G23600|AT2G38760|AT3G17510|AT1G01060|AT1G70000|AT1G53580|AT3G48330|AT1G22640|AT4G34000			Aminoacyl-tRNA biosynthesis	14	1,1	8,2E-2	5,5E-1		Chaperonin Cpn60/TCP-1	1,2E-6	1,9E-4		Zinc finger, B-box	3,2E-3	3,0E-1
Eucgr.A00240	1.8e-05	1.08	PPR REPEAT (PPR	AT1G06710		32502	4.47e-13	5.12e-11	developmental process	145	AT4G05410|AT3G56990|AT5G23570|AT5G18820|AT2G34590|AT2G37860|AT2G15790|AT3G15880|AT1G16280|AT3G61780|AT1G49510|AT5G03680|AT3G18110|AT1G79560|AT3G05290|AT1G06220|AT5G64390|AT4G01560|AT1G15750|AT5G19620|AT3G56640|AT5G16750|AT4G10710|AT2G37630|AT3G04400|AT3G57290|AT3G45600|AT2G01830|AT3G20440|AT1G74720|AT3G44750|AT5G39740|AT3G18000|AT1G17020|AT2G40760|AT4G32400|AT2G46340|AT3G25290|AT1G21750|AT3G27010…		50896	0.000112	0.0117	response to stimulus	164	AT1G12110|AT4G30610|AT5G25110|AT1G32640|AT1G18330|AT2G46970|AT3G11280|AT4G13830|AT2G44270|AT5G37850|AT2G05620|AT3G47990|AT5G52450|AT1G78870|AT1G80840|AT1G46768|AT3G48040|AT4G16780|AT5G46860|AT5G42380|AT4G20380|AT4G04955|AT5G24530|AT5G49730|AT4G01280|AT5G47390|AT4G21870|AT1G11310|AT5G67385|AT4G20260|AT5G07010|AT4G29080|AT5G06320|AT3G17790|AT5G58600|AT2G26710|AT5G63860|AT2G38290|AT1G70000|AT5G02120…			Pyrimidine metabolism	14	1,1	8,2E-2	5,5E-1		Pentatricopeptide repeat	7,5E-6	1,1E-3		S-receptor-like serine/threonine-protein kinase	3,8E-3	3,2E-1
Eucgr.A00251	7.81e-07	0.81	GEM-ASSOCIATED PROTEIN 2	AT1G54380		34641	5.37e-13	5.67e-11	cellular nitrogen compound metabolic process	125	AT3G11964|AT3G01120|AT1G63780|AT5G14580|AT1G63020|AT5G23570|AT1G63660|AT1G30460|AT1G14810|AT3G52270|AT2G19870|AT4G11130|AT4G37000|AT1G51310|AT3G19440|AT1G16280|AT1G20370|AT5G28740|AT5G35790|AT5G54190|AT1G54380|AT4G34530|AT1G03475|AT2G47420|AT1G23400|AT1G29900|AT2G34640|AT1G15510|AT5G64390|AT5G26710|AT5G26830|AT4G39280|AT3G22690|AT2G15820|AT3G22330|AT3G03710|AT3G58660|AT3G60500|AT3G57290|AT5G12200…		16311	0.000113	0.0117	dephosphorylation	10	AT4G27800|AT3G58500|AT2G33700|AT3G16560|AT5G46410|AT4G18010|AT4G31860|AT1G48040|AT2G35680|AT4G38520									Ribosomal protein S5 domain 2-type fold	1,3E-5	1,8E-3		CRAL-TRIO domain	3,8E-3	3,2E-1
Eucgr.A00280	2.07e-07	-0.686571	CHAPERONE DNAJ-DOMAIN CONTAINING PROTEIN-RELATED	AT4G09350		32501	3.74e-12	3.66e-10	multicellular organismal process	137	AT3G56990|AT5G23570|AT5G18820|AT2G34590|AT2G37860|AT2G15790|AT3G15880|AT1G16280|AT3G61780|AT1G49510|AT5G03680|AT3G18110|AT4G27290|AT1G79560|AT3G05290|AT1G06220|AT5G64390|AT4G01560|AT1G15750|AT5G19620|AT3G56640|AT5G16750|AT4G10710|AT2G37630|AT3G04400|AT3G57290|AT2G01830|AT3G20440|AT1G74720|AT3G44750|AT5G39740|AT3G18000|AT1G17020|AT4G32400|AT2G46340|AT3G25290|AT1G21750|AT4G00100|AT3G06430|AT5G24520…		8152	0.000121	0.0117	metabolic process	316	AT4G27960|AT4G25300|AT1G61480|AT5G22000|AT3G15090|AT1G34300|AT1G18730|AT1G18180|AT2G45400|AT1G01050|AT5G37850|AT3G05170|AT2G05620|AT4G31780|AT4G04955|AT1G61370|AT5G24530|AT5G41210|AT3G09650|AT1G01290|AT5G65760|AT3G17040|AT3G21760|AT1G61490|AT4G21990|AT2G13360|AT1G55810|AT5G37600|AT2G19230|AT2G02800|AT2G41290|AT1G70760|AT1G50450|AT5G42300|AT1G54130|AT3G51630|AT4G30580|AT2G26670|AT4G26530|AT3G26680…									Elongation factor, GTP-binding domain	1,5E-5	1,9E-3		Protein kinase, catalytic domain	3,9E-3	3,0E-1
Eucgr.A00348	0.000236	0.48	DIHYDROLIPOYL DEHYDROGENASE 1, CHLOROPLASTIC-RELATED	AT3G16950		6807	9.69e-12	8.87e-10	nitrogen compound metabolic process	125	AT3G11964|AT3G01120|AT1G63780|AT5G14580|AT1G63020|AT5G23570|AT1G63660|AT1G30460|AT1G14810|AT3G52270|AT2G19870|AT4G11130|AT4G37000|AT1G51310|AT3G19440|AT1G16280|AT1G20370|AT5G28740|AT5G35790|AT5G54190|AT1G54380|AT4G34530|AT1G03475|AT2G47420|AT1G23400|AT1G29900|AT2G34640|AT1G15510|AT5G64390|AT5G26710|AT5G26830|AT4G39280|AT3G22690|AT2G15820|AT3G22330|AT3G03710|AT3G58660|AT3G60500|AT3G57290|AT5G12200…		6970	0.000135	0.0117	response to osmotic stress	31	AT3G09600|AT4G39090|AT2G16720|AT4G01070|AT1G18330|AT5G35410|AT1G79900|AT5G35630|AT1G54100|AT5G37850|AT3G07370|AT1G77120|AT4G33000|AT5G23860|AT4G24960|AT4G30960|AT1G06040|AT2G37570|AT4G01280|AT5G47390|AT1G11910|AT5G24270|AT3G23600|AT2G38760|AT3G17510|AT1G01060|AT1G70000|AT1G53580|AT3G48330|AT1G22640|AT4G34000			Kegg pathway Enrichment in DEGs down-regulated						WD40/YVTN repeat-like-containing domain	2,1E-5	2,4E-3		Ubiquitin-conjugating enzyme, E2	4,6E-3	3,2E-1
Eucgr.A00356	0.00921	-0.326254	UBIQUITIN-CONJUGATING ENZYME E2 J1	AT3G17000		7275	1.14e-11	9.8e-10	multicellular organismal development	131	AT3G56990|AT5G23570|AT5G18820|AT2G34590|AT2G37860|AT2G15790|AT3G15880|AT1G16280|AT3G61780|AT1G49510|AT5G03680|AT3G18110|AT1G79560|AT3G05290|AT1G06220|AT5G64390|AT4G01560|AT1G15750|AT5G19620|AT3G56640|AT5G16750|AT4G10710|AT2G37630|AT3G04400|AT3G57290|AT2G01830|AT3G20440|AT1G74720|AT3G44750|AT5G39740|AT3G18000|AT1G17020|AT4G32400|AT2G46340|AT3G25290|AT1G21750|AT4G00100|AT3G06430|AT5G24520|AT3G49240…		9812	0.000137	0.0117	flavonoid metabolic process	9	AT4G25300|AT5G07480|AT2G45400|AT2G32950|AT5G24530|AT5G49330|AT5G42800|AT5G54160|AT1G49390									WD40 repeat, conserved site	3,0E-5	3,3E-3		S-locus glycoprotein	5,0E-3	3,3E-1
Eucgr.A00430	5.18e-07	-0.569733	METHYL HALIDE TRANSFERASE / METHYL CHLORIDE TRANSFERASE	AT2G43940		19538	5.03e-11	4.06e-09	protein metabolic process	210	AT1G08490|AT2G40510|AT1G33330|AT5G23210|AT5G66860|AT3G56070|AT5G61170|AT1G54820|AT3G01800|AT1G25260|AT4G27290|AT1G53050|AT4G13670|AT5G26710|AT5G67380|AT5G16590|AT5G26830|AT1G64880|AT5G20050|AT4G39280|AT1G71850|AT3G04400|AT3G57290|AT2G01830|AT5G56940|AT3G13470|AT3G04770|AT4G00100|AT1G56350|AT3G17170|AT5G35530|AT2G26100|AT5G07620|AT5G19180|AT5G57360|AT5G40380|AT5G24510|AT1G80570|AT5G62390|AT4G26780…		6796	0.000206	0.0141	phosphate metabolic process	61	AT1G11340|AT4G23160|AT4G27800|AT1G56130|AT1G61480|AT2G33700|AT3G58730|AT5G46410|AT3G04910|AT1G34300|AT1G32320|AT2G35680|AT3G18750|AT4G15530|AT4G11530|AT1G01050|AT4G31860|AT4G35500|AT4G18640|AT1G12680|AT5G21222|AT1G61370|AT3G58500|AT3G24550|AT4G29990|AT4G05200|AT1G61490|AT2G18890|AT2G30360|AT2G19230|AT2G02800|AT5G57035|AT1G52310|AT4G08480|AT5G57630|AT1G53440|AT3G14840|AT3G51630|AT4G32000|AT4G27300…			Term	Count	%	P-Value	Benjamini		WD40-repeat-containing domain	3,4E-5	3,5E-3		Protein phosphatase 2C	5,3E-3	3,2E-1
Eucgr.A00446	0.00271	-0.322353	CALMODULIN BINDING PROTEIN-LIKE (CALMODULIN_BIND	AT2G18750		9793	5.58e-11	4.25e-09	embryonic development ending in seed dormancy	47	AT3G06430|AT3G49240|AT5G26742|AT5G18820|AT1G10510|AT2G34790|AT4G28210|AT1G14610|AT2G15890|AT1G55900|AT3G15880|AT1G43170|AT4G10760|AT3G61780|AT1G49510|AT3G12670|AT5G39710|AT3G18110|AT5G53860|AT3G46560|AT1G79560|AT1G06220|AT2G04030|AT1G43710|AT5G18570|AT4G20060|AT3G04340|AT3G55610|AT4G01560|AT1G15750|AT3G02660|AT5G19620|AT5G27740|AT5G23880|AT5G27540|AT5G16750|AT3G18390|AT3G04400|AT2G34780|AT5G56680…		6793	0.000212	0.0141	phosphorus metabolic process	61	AT1G11340|AT4G23160|AT4G27800|AT1G56130|AT1G61480|AT2G33700|AT3G58730|AT5G46410|AT3G04910|AT1G34300|AT1G32320|AT2G35680|AT3G18750|AT4G15530|AT4G11530|AT1G01050|AT4G31860|AT4G35500|AT4G18640|AT1G12680|AT5G21222|AT1G61370|AT3G58500|AT3G24550|AT4G29990|AT4G05200|AT1G61490|AT2G18890|AT2G30360|AT2G19230|AT2G02800|AT5G57035|AT1G52310|AT4G08480|AT5G57630|AT1G53440|AT3G14840|AT3G51630|AT4G32000|AT4G27300…			Carotenoid biosynthesis	7	0,7	8,2E-4	8,3E-2		TCP-1-like chaperonin intermediate domain	4,1E-5	3,9E-3		Copine	5,7E-3	3,3E-1
Eucgr.A00486	0.00664	-0.312923	RNF5	AT1G19310		48316	1.69e-10	1.22e-08	seed development	51	AT3G23070|AT5G18820|AT2G34790|AT4G28210|AT1G14610|AT3G15880|AT1G43170|AT4G10760|AT3G61780|AT1G49510|AT5G39710|AT3G18110|AT5G53860|AT1G79560|AT1G06220|AT5G18570|AT4G20060|AT4G01560|AT1G15750|AT3G02660|AT5G19620|AT5G23880|AT5G16750|AT3G04400|AT3G20440|AT5G63420|AT4G32400|AT1G21750|AT1G79490|AT3G06430|AT3G49240|AT5G26742|AT1G10510|AT2G15890|AT1G55900|AT3G12670|AT3G46560|AT4G19230|AT2G04030|AT1G43710…		30001	0.000216	0.0141	metal ion transport	17	AT1G15960|AT5G51710|AT4G04850|AT2G28260|AT4G18160|AT3G21580|AT3G05030|AT1G31120|AT5G64560|AT2G35060|AT1G66240|AT5G55000|AT1G79610|AT2G03620|AT5G03570|AT4G35920|AT5G59030			Glycerolipid metabolism	9	0,8	9,3E-4	4,7E-2		Chaperone tailless complex polypeptide 1 (TCP-1)	4,1E-5	3,9E-3		Homeodomain-like	6,0E-3	3,2E-1
Eucgr.A00496	0.000132	0.37	1-ACYLGLYCEROPHOSPHOCHOLINE O-ACYLTRANSFERASE 1	AT1G80950		34645	2.32e-10	1.59e-08	cellular macromolecule biosynthetic process	117	AT2G40510|AT1G33330|AT1G63020|AT5G66860|AT3G52270|AT5G61170|AT3G01800|AT1G25260|AT2G40590|AT4G34530|AT2G20060|AT5G59240|AT2G34640|AT5G26710|AT5G26830|AT1G64880|AT4G39280|AT5G27640|AT1G34130|AT5G24490|AT2G34480|AT3G58660|AT2G32060|AT3G04400|AT3G57290|AT5G28060|AT3G62120|AT2G36390|AT5G56940|AT5G39740|AT3G04770|AT4G00100|AT1G56350|AT3G17170|AT1G30680|AT3G57660|AT2G36990|AT5G35530|AT2G26100|AT1G21600…		32101	0.000228	0.0141	regulation of response to external stimulus	3	AT5G20150|AT5G18200|AT2G45130									Chaperonin TCP-1, conserved site	4,1E-5	3,9E-3		Protein kinase-like domain	6,3E-3	3,2E-1
Eucgr.A00498	0.000177	0.88	MITOTIC SPINDLE ASSEMBLY CHECKPOINT PROTEIN MAD2B	AT1G16590		9059	3.34e-10	2.12e-08	macromolecule biosynthetic process	117	AT2G40510|AT1G33330|AT1G63020|AT5G66860|AT3G52270|AT5G61170|AT3G01800|AT1G25260|AT2G40590|AT4G34530|AT2G20060|AT5G59240|AT2G34640|AT5G26710|AT5G26830|AT1G64880|AT4G39280|AT5G27640|AT1G34130|AT5G24490|AT2G34480|AT3G58660|AT2G32060|AT3G04400|AT3G57290|AT5G28060|AT3G62120|AT2G36390|AT5G56940|AT5G39740|AT3G04770|AT4G00100|AT1G56350|AT3G17170|AT1G30680|AT3G57660|AT2G36990|AT5G35530|AT2G26100|AT1G21600…		32104	0.000228	0.0141	regulation of response to extracellular stimulus	3	AT5G20150|AT5G18200|AT2G45130									Translation elongation factor EFTu/EF1A, domain 2	5,0E-5	4,5E-3		Alpha/beta hydrolase fold-1	6,3E-3	3,1E-1
Eucgr.A00499	0.000378	0.78	UBIQUITIN CARBOXYL-TERMINAL HYDROLASE FAMILY PROTEIN	AT1G79120		48856	3.4e-10	2.12e-08	anatomical structure development	111	AT4G05410|AT5G18820|AT2G34590|AT2G37860|AT2G15790|AT3G15880|AT3G61780|AT1G49510|AT5G03680|AT3G18110|AT1G79560|AT1G06220|AT5G64390|AT4G01560|AT1G15750|AT5G19620|AT3G56640|AT5G16750|AT4G10710|AT2G37630|AT3G04400|AT3G57290|AT2G01830|AT3G20440|AT1G74720|AT5G39740|AT3G18000|AT1G17020|AT4G32400|AT2G46340|AT1G21750|AT3G27010|AT4G00100|AT3G06430|AT5G24520|AT3G49240|AT5G40770|AT1G22770|AT3G12670|AT3G46560…		32107	0.000228	0.0141	regulation of response to nutrient levels	3	AT5G20150|AT5G18200|AT2G45130									RNA helicase, ATP-dependent, DEAD-box, conserved site	5,0E-5	4,5E-3		Proton-dependent oligopeptide transporter family	8,0E-3	3,6E-1
Eucgr.A00512	0.000834	-0.239427	PROTEIN LSD1	AT4G20380		90304	3.87e-10	2.31e-08	nucleic acid metabolic process	79	AT3G23070|AT3G11964|AT1G63780|AT5G14580|AT1G63020|AT5G23570|AT1G30460|AT1G68990|AT3G52270|AT2G16440|AT1G14610|AT2G19870|AT4G11130|AT1G29940|AT1G51310|AT4G10760|AT3G19440|AT1G16280|AT1G20370|AT5G28740|AT2G47580|AT1G54380|AT4G38890|AT4G34530|AT2G47420|AT1G23400|AT3G13940|AT2G34640|AT1G15510|AT5G64390|AT5G26710|AT4G25630|AT5G26830|AT3G02660|AT5G49530|AT4G26600|AT4G39280|AT3G22690|AT5G41770|AT5G23880…		9767	0.00032	0.019	photosynthetic electron transport chain	6	AT4G27800|AT1G70760|AT5G49740|AT2G05620|AT1G18730|AT5G64040									WD40 repeat	5,0E-5	4,3E-3		CRAL/TRIO, N-terminal domain	1,0E-2	4,2E-1
Eucgr.A00519	0.00854	0.27	SERINE/THREONINE-PROTEIN KINASE	AT3G51850		6457	4.08e-10	2.33e-08	protein folding	30	AT5G48030|AT5G48570|AT5G53400|AT5G09590|AT5G26360|AT3G03960|AT3G56070|AT1G79940|AT5G55200|AT1G28210|AT1G71000|AT5G13120|AT3G47650|AT3G20050|AT4G13670|AT2G04030|AT2G28000|AT5G49910|AT2G35795|AT3G07770|AT5G23240|AT1G56300|AT5G62390|AT4G26780|AT5G56000|AT2G42080|AT3G13470|AT3G12580|AT1G72280|AT1G03760		9813	0.000357	0.0203	flavonoid biosynthetic process	8	AT4G25300|AT5G07480|AT2G45400|AT5G24530|AT5G49330|AT5G42800|AT5G54160|AT1G49390									Aminoacyl-tRNA synthetase, class II	9,0E-5	7,3E-3		Pentapeptide repeat	1,1E-2	4,2E-1
Eucgr.A00523	5.99e-06	-0.753192	CYTOCHROME P450 CYP4/CYP19/CYP26 SUBFAMILIES	AT5G36110		6139	6.77e-10	3.71e-08	nucleobase, nucleoside, nucleotide and nucleic acid metabolic process	93	AT3G23070|AT3G11964|AT4G04640|AT1G63780|AT5G14580|AT1G63020|AT5G23570|AT1G30460|AT1G68990|AT3G52270|AT2G16440|AT5G35910|AT1G14610|AT2G19870|AT4G11130|AT1G29940|AT1G51310|AT4G10760|AT3G19440|AT1G16280|AT1G20370|AT5G28740|AT5G35790|AT2G47580|AT1G54380|AT4G38890|AT4G34530|AT2G47420|AT1G23400|AT3G13940|AT2G34640|AT1G15510|AT5G64390|AT5G26710|AT4G25630|AT5G26830|AT3G02660|AT5G49530|AT4G26600|AT4G39280…		55067	0.000396	0.0203	monovalent inorganic cation homeostasis	4	AT1G79610|AT5G55630|AT3G05030|AT5G24270									Brix domain	1,0E-4	7,9E-3		S-locus receptor kinase, C-terminal	1,7E-2	5,5E-1
Eucgr.A00536	0.00036	-0.406293	MITOCHONDRIAL TRICARBOXYLATE/DICARBOXYLATE CARRIER PROTEINS	AT5G01340		44267	8.67e-10	4.5e-08	cellular protein metabolic process	185	AT1G08490|AT2G40510|AT1G33330|AT5G66860|AT3G56070|AT3G26700|AT5G61170|AT5G10530|AT1G54820|AT3G01800|AT1G25260|AT5G55200|AT4G27290|AT5G13120|AT1G53050|AT2G40590|AT2G20060|AT4G13670|AT5G59240|AT5G26710|AT5G67380|AT5G16590|AT5G26830|AT1G64880|AT5G20050|AT4G39280|AT5G24010|AT5G27640|AT1G34130|AT1G71850|AT5G24490|AT2G34480|AT3G58660|AT2G32060|AT3G04400|AT3G57290|AT1G51940|AT5G28060|AT5G57990|AT2G01830…		48544	0.000403	0.0203	recognition of pollen	6	AT4G27300|AT1G11340|AT1G61370|AT1G61480|AT1G61490|AT1G11410									RNA-binding, CRM domain	1,0E-4	7,6E-3		Small GTP-binding protein domain	2,1E-2	6,3E-1
Eucgr.A00611	0.00213	-0.46571	PROTEIN OF UNKNOWN FUNCTION, DUF538 (DUF538	AT5G37070		10154	8.86e-10	4.5e-08	fruit development	51	AT3G23070|AT5G18820|AT2G34790|AT4G28210|AT1G14610|AT3G15880|AT1G43170|AT4G10760|AT3G61780|AT1G49510|AT5G39710|AT3G18110|AT5G53860|AT1G79560|AT1G06220|AT5G18570|AT4G20060|AT4G01560|AT1G15750|AT3G02660|AT5G19620|AT5G23880|AT5G16750|AT3G04400|AT3G20440|AT5G63420|AT4G32400|AT1G21750|AT1G79490|AT3G06430|AT3G49240|AT5G26742|AT1G10510|AT2G15890|AT1G55900|AT3G12670|AT3G46560|AT4G19230|AT2G04030|AT1G43710…		8037	0.000403	0.0203	cell recognition	6	AT4G27300|AT1G11340|AT1G61370|AT1G61480|AT1G61490|AT1G11410									Anticodon-binding	1,0E-4	7,6E-3		Bulb-type lectin domain	2,1E-2	6,1E-1
Eucgr.A00632	1.22e-07	-0.811729	PROTEIN FPN-1.2	AT5G03570		3	2.13e-09	1.04e-07	reproduction	81	AT3G23070|AT4G30930|AT5G48030|AT5G18820|AT2G34590|AT1G68990|AT4G40060|AT2G34790|AT4G28210|AT4G03550|AT1G14610|AT2G15790|AT3G15880|AT1G43170|AT4G10760|AT3G61780|AT1G49510|AT5G39710|AT5G03680|AT3G18110|AT5G53860|AT4G27290|AT1G79560|AT1G06220|AT5G18570|AT4G20060|AT5G64390|AT3G02780|AT4G01560|AT1G15750|AT3G02660|AT5G19620|AT5G23880|AT3G56640|AT5G16750|AT4G10710|AT3G04400|AT3G57290|AT2G47510|AT3G20440…		9987	0.000556	0.027	cellular process	333	AT4G27960|AT4G25300|AT3G49780|AT1G61480|AT5G22000|AT1G34300|AT1G18730|AT2G46970|AT2G45400|AT1G01050|AT5G37850|AT2G05620|AT4G31780|AT4G04955|AT1G61370|AT5G24530|AT5G41210|AT3G09650|AT1G01290|AT3G17040|AT1G61490|AT1G11310|AT4G21990|AT2G13360|AT2G19230|AT2G02800|AT2G20570|AT2G41290|AT1G70760|AT2G21300|AT5G42300|AT1G54130|AT3G51630|AT3G10640|AT1G07700|AT4G30580|AT2G26670|AT4G26530|AT3G26680|AT1G60970…									Ribosomal protein S1, RNA-binding domain	1,0E-3	7,1E-2		GNAT domain	2,2E-2	6,1E-1
Eucgr.A00635	0.000821	-0.681882	PROTEIN FPN-1.2	AT5G03570		9791	2.29e-09	1.07e-07	post-embryonic development	78	AT3G23070|AT5G23570|AT5G18820|AT1G68990|AT4G40060|AT2G34790|AT4G28210|AT1G14610|AT2G15790|AT3G15880|AT1G43170|AT4G10760|AT1G16280|AT3G61780|AT1G49510|AT5G39710|AT5G03680|AT3G18110|AT5G53860|AT1G79560|AT3G05290|AT1G06220|AT5G18570|AT4G20060|AT5G64390|AT3G02780|AT4G01560|AT1G15750|AT3G02660|AT5G19620|AT5G23880|AT5G16750|AT4G10710|AT3G04400|AT3G57290|AT3G20440|AT5G63420|AT3G18000|AT1G25350|AT2G32700…		46686	0.000616	0.0281	response to cadmium ion	23	AT3G09600|AT3G53620|AT5G14780|AT1G18330|AT4G01280|AT5G16970|AT3G22110|AT5G47390|AT2G32080|AT2G33590|AT4G23100|AT5G35630|AT2G44350|AT4G35450|AT5G10450|AT5G02790|AT1G01060|AT1G70000|AT1G78870|AT1G77120|AT1G78380|AT2G43750|AT3G60190									RNA-binding domain, S1	1,0E-3	7,1E-2		Protein phosphatase 2C, manganese/magnesium aspartate binding site	2,4E-2	6,3E-1
Eucgr.A00636	0.000141	-0.446548	UNKNOWN PROTEIN	AT2G38450		9657	2.35e-09	1.07e-07	plastid organization	21	AT5G18570|AT2G34640|AT1G15510|AT3G06730|AT5G50920|AT5G17790|AT1G63680|AT5G15450|AT3G22690|AT2G36250|AT5G24020|AT5G16620|AT5G45390|AT3G46740|AT5G35220|AT1G24490|AT2G21170|AT3G47450|AT1G21600|AT2G28000|AT1G06950		42221	0.000626	0.0281	response to chemical stimulus	93	AT1G12110|AT3G09600|AT1G56010|AT4G30610|AT2G16720|AT5G14780|AT1G32640|AT1G18330|AT1G69040|AT5G35630|AT3G11280|AT2G44350|AT5G08130|AT2G44270|AT5G10450|AT5G02790|AT1G54100|AT2G05620|AT1G04240|AT3G47990|AT1G78870|AT1G80840|AT1G46768|AT3G48040|AT4G16780|AT5G42380|AT4G20380|AT4G00430|AT2G37710|AT2G15620|AT5G40440|AT5G27320|AT4G01280|AT5G47390|AT4G05320|AT4G08950|AT2G33590|AT2G38760|AT5G07010|AT4G29080…									Ribosomal protein L25/Gln-tRNA synthetase, beta-barrel domain	1,3E-3	8,6E-2		DnaJ domain, conserved site	2,7E-2	6,7E-1
Eucgr.A00639	1.39e-08	-1.1505	WOUND-INDUCED PROTEIN WI12 (WI12	AT5G01740		3006	8.35e-09	3.69e-07	reproductive developmental process	73	AT3G23070|AT5G48030|AT5G18820|AT2G34590|AT1G68990|AT4G40060|AT2G34790|AT4G28210|AT1G14610|AT2G15790|AT3G15880|AT1G43170|AT4G10760|AT3G61780|AT1G49510|AT5G39710|AT5G03680|AT3G18110|AT5G53860|AT1G79560|AT1G06220|AT5G18570|AT4G20060|AT5G64390|AT3G02780|AT4G01560|AT1G15750|AT3G02660|AT5G19620|AT5G23880|AT3G56640|AT5G16750|AT4G10710|AT3G04400|AT3G57290|AT2G47510|AT3G20440|AT5G63420|AT3G18000|AT1G25350…		6767	0.000641	0.0281	water-soluble vitamin metabolic process	8	AT4G26850|AT2G23420|AT5G60540|AT5G37850|AT3G21580|AT2G43820|AT5G14760|AT4G21470									Ribosomal protein L25/Gln-tRNA synthetase, anti-codon-binding domain	1,3E-3	8,6E-2		Major facilitator superfamily	2,9E-2	6,8E-1
Eucgr.A00641	8.63e-08	-1.08672		NULL		22414	8.69e-09	3.73e-07	reproductive process	78	AT3G23070|AT4G30930|AT5G48030|AT5G18820|AT2G34590|AT1G68990|AT4G40060|AT2G34790|AT4G28210|AT1G14610|AT2G15790|AT3G15880|AT1G43170|AT4G10760|AT3G61780|AT1G49510|AT5G39710|AT5G03680|AT3G18110|AT5G53860|AT4G27290|AT1G79560|AT1G06220|AT5G18570|AT4G20060|AT5G64390|AT3G02780|AT4G01560|AT1G15750|AT3G02660|AT5G19620|AT5G23880|AT3G56640|AT5G16750|AT4G10710|AT3G04400|AT3G57290|AT2G47510|AT3G20440|AT5G63420…		6766	0.000705	0.0291	vitamin metabolic process	9	AT4G26850|AT2G23420|AT5G60540|AT5G53970|AT5G37850|AT3G21580|AT2G43820|AT5G14760|AT4G21470									Translation elongation factor EF1A/initiation factor IF2gamma, C-terminal	2,6E-3	1,6E-1		Alcohol dehydrogenase superfamily, zinc-type	2,9E-2	6,8E-1
Eucgr.A00690	8.48e-09	-0.455583	CBL-INTERACTING SERINE/THREONINE-PROTEIN KINASE 20	AT5G58380		48608	9.09e-09	3.78e-07	reproductive structure development	67	AT3G23070|AT5G18820|AT1G68990|AT4G40060|AT2G34790|AT4G28210|AT1G14610|AT2G15790|AT3G15880|AT1G43170|AT4G10760|AT3G61780|AT1G49510|AT5G39710|AT5G03680|AT3G18110|AT5G53860|AT1G79560|AT1G06220|AT5G18570|AT4G20060|AT5G64390|AT3G02780|AT4G01560|AT1G15750|AT3G02660|AT5G19620|AT5G23880|AT5G16750|AT4G10710|AT3G04400|AT3G57290|AT3G20440|AT5G63420|AT1G25350|AT2G32700|AT4G32400|AT2G46340|AT1G21750|AT1G79490…		19684	0.000705	0.0291	photosynthesis, light reaction	9	AT3G27925|AT4G27800|AT1G70760|AT1G02910|AT5G49740|AT1G45474|AT2G05620|AT1G18730|AT5G64040									Nucleic acid-binding, OB-fold	2,9E-3	1,6E-1		UDP-glucuronosyl/UDP-glucosyltransferase	3,1E-2	6,8E-1
Eucgr.A00714	2.37e-08	-0.59549	PROBABLE SERINE/THREONINE-PROTEIN KINASE WNK4	AT3G51630		16043	2.66e-08	1.07e-06	cellular component organization	78	AT3G06730|AT4G05410|AT3G55340|AT1G33330|AT4G32830|AT1G63020|AT4G30930|AT2G36250|AT5G48030|AT3G23990|AT5G24020|AT1G68990|AT2G34790|AT3G52270|AT4G27640|AT4G25340|AT5G09420|AT4G12420|AT3G46740|AT1G24490|AT5G13120|AT5G56090|AT1G54380|AT4G15770|AT1G04400|AT5G18570|AT2G34640|AT1G15510|AT3G51790|AT5G50920|AT3G05330|AT1G61570|AT3G22690|AT2G15820|AT3G56640|AT3G57290|AT5G62050|AT1G21270|AT3G20000|AT5G35220…		9751	0.000802	0.0321	response to salicylic acid stimulus	14	AT4G20380|AT3G09600|AT2G37710|AT2G16720|AT5G54610|AT4G01280|AT5G47390|AT4G05320|AT3G11280|AT1G01060|AT1G70000|AT1G80840|AT1G22640|AT4G38620									Aminoacyl-tRNA synthetase, class I, conserved site	6,4E-3	3,2E-1		Apple-like	3,2E-2	6,9E-1
Eucgr.A00807	1.09e-06	-0.399489	RNA-BINDING PROTEIN RELATED	AT2G38610		6396	2.85e-08	1.12e-06	RNA processing	39	AT3G23070|AT3G11964|AT1G63780|AT5G14580|AT1G63020|AT5G23570|AT2G42710|AT4G02400|AT1G30460|AT2G19870|AT4G11130|AT1G51310|AT1G16280|AT1G20370|AT5G28740|AT5G51660|AT2G47580|AT1G54380|AT4G38890|AT2G47420|AT1G23400|AT5G64390|AT4G25630|AT4G25730|AT4G26600|AT5G41770|AT5G23880|AT2G15820|AT3G22330|AT2G39670|AT3G58660|AT3G43920|AT3G60500|AT3G04820|AT3G16260|AT2G28450|AT4G37510|AT5G16180|AT1G09700		6470	0.000839	0.0325	protein amino acid dephosphorylation	8	AT3G58500|AT2G33700|AT3G16560|AT5G46410|AT4G31860|AT1G48040|AT2G35680|AT4G38520									S15/NS1, RNA-binding	6,6E-3	3,2E-1		DNA photolyase, N-terminal	3,5E-2	7,0E-1
Eucgr.A00822	8.4e-09	0.57		AT1G18850		7005	3.78e-08	1.44e-06	mitochondrion organization	11	AT5G09420|AT4G05410|AT3G20000|AT1G61570|AT5G40770|AT3G46560|AT5G27540|AT3G23990|AT2G46470|AT2G29530|AT5G62050		51656	0.000878	0.0325	establishment of organelle localization	4	AT1G75100|AT3G51300|AT1G66480|AT5G58140									DNA-directed RNA polymerase, helix hairpin domain	7,9E-3	3,6E-1		Glycosyl transferase, family 1	4,0E-2	7,5E-1
Eucgr.A00868	2.91e-06	0.5	PHOSPHOGLYCERATE MUTASE	AT3G08590		9658	9.12e-08	3.38e-06	chloroplast organization	15	AT1G15510|AT5G50920|AT5G17790|AT1G63680|AT5G15450|AT2G36250|AT5G24020|AT5G16620|AT5G45390|AT3G46740|AT5G35220|AT1G24490|AT2G21170|AT2G28000|AT1G06950		42440	0.000884	0.0325	pigment metabolic process	11	AT4G14210|AT2G32950|AT5G17230|AT4G25700|AT3G59400|AT3G10230|AT5G49330|AT1G44446|AT5G42800|AT2G26670|AT5G54160									CCAAT-binding factor	7,9E-3	3,6E-1		Calcium/calmodulin-dependent/calcium-dependent protein kinase	4,2E-2	7,5E-1
Eucgr.A00877	0.000889	-0.485255	PROTEIN OF UNKNOWN FUNCTION	AT2G38640		6412	1.5e-07	5.35e-06	translation	86	AT4G25740|AT3G07300|AT2G40510|AT1G33330|AT4G30930|AT3G56150|AT5G66860|AT1G14610|AT5G61170|AT1G43170|AT3G17465|AT3G01800|AT2G37270|AT1G25260|AT5G23535|AT2G40590|AT2G20060|AT5G59240|AT5G26710|AT1G64600|AT5G26830|AT3G02660|AT1G64880|AT4G39280|AT5G27640|AT5G24490|AT2G34480|AT3G58660|AT2G32060|AT3G25520|AT3G04400|AT3G57290|AT1G70600|AT5G28060|AT4G33250|AT2G45730|AT3G62120|AT5G56940|AT5G39740|AT3G16780…		10035	0.000915	0.0328	response to inorganic substance	31	AT1G12110|AT3G09600|AT3G53620|AT5G14780|AT1G70410|AT1G18330|AT4G23100|AT5G35630|AT2G44350|AT2G44270|AT5G10450|AT5G02790|AT1G78870|AT1G77120|AT3G60190|AT4G20380|AT2G15620|AT4G01280|AT5G16970|AT3G22110|AT5G47390|AT2G32080|AT1G12820|AT5G24270|AT2G33590|AT4G35450|AT3G17790|AT1G01060|AT1G70000|AT1G78380|AT2G43750									DNA-directed RNA polymerase, phage-type	7,9E-3	3,6E-1		Protein kinase, ATP binding site	4,4E-2	7,6E-1
Eucgr.A00913	6.42e-09	0.7	RIBOSOMAL S SUBUNIT	AT1G64880		6605	1.52e-07	5.35e-06	protein targeting	21	AT5G50920|AT5G49910|AT4G02510|AT1G61570|AT1G07140|AT1G67680|AT5G16620|AT4G27640|AT3G06720|AT5G62050|AT5G09420|AT2G46520|AT5G53480|AT3G46740|AT5G05000|AT3G20000|AT3G46560|AT5G57180|AT2G46470|AT2G29530|AT1G06950		6811	0.00108	0.0376	ion transport	26	AT1G12110|AT1G15960|AT3G58730|AT5G64560|AT2G35060|AT3G44900|AT5G55000|AT2G03620|AT4G35920|AT3G26570|AT5G51710|AT4G04850|AT2G28260|AT2G30080|AT5G49630|AT4G18160|AT5G14570|AT3G21580|AT3G05030|AT5G49890|AT1G31120|AT1G66240|AT1G79610|AT2G38290|AT5G03570|AT5G59030									Immunoglobulin-like fold	8,9E-3	3,8E-1		GroES-like	4,9E-2	7,9E-1
Eucgr.A00934	6.27e-05	-0.569142	UDP-GLYCOSYLTRANSFERASE 71B2-RELATED	AT3G21760		6520	3.59e-07	1.23e-05	cellular amino acid metabolic process	34	AT3G01120|AT4G24830|AT3G58610|AT1G63660|AT5G54810|AT1G14810|AT1G14610|AT2G03667|AT2G45300|AT3G20330|AT5G11880|AT1G29900|AT2G45440|AT1G43710|AT1G15410|AT3G02020|AT3G55610|AT5G26710|AT2G29690|AT5G26830|AT3G02660|AT4G26900|AT4G39280|AT2G19940|AT3G02760|AT3G13490|AT4G11640|AT4G14910|AT3G18680|AT1G25350|AT5G52100|AT1G09620|AT4G32520|AT3G11710		9414	0.00112	0.0381	response to water deprivation	17	AT1G12110|AT4G00430|AT4G24960|AT4G39090|AT4G30960|AT1G32640|AT3G05700|AT3G23920|AT2G38760|AT1G54100|AT1G52340|AT2G05620|AT1G47128|AT2G41430|AT1G46768|AT1G78380|AT4G34000									Ribosomal protein S5 domain 2-type fold, subgroup	9,5E-3	3,9E-1		Autophagy protein Atg8 ubiquitin-like	5,6E-2	8,2E-1
Eucgr.A00936	0.000313	-0.600492	UDP-GLYCOSYLTRANSFERASE 71B2-RELATED	AT3G21760		44085	6.46e-07	2.16e-05	cellular component biogenesis	44	AT1G63780|AT3G55340|AT4G02400|AT3G17170|AT3G23990|AT5G62440|AT3G52270|AT4G27640|AT4G25340|AT2G36990|AT5G53480|AT1G16280|AT5G56950|AT5G13120|AT5G56090|AT2G03220|AT1G06720|AT1G54380|AT4G15770|AT2G47420|AT2G40010|AT5G59240|AT3G51790|AT1G18800|AT3G05330|AT4G25630|AT3G49010|AT4G25730|AT4G26600|AT3G22690|AT5G40660|AT2G15820|AT2G39670|AT3G25520|AT3G57290|AT5G62050|AT2G37990|AT5G05690|AT2G46520|AT5G55230…		6464	0.00117	0.039	protein modification process	70	AT3G54850|AT1G11340|AT4G23160|AT3G26980|AT1G56130|AT1G61480|AT2G33700|AT5G46410|AT3G04910|AT1G34300|AT1G32320|AT2G35680|AT3G18750|AT4G11530|AT4G31860|AT1G79000|AT4G35500|AT4G18640|AT1G12680|AT5G21222|AT1G61370|AT3G58500|AT3G24550|AT4G29990|AT4G05320|AT4G05200|AT1G61490|AT2G18890|AT2G30360|AT2G19230|AT2G02800|AT5G57035|AT2G13290|AT1G52310|AT4G08480|AT5G57630|AT5G09230|AT1G53440|AT5G61640|AT2G02760…									Glycosyl hydrolase, family 13, catalytic domain	9,5E-3	3,8E-1		APOBEC/CMP deaminase, zinc-binding	6,8E-2	8,7E-1
Eucgr.A00937	0.00033	-0.657691	GLUCOSYL/GLUCURONOSYL TRANSFERASES	AT3G21760		272	8.58e-07	2.8e-05	polysaccharide catabolic process	9	AT4G09020|AT2G40840|AT5G17520|AT1G69830|AT5G26570|AT2G32290|AT1G68560|AT1G10760|AT3G52180		6857	0.00124	0.0391	oligopeptide transport	9	AT5G64410|AT5G19640|AT5G62680|AT5G55930|AT3G21670|AT3G54140|AT1G68570|AT1G22540|AT2G40460									Chaperonin Cpn60	9,5E-3	3,8E-1		Histidine phosphatase superfamily, clade-1	6,9E-2	8,7E-1
Eucgr.A00940	0.00197	-0.64855	UDP-GLYCOSYLTRANSFERASE 71B2-RELATED	AT3G21760		44106	9.44e-07	2.97e-05	cellular amine metabolic process	35	AT3G01120|AT4G24830|AT3G58610|AT1G63660|AT5G54810|AT1G14810|AT1G14610|AT2G03667|AT2G45300|AT3G20330|AT5G11880|AT1G29900|AT2G45440|AT1G43710|AT1G15410|AT3G02020|AT3G55610|AT5G26710|AT2G29690|AT5G26830|AT3G02660|AT4G26900|AT4G39280|AT2G19940|AT3G02760|AT3G13490|AT4G11640|AT4G14910|AT3G18680|AT3G18000|AT1G25350|AT5G52100|AT1G09620|AT4G32520|AT3G11710		15833	0.00124	0.0391	peptide transport	9	AT5G64410|AT5G19640|AT5G62680|AT5G55930|AT3G21670|AT3G54140|AT1G68570|AT1G22540|AT2G40460									Protein arginine N-methyltransferase	9,5E-3	3,8E-1		Small GTPase superfamily	7,4E-2	8,8E-1
Eucgr.A00949	8.44e-05	1.06		AT4G15140		17038	9.53e-07	2.97e-05	protein import	15	AT5G50920|AT1G61570|AT1G07140|AT5G16620|AT4G27640|AT3G06720|AT5G62050|AT5G09420|AT2G46520|AT5G53480|AT3G20000|AT3G46560|AT2G46470|AT2G29530|AT1G06950		9875	0.0013	0.0402	pollen-pistil interaction	6	AT4G27300|AT1G11340|AT1G61370|AT1G61480|AT1G61490|AT1G11410									Translation elongation factor EFTu/EF1A, C-terminal	9,5E-3	3,8E-1		Thioredoxin	7,7E-2	8,8E-1
Eucgr.A00967	0.000144	0.38		AT3G49490		6996	1.16e-06	3.52e-05	organelle organization	48	AT3G06730|AT5G17790|AT4G05410|AT3G55340|AT4G32830|AT1G63020|AT1G63680|AT5G15450|AT4G30930|AT5G40770|AT2G36250|AT5G48030|AT3G23990|AT5G24020|AT5G62440|AT5G16620|AT2G34790|AT4G25340|AT5G09420|AT3G46740|AT1G51450|AT1G24490|AT5G56950|AT3G46560|AT2G21170|AT3G47450|AT1G21600|AT2G46470|AT4G15770|AT2G29530|AT1G04400|AT2G28000|AT5G18570|AT2G34640|AT1G15510|AT5G50920|AT1G18800|AT3G05330|AT1G61570|AT3G22690…		6813	0.00144	0.042	potassium ion transport	7	AT5G51710|AT4G04850|AT2G28260|AT5G55000|AT4G18160|AT1G31120|AT2G35060									Nucleotide-binding, alpha-beta plait	1,4E-2	5,0E-1		Alcohol dehydrogenase, C-terminal	7,7E-2	8,8E-1
Eucgr.A00971	8.45e-06	0.47	60S/50S RIBOSOMAL PROTEIN L6/L9	AT1G33140		5983	1.36e-06	4.07e-05	starch catabolic process	7	AT4G09020|AT2G40840|AT5G17520|AT1G69830|AT5G26570|AT1G10760|AT3G52180		80005	0.00151	0.042	photosystem stoichiometry adjustment	2	AT4G27800|AT1G67840									Small-subunit processome, Utp12	1,5E-2	5,2E-1		Acyl-CoA N-acyltransferase	8,1E-2	8,9E-1
Eucgr.A00976	5.96e-07	0.6	MITOCHONDRIAL IMPORT INNER MEMBRANE TRANSLOCASE SUBUNIT TIM22	AT5G24650		9251	2.33e-06	6.81e-05	glucan catabolic process	7	AT4G09020|AT2G40840|AT5G17520|AT1G69830|AT5G26570|AT1G10760|AT3G52180		6750	0.00151	0.042	glutathione biosynthetic process	2	AT4G23100|AT5G27380									Ribosomal protein L3	1,5E-2	5,2E-1		Bactericidal permeability-increasing protein, alpha/beta domain	8,5E-2	9,0E-1
Eucgr.A00998	0.00167	-0.705562	TRANSCRIPTION FACTOR PIF3	AT2G46970		6839	2.59e-06	7.41e-05	mitochondrial transport	11	AT5G09420|AT4G01100|AT3G20000|AT1G61570|AT3G46560|AT4G32400|AT3G53940|AT3G05290|AT2G46470|AT2G29530|AT5G62050		10135	0.00151	0.042	ureide metabolic process	2	AT4G20070|AT4G04955									H/ACA ribonucleoprotein complex, subunit Nhp2, eukaryote	1,5E-2	5,2E-1		Lipid-binding serum glycoprotein, C-terminal	8,5E-2	9,0E-1
Eucgr.A01005	9.12e-06	0.72	ABC TRANSPORTER B FAMILY MEMBER 11-RELATED	AT1G02520		373	3.01e-06	8.42e-05	Group II intron splicing	5	AT3G23070|AT2G15820|AT3G22330|AT5G16180|AT1G23400		10136	0.00151	0.042	ureide catabolic process	2	AT4G20070|AT4G04955									Tim10/DDP family zinc finger	1,5E-2	5,2E-1		Lipid-binding serum glycoprotein, N-terminal	8,5E-2	9,0E-1
Eucgr.A01044	4.02e-05	0.78	HEAT SHOCK PROTEIN 89.1	AT3G07770		22613	3.54e-06	9.71e-05	ribonucleoprotein complex biogenesis	19	AT4G25630|AT3G49010|AT4G25730|AT1G63780|AT4G26600|AT4G02400|AT3G17170|AT2G39670|AT3G25520|AT2G37990|AT1G16280|AT4G35490|AT5G39740|AT1G06720|AT1G54380|AT4G15770|AT2G47420|AT2G40010|AT5G59240		42364	0.00165	0.0448	water-soluble vitamin biosynthetic process	7	AT4G26850|AT2G23420|AT5G60540|AT5G37850|AT3G21580|AT5G14760|AT4G21470									Ribosomal protein L3, conserved site	1,5E-2	5,2E-1		Concanavalin A-like lectin/glucanase, subgroup	9,6E-2	9,2E-1
Eucgr.A01049	1.63e-05	-0.376402	NON-SPECIFIC PROTEIN-TYROSINE KINASE / CYTOPLASMIC PROTEIN TYROSINE KINASE	AT3G07760		42180	3.74e-06	0.000101	cellular ketone metabolic process	53	AT3G01120|AT3G58610|AT1G63660|AT5G46290|AT1G14810|AT1G14610|AT3G05290|AT1G29900|AT2G45440|AT3G05970|AT5G16390|AT3G02020|AT5G26710|AT5G26830|AT3G02660|AT4G39280|AT2G19940|AT3G60500|AT5G13930|AT4G11640|AT4G14910|AT3G18680|AT1G74960|AT1G25350|AT5G52100|AT2G43710|AT4G32520|AT2G05990|AT4G15440|AT3G15850|AT3G25110|AT4G24830|AT5G15530|AT5G54810|AT2G03667|AT2G45300|AT3G20330|AT5G11880|AT3G16950|AT4G19230…		9110	0.00174	0.0461	vitamin biosynthetic process	8	AT4G26850|AT2G23420|AT5G60540|AT5G53970|AT5G37850|AT3G21580|AT5G14760|AT4G21470									Heat shock protein 70 family	1,5E-2	5,1E-1
Eucgr.A01085	4.95e-05	0.47	ZINC FINGER FYVE DOMAIN CONTAINING PROTEIN	AT2G04570		44247	3.82e-06	0.000101	cellular polysaccharide catabolic process	7	AT4G09020|AT2G40840|AT5G17520|AT1G69830|AT5G26570|AT1G10760|AT3G52180		9415	0.00176	0.0461	response to water	17	AT1G12110|AT4G00430|AT4G24960|AT4G39090|AT4G30960|AT1G32640|AT3G05700|AT3G23920|AT2G38760|AT1G54100|AT1G52340|AT2G05620|AT1G47128|AT2G41430|AT1G46768|AT1G78380|AT4G34000									G-protein beta WD-40 repeat	1,5E-2	5,0E-1
Eucgr.A01091	0.00925	-0.412688	AP2 DOMAIN (AP2	AT1G50640		43436	5.03e-06	0.000126	oxoacid metabolic process	52	AT3G01120|AT3G58610|AT1G63660|AT5G46290|AT1G14810|AT1G14610|AT3G05290|AT1G29900|AT2G45440|AT3G05970|AT5G16390|AT3G02020|AT5G26710|AT5G26830|AT3G02660|AT4G39280|AT2G19940|AT3G60500|AT4G11640|AT4G14910|AT3G18680|AT1G74960|AT1G25350|AT5G52100|AT2G43710|AT4G32520|AT2G05990|AT4G15440|AT3G15850|AT3G25110|AT4G24830|AT5G15530|AT5G54810|AT2G03667|AT2G45300|AT3G20330|AT5G11880|AT3G16950|AT4G19230|AT1G43710…																Tetratricopeptide repeat-containing domain	1,6E-2	5,0E-1
Eucgr.A01109	0.00412	-0.208289	ASPARTIC PROTEINASE A1-RELATED	AT1G11910		19752	5.03e-06	0.000126	carboxylic acid metabolic process	52	AT3G01120|AT3G58610|AT1G63660|AT5G46290|AT1G14810|AT1G14610|AT3G05290|AT1G29900|AT2G45440|AT3G05970|AT5G16390|AT3G02020|AT5G26710|AT5G26830|AT3G02660|AT4G39280|AT2G19940|AT3G60500|AT4G11640|AT4G14910|AT3G18680|AT1G74960|AT1G25350|AT5G52100|AT2G43710|AT4G32520|AT2G05990|AT4G15440|AT3G15850|AT3G25110|AT4G24830|AT5G15530|AT5G54810|AT2G03667|AT2G45300|AT3G20330|AT5G11880|AT3G16950|AT4G19230|AT1G43710…																AAA+ ATPase domain	1,7E-2	5,2E-1
Eucgr.A01117	9.16e-06	0.62	BCR-ASSOCIATED PROTEIN, BAP	AT5G42570		44281	5.06e-06	0.000126	small molecule metabolic process	88	AT3G01120|AT4G04640|AT3G58610|AT1G63660|AT5G46290|AT4G26270|AT1G14810|AT1G14610|AT4G10760|AT2G29630|AT3G05290|AT5G35790|AT1G29900|AT2G45440|AT3G02580|AT3G05970|AT1G12000|AT5G16390|AT3G02020|AT5G26710|AT4G25630|AT5G26830|AT3G02660|AT4G39280|AT2G19940|AT3G26410|AT3G60500|AT5G13930|AT1G53520|AT5G12200|AT4G11640|AT5G61760|AT4G14910|AT3G18680|AT1G74960|AT3G18000|AT1G17020|AT1G25350|AT5G52100|AT2G43710…																Glycoside hydrolase, family 13	1,7E-2	5,1E-1
Eucgr.A01141	0.00134	0.35	TRANSLIN	AT2G37020		6082	5.26e-06	0.000129	organic acid metabolic process	52	AT3G01120|AT3G58610|AT1G63660|AT5G46290|AT1G14810|AT1G14610|AT3G05290|AT1G29900|AT2G45440|AT3G05970|AT5G16390|AT3G02020|AT5G26710|AT5G26830|AT3G02660|AT4G39280|AT2G19940|AT3G60500|AT4G11640|AT4G14910|AT3G18680|AT1G74960|AT1G25350|AT5G52100|AT2G43710|AT4G32520|AT2G05990|AT4G15440|AT3G15850|AT3G25110|AT4G24830|AT5G15530|AT5G54810|AT2G03667|AT2G45300|AT3G20330|AT5G11880|AT3G16950|AT4G19230|AT1G43710…																Pseudouridine synthase, catalytic domain	1,8E-2	5,3E-1
Eucgr.A01142	6.97e-05	-0.437046	OTU DOMAIN CONTAINING PROTEIN	AT5G03330		16052	6e-06	0.00014	carbohydrate catabolic process	17	AT1G12000|AT2G40840|AT5G17520|AT4G26270|AT5G26570|AT2G32290|AT4G29130|AT1G68560|AT3G22960|AT1G10760|AT3G52180|AT4G09020|AT1G76550|AT1G22170|AT1G69830|AT2G21170|AT5G35790																Heat shock protein DnaJ, cysteine-rich domain	1,8E-2	5,3E-1
Eucgr.A01153	0.000917	0.48	AQUAPORIN PIP2-1-RELATED	AT3G53420		6626	6.01e-06	0.00014	protein targeting to mitochondrion	7	AT5G09420|AT3G20000|AT1G61570|AT3G46560|AT2G46470|AT2G29530|AT5G62050																Elongation factor G, III-V domain	2,2E-2	5,9E-1
Eucgr.A01165	6.93e-20	-1.74185		AT2G42760		70585	6.01e-06	0.00014	protein localization in mitochondrion	7	AT5G09420|AT3G20000|AT1G61570|AT3G46560|AT2G46470|AT2G29530|AT5G62050																Translation elongation factor EFG, V domain	2,2E-2	5,9E-1
Eucgr.A01173	0.00164	0.41	MITOCHONDRIAL IMPORT INNER MEMBRANE TRANSLOCASE SUBUNIT TIM14-1	AT2G35795		42254	6.23e-06	0.000143	ribosome biogenesis	18	AT4G25630|AT3G49010|AT4G25730|AT1G63780|AT4G26600|AT4G02400|AT3G17170|AT2G39670|AT3G25520|AT2G37990|AT1G16280|AT4G35490|AT5G39740|AT1G06720|AT4G15770|AT2G47420|AT2G40010|AT5G59240																Ribosomal protein L7Ae/L30e/S12e/Gadd45	2,2E-2	5,9E-1
Eucgr.A01174	0.00195	-0.224083	ALPHA/BETA-HYDROLASES SUPERFAMILY PROTEIN	AT5G02970		45036	6.94e-06	0.000156	protein targeting to chloroplast	8	AT5G50920|AT5G49910|AT3G46740|AT5G05000|AT4G02510|AT5G57180|AT5G16620|AT1G06950																Rossmann-like alpha/beta/alpha sandwich fold	2,3E-2	6,0E-1
Eucgr.A01183	3.65e-12	-0.810107		NULL		33365	7.39e-06	0.000164	protein localization in organelle	13	AT1G61570|AT1G07140|AT1G67680|AT4G27640|AT3G06720|AT5G62050|AT5G09420|AT2G46520|AT5G53480|AT3G20000|AT3G46560|AT2G46470|AT2G29530																RNA recognition motif domain	2,5E-2	6,2E-1
Eucgr.A01184	3.62e-19	-0.882699	PROTEIN REVEILLE 4-RELATED	AT3G09600		9308	1.18e-05	0.000258	amine metabolic process	35	AT3G01120|AT4G24830|AT3G58610|AT1G63660|AT5G54810|AT1G14810|AT1G14610|AT2G03667|AT2G45300|AT3G20330|AT5G11880|AT1G29900|AT2G45440|AT1G43710|AT1G15410|AT3G02020|AT3G55610|AT5G26710|AT2G29690|AT5G26830|AT3G02660|AT4G26900|AT4G39280|AT2G19940|AT3G02760|AT3G13490|AT4G11640|AT4G14910|AT3G18680|AT3G18000|AT1G25350|AT5G52100|AT1G09620|AT4G32520|AT3G11710																Armadillo-type fold	2,7E-2	6,4E-1
Eucgr.A01225	4.49e-12	1.22	TETRATRICOPEPTIDE REPEAT DOMAIN-CONTAINING PROTEIN	AT2G37400		7006	1.72e-05	0.000357	mitochondrial membrane organization	4	AT1G61570|AT2G46470|AT2G29530|AT5G62050																ATP-grasp fold, subdomain 1	2,8E-2	6,4E-1
Eucgr.A01238	1.1e-05	-0.477131	INORGANIC PYROPHOSPHATASE-LIKE PROTEIN	AT3G53620		7007	1.72e-05	0.000357	inner mitochondrial membrane organization	4	AT1G61570|AT2G46470|AT2G29530|AT5G62050																K Homology domain, type 1	3,1E-2	6,7E-1
Eucgr.A01252	0.00137	-0.271297	HSP20-LIKE CHAPERONES SUPERFAMILY PROTEIN	AT2G37570		45039	1.72e-05	0.000357	protein import into mitochondrial inner membrane	4	AT1G61570|AT2G46470|AT2G29530|AT5G62050																Ribosomal protein L7Ae/L8/Nhp2 family	3,6E-2	7,1E-1
Eucgr.A01265	3.23e-05	0.97	MITOCHONDRIAL IMPORT INNER MEMBRANE TRANSLOCASE SUBUNIT TIM9	AT3G46560		34660	1.82e-05	0.000373	ncRNA metabolic process	23	AT5G26710|AT4G25630|AT5G26830|AT4G25730|AT3G02660|AT1G63780|AT4G26600|AT4G02400|AT4G39280|AT2G39670|AT3G02760|AT1G14610|AT3G04820|AT3G13490|AT1G51310|AT3G16260|AT1G16280|AT1G20370|AT1G25350|AT1G09620|AT4G38890|AT3G11710|AT2G47420																Thiolase-like	3,8E-2	7,3E-1
Eucgr.A01276	0.00973	-0.393392	HAEMOLYTIC DOMAIN (HAEMOLYTIC	AT3G09310		6399	2.11e-05	0.000425	tRNA metabolic process	15	AT5G26710|AT5G26830|AT3G02660|AT4G39280|AT3G02760|AT1G14610|AT3G04820|AT3G13490|AT1G51310|AT3G16260|AT1G20370|AT1G25350|AT1G09620|AT4G38890|AT3G11710																Peptidase M41	4,1E-2	7,5E-1
Eucgr.A01301	2.78e-06	0.92	JOUBERIN	AT5G11240		5982	2.22e-05	0.000441	starch metabolic process	9	AT4G09020|AT4G24620|AT2G40840|AT2G36390|AT5G17520|AT1G69830|AT5G26570|AT1G10760|AT3G52180																Heat shock protein 70, conserved site	4,1E-2	7,5E-1
Eucgr.A01357	1.29e-05	1.03		AT1G04030		6350	2.41e-05	0.000472	transcription	17	AT2G34640|AT5G49530|AT1G63020|AT5G25520|AT5G64420|AT3G57660|AT1G68990|AT3G52270|AT3G57290|AT2G36990|AT1G29940|AT1G75670|AT1G60620|AT1G21600|AT4G34530|AT2G24120|AT3G13940																Plant organelle RNA recognition domain	4,1E-2	7,5E-1
Eucgr.A01395	5.2e-07	1.49	FLAVONE 3'-O-METHYLTRANSFERASE 1	AT5G54160		44275	3.42e-05	0.000661	cellular carbohydrate catabolic process	15	AT1G12000|AT2G40840|AT5G17520|AT4G26270|AT5G26570|AT4G29130|AT3G22960|AT1G10760|AT3G52180|AT4G09020|AT1G76550|AT1G22170|AT1G69830|AT2G21170|AT5G35790																ATPase, AAA-type, core	4,1E-2	7,4E-1
Eucgr.A01400	0.00765	0.39	PROTEIN TRANSPARENT TESTA GLABRA 1	AT5G24520		6519	3.77e-05	0.000718	cellular amino acid and derivative metabolic process	41	AT3G01120|AT4G24830|AT3G58610|AT1G63660|AT5G54810|AT1G32100|AT1G14810|AT1G14610|AT2G03667|AT2G45300|AT3G20330|AT5G11880|AT1G29900|AT2G45440|AT1G43710|AT1G15410|AT3G02020|AT3G55610|AT5G26710|AT2G29690|AT5G26830|AT3G02660|AT4G26900|AT4G39280|AT2G19940|AT3G02760|AT5G13930|AT3G13490|AT1G53520|AT4G11640|AT4G14910|AT3G18680|AT3G18000|AT1G17020|AT1G25350|AT5G52100|AT1G09620|AT4G32520|AT3G50740|AT3G11710…																RNA-processing protein, HAT helix	4,8E-2	7,9E-1
Eucgr.A01406	0.00102	0.75	30S RIBOSOMAL PROTEIN-RELATED	AT5G24490		46907	4.09e-05	0.000768	intracellular transport	31	AT1G14850|AT1G07140|AT5G27395|AT1G67680|AT5G16620|AT4G27640|AT5G09420|AT5G53480|AT3G46740|AT5G05000|AT3G46560|AT3G53940|AT3G05290|AT5G57180|AT2G46470|AT4G31480|AT2G29530|AT3G53110|AT4G01100|AT5G50920|AT5G49910|AT4G02510|AT1G61570|AT5G19320|AT3G25520|AT3G06720|AT5G62050|AT2G46520|AT3G20000|AT4G32400|AT1G06950																Heat shock protein Hsp90, conserved site	4,8E-2	7,9E-1
Eucgr.A01408	0.00292	-0.364524	60S ACIDIC RIBOSOMAL PROTEIN P1	AT5G24510		43933	7.21e-05	0.00134	macromolecular complex subunit organization	23	AT3G51790|AT1G18800|AT1G56350|AT1G33330|AT3G22690|AT5G40660|AT2G15820|AT3G23990|AT3G52270|AT3G57290|AT4G27640|AT4G25340|AT5G62050|AT2G36990|AT2G46520|AT5G53480|AT5G55230|AT5G35220|AT5G56950|AT5G13120|AT5G56090|AT1G54380|AT4G15770																Heat shock protein Hsp90, N-terminal	4,8E-2	7,9E-1
Eucgr.A01424	1.23e-05	0.64	UBIQUITIN	AT4G05320		6413	7.69e-05	0.00141	translational initiation	11	AT4G33250|AT3G07300|AT2G45730|AT4G11420|AT5G27640|AT3G56150|AT1G10840|AT1G36730|AT4G11160|AT2G39990|AT4G34110																Chaperonin Cpn60, conserved site	4,8E-2	7,9E-1
Eucgr.A01429	7.49e-13	-1.08256		NULL		46394	8.05e-05	0.00143	carboxylic acid biosynthetic process	29	AT3G01120|AT3G25110|AT4G24830|AT3G58610|AT5G46290|AT5G15530|AT5G54810|AT1G14810|AT2G03667|AT2G45300|AT5G11880|AT1G29900|AT2G45440|AT5G16390|AT1G62640|AT3G02020|AT3G55610|AT2G29690|AT4G26900|AT3G60500|AT4G14910|AT3G18680|AT1G74960|AT1G24360|AT5G52100|AT2G43710|AT3G45140|AT2G05990|AT3G15850																Heat shock protein Hsp90	4,8E-2	7,9E-1
Eucgr.A01433	0.00309	-0.570764	F-BOX-LIKE (F-BOX-LIKE	NULL		16053	8.05e-05	0.00143	organic acid biosynthetic process	29	AT3G01120|AT3G25110|AT4G24830|AT3G58610|AT5G46290|AT5G15530|AT5G54810|AT1G14810|AT2G03667|AT2G45300|AT5G11880|AT1G29900|AT2G45440|AT5G16390|AT1G62640|AT3G02020|AT3G55610|AT2G29690|AT4G26900|AT3G60500|AT4G14910|AT3G18680|AT1G74960|AT1G24360|AT5G52100|AT2G43710|AT3G45140|AT2G05990|AT3G15850																Membrane insertase OXA1/ALB3/YidC	4,8E-2	7,9E-1
Eucgr.A01447	1.73e-05	-0.465267	PROTEIN PHOSPHATASE 2C 57	AT4G27800		48564	8.2e-05	0.00144	photosystem I assembly	3	AT5G35220|AT3G22690|AT2G15820																Translation elongation factor EFG/EF2, domain IV	4,8E-2	7,9E-1
Eucgr.A01457	3.38e-06	-0.608917	CALCINEURIN B-LIKE PROTEIN 4	AT5G24270		44271	0.000124	0.00215	cellular nitrogen compound biosynthetic process	33	AT3G01120|AT4G04640|AT4G24830|AT3G58610|AT5G54810|AT1G14810|AT5G08280|AT2G03667|AT2G45300|AT3G20330|AT5G54770|AT5G11880|AT2G29630|AT3G47450|AT5G54190|AT2G44530|AT1G03475|AT1G29900|AT2G45440|AT5G23300|AT3G02020|AT3G55610|AT3G02780|AT2G29690|AT3G55010|AT4G26900|AT3G03710|AT1G26190|AT4G14910|AT3G18680|AT3G18000|AT5G52100|AT1G36280																Domain of unknown function DUF4217	4,8E-2	7,9E-1
Eucgr.A01460	0.000178	0.46	NUCLEAR MIGRATION PROTEIN NUDC	AT5G53400		8652	0.00015	0.00258	cellular amino acid biosynthetic process	17	AT3G02020|AT3G55610|AT2G29690|AT3G01120|AT4G24830|AT4G26900|AT3G58610|AT5G54810|AT1G14810|AT2G03667|AT2G45300|AT4G14910|AT3G18680|AT5G11880|AT5G52100|AT1G29900|AT2G45440																Glycoside hydrolase, superfamily	5,0E-2	7,9E-1
Eucgr.A01486	1.21e-06	1.3	PROTEIN PHOSPHATASE 2C	AT2G29380		9628	0.00018	0.00302	response to abiotic stimulus	77	AT1G67900|AT1G59960|AT3G23990|AT5G09590|AT4G40060|AT3G23830|AT5G06150|AT2G47580|AT1G04400|AT5G18570|AT1G15510|AT4G21150|AT1G09210|AT4G31710|AT2G17840|AT3G22330|AT5G17520|AT4G25470|AT2G37630|AT3G57290|AT5G13930|AT2G47510|AT2G01830|AT1G68090|AT5G35220|AT3G46970|AT3G12580|AT5G38410|AT5G11270|AT2G42620|AT1G47128|AT1G03220|AT3G15850|AT2G46340|AT5G12080|AT1G21750|AT1G56070|AT5G19690|AT5G15450|AT3G53420…																Cyclophilin-type peptidyl-prolyl cis-trans isomerase, conserved site	5,6E-2	8,2E-1
Eucgr.A01491	1.04e-11	0.79	PPR REPEAT (PPR	AT3G06430		6418	0.00018	0.00302	tRNA aminoacylation for protein translation	10	AT3G13490|AT5G26710|AT5G26830|AT3G02660|AT4G39280|AT1G25350|AT1G09620|AT3G02760|AT3G11710|AT1G14610																ATP-grasp fold, subdomain 2	5,6E-2	8,2E-1
Eucgr.A01495	0.00485	0.25	ABSCISIC ACID RECEPTOR PYL10-RELATED	AT5G53160		6886	0.000186	0.00307	intracellular protein transport	23	AT5G50920|AT5G49910|AT4G02510|AT1G61570|AT1G07140|AT5G27395|AT1G67680|AT5G16620|AT4G27640|AT3G06720|AT5G62050|AT5G09420|AT2G46520|AT5G53480|AT3G46740|AT5G05000|AT3G20000|AT3G46560|AT5G57180|AT2G46470|AT4G31480|AT2G29530|AT1G06950																Band 7 protein	5,6E-2	8,2E-1
Eucgr.A01503	3.47e-07	0.61	2,6-DIOXO-6-PHENYLHEXA-3-ENOATE HYDROLASE / HOHPDA HYDROLASE	AT2G36290		65003	0.000191	0.00311	macromolecular complex assembly	21	AT3G51790|AT1G18800|AT3G22690|AT5G40660|AT2G15820|AT3G23990|AT3G52270|AT3G57290|AT4G27640|AT4G25340|AT5G62050|AT2G36990|AT2G46520|AT5G53480|AT5G55230|AT5G35220|AT5G56950|AT5G13120|AT5G56090|AT1G54380|AT4G15770																Glycosyl hydrolase, family 13, all-beta	5,6E-2	8,2E-1
Eucgr.A01519	0.00279	0.47	PPR REPEAT (PPR	AT1G71460		9309	0.000199	0.00321	amine biosynthetic process	18	AT3G02020|AT3G55610|AT2G29690|AT3G01120|AT4G24830|AT4G26900|AT3G58610|AT5G54810|AT1G14810|AT2G03667|AT2G45300|AT4G14910|AT3G18680|AT5G11880|AT3G18000|AT5G52100|AT1G29900|AT2G45440																PNPase/RNase PH domain	6,2E-2	8,5E-1
Eucgr.A01527	0.00987	0.42	PROTEIN KINASE-RELATED	AT3G52890		43038	0.000209	0.00329	amino acid activation	10	AT3G13490|AT5G26710|AT5G26830|AT3G02660|AT4G39280|AT1G25350|AT1G09620|AT3G02760|AT3G11710|AT1G14610																TGS-like	6,2E-2	8,5E-1
Eucgr.A01533	4.12e-06	0.44	1,4-ALPHA-GLUCAN-BRANCHING ENZYME 2-1, CHLOROPLASTIC/AMYLOPLASTIC-RELATED	AT2G36390		43039	0.000209	0.00329	tRNA aminoacylation	10	AT3G13490|AT5G26710|AT5G26830|AT3G02660|AT4G39280|AT1G25350|AT1G09620|AT3G02760|AT3G11710|AT1G14610																Biotin/lipoyl attachment	7,4E-2	8,9E-1
Eucgr.A01535	0.00117	-0.364252	NTKL-BINDING PROTEIN 1	AT2G36410		6461	0.00024	0.0037	protein complex assembly	16	AT3G51790|AT3G22690|AT5G40660|AT2G15820|AT3G23990|AT3G52270|AT3G57290|AT4G27640|AT5G62050|AT2G36990|AT2G46520|AT5G53480|AT5G55230|AT5G35220|AT5G13120|AT5G56090																Double-stranded RNA-binding-like domain	7,7E-2	9,0E-1
Eucgr.A01543	3.03e-06	0.55	BRIX DOMAIN CONTAINING PROTEIN	AT3G23620		70271	0.00024	0.0037	protein complex biogenesis	16	AT3G51790|AT3G22690|AT5G40660|AT2G15820|AT3G23990|AT3G52270|AT3G57290|AT4G27640|AT5G62050|AT2G36990|AT2G46520|AT5G53480|AT5G55230|AT5G35220|AT5G13120|AT5G56090																K homology domain-like, alpha/beta	7,7E-2	8,9E-1
Eucgr.A01555	1.04e-09	0.64	PEROXIREDOXIN	AT3G52960		6073	0.000245	0.00374	cellular glucan metabolic process	14	AT4G04970|AT4G24620|AT2G40840|AT5G17520|AT5G26570|AT1G10760|AT4G03550|AT3G52180|AT4G09020|AT5G63840|AT2G36390|AT1G69830|AT2G03220|AT5G06700																Exoribonuclease, phosphorolytic domain 2	7,7E-2	8,9E-1
Eucgr.A01576	0.000226	0.25	PROTEIN KINASE FAMILY PROTEIN-RELATED	AT3G53030		34621	0.000271	0.00409	cellular macromolecular complex subunit organization	18	AT3G51790|AT1G18800|AT1G56350|AT1G33330|AT3G22690|AT5G40660|AT2G15820|AT3G23990|AT4G27640|AT4G25340|AT2G46520|AT5G53480|AT5G55230|AT5G35220|AT5G56950|AT5G13120|AT1G54380|AT4G15770																Aminoacyl-tRNA synthetase, class II (G/ H/ P/ S), conserved domain	7,7E-2	8,9E-1
Eucgr.A01593	9.27e-05	-0.261562	WILLIAMS-BEUREN SYNDROME CRITICAL REGION PROTEIN-RELATED	AT2G36680		51649	0.000313	0.00466	establishment of localization in cell	32	AT1G14850|AT1G07140|AT5G27395|AT1G67680|AT5G16620|AT2G34250|AT4G27640|AT5G09420|AT5G53480|AT3G46740|AT5G05000|AT3G46560|AT3G53940|AT3G05290|AT5G57180|AT2G46470|AT4G31480|AT2G29530|AT3G53110|AT4G01100|AT5G50920|AT5G49910|AT4G02510|AT1G61570|AT5G19320|AT3G25520|AT3G06720|AT5G62050|AT2G46520|AT3G20000|AT4G32400|AT1G06950																Exoribonuclease, phosphorolytic domain 1	7,7E-2	8,9E-1
Eucgr.A01597	7.03e-07	-0.817018	NCS1 FAMILY PURINE/PYRIMIDINE TRANSPORTER	AT5G03555		44042	0.000327	0.00483	glucan metabolic process	14	AT4G04970|AT4G24620|AT2G40840|AT5G17520|AT5G26570|AT1G10760|AT4G03550|AT3G52180|AT4G09020|AT5G63840|AT2G36390|AT1G69830|AT2G03220|AT5G06700																Zinc finger, CCCH-type	7,7E-2	8,9E-1
Eucgr.A01606	1.36e-08	-0.835304	UDP-GLYCOSYLTRANSFERASE 73C7	AT2G36780		34613	0.000345	0.00503	cellular protein localization	23	AT5G50920|AT5G49910|AT4G02510|AT1G61570|AT1G07140|AT5G27395|AT1G67680|AT5G16620|AT4G27640|AT3G06720|AT5G62050|AT5G09420|AT2G46520|AT5G53480|AT3G46740|AT5G05000|AT3G20000|AT3G46560|AT5G57180|AT2G46470|AT4G31480|AT2G29530|AT1G06950																Mitochondrial substrate/solute carrier	8,2E-2	9,0E-1
Eucgr.A01607	5.96e-06	-0.414123	UDP-GLYCOSYLTRANSFERASE 73C7	AT2G36800		22607	0.000401	0.00574	cellular component assembly	24	AT3G51790|AT1G18800|AT3G05330|AT3G55340|AT3G22690|AT5G40660|AT2G15820|AT3G23990|AT3G52270|AT3G57290|AT4G27640|AT4G25340|AT5G62050|AT2G36990|AT5G05690|AT2G46520|AT5G53480|AT5G55230|AT5G35220|AT5G56950|AT5G13120|AT5G56090|AT1G54380|AT4G15770																Mitochondrial carrier domain	8,2E-2	9,0E-1
Eucgr.A01649	4.23e-11	0.62	EXPRESSED PROTEIN	AT2G36835		70727	0.000401	0.00574	cellular macromolecule localization	24	AT5G50920|AT5G49910|AT4G02510|AT1G61570|AT1G07140|AT5G27395|AT1G67680|AT5G16620|AT4G03550|AT4G27640|AT3G06720|AT5G62050|AT5G09420|AT2G46520|AT5G53480|AT3G46740|AT5G05000|AT3G20000|AT3G46560|AT5G57180|AT2G46470|AT4G31480|AT2G29530|AT1G06950																Tetratricopeptide repeat	8,3E-2	9,0E-1
Eucgr.A01656	1.81e-12	-0.831672	ACT DOMAIN-CONTAINING PROTEIN	AT2G36840		46686	0.000537	0.00759	response to cadmium ion	25	AT1G64550|AT1G30580|AT3G23990|AT5G09590|AT1G29150|AT2G30110|AT3G22960|AT3G02530|AT3G56070|AT3G12670|AT1G29880|AT5G49910|AT4G02930|AT1G68560|AT2G37630|AT3G18190|AT5G56680|AT5G63400|AT5G63840|AT3G46970|AT5G09650|AT3G12580|AT3G11830|AT2G45030|AT1G78380																Single hybrid motif	8,4E-2	9,0E-1
Eucgr.A01690	0.000612	-0.309513	TSL-KINASE INTERACTING PROTEIN 1	AT2G36960		9067	0.000553	0.00774	aspartate family amino acid biosynthetic process	7	AT3G02020|AT2G03667|AT3G01120|AT5G11880|AT5G52100|AT1G14810|AT2G45440																Proteasome component (PCI) domain	8,4E-2	9,0E-1
Eucgr.A01734	6.93e-06	0.45	BETA-AMYLASE 5-RELATED	AT2G32290		1522	0.000615	0.00852	pseudouridine synthesis	5	AT3G19440|AT1G20370|AT4G21770|AT3G57150|AT3G04820																Mpv17/PMP22	9,3E-2	9,2E-1
Eucgr.A01783	0.00993	0.25	ISOPENTENYL-DIPHOSPHATE DELTA-ISOMERASE / METHYLBUTENYLPYROPHOSPHATE ISOMERASE	AT3G02780		44283	0.000621	0.00852	small molecule biosynthetic process	45	AT3G01120|AT4G04640|AT3G25110|AT4G24830|AT3G58610|AT5G46290|AT5G15530|AT5G54810|AT1G32100|AT1G14810|AT2G03667|AT2G45300|AT3G20330|AT5G54770|AT5G11880|AT2G29630|AT2G44530|AT1G29900|AT2G45440|AT5G23300|AT5G16390|AT1G62640|AT3G02020|AT3G55610|AT2G29690|AT3G55010|AT4G26900|AT3G60500|AT1G26190|AT5G13930|AT1G53520|AT5G61760|AT4G14910|AT3G18680|AT1G74960|AT3G18000|AT1G17020|AT1G24360|AT5G52100|AT2G43710…
Eucgr.A01786	0.000142	-0.508908	FORMIMINOTRANSFERASE-CYCLODEAMINASE	AT2G20830		51641	0.000667	0.00907	cellular localization	33	AT1G14850|AT1G07140|AT5G27395|AT1G67680|AT5G16620|AT4G03550|AT2G34250|AT4G27640|AT5G09420|AT5G53480|AT3G46740|AT5G05000|AT3G46560|AT3G53940|AT3G05290|AT5G57180|AT2G46470|AT4G31480|AT2G29530|AT3G53110|AT4G01100|AT5G50920|AT5G49910|AT4G02510|AT1G61570|AT5G19320|AT3G25520|AT3G06720|AT5G62050|AT2G46520|AT3G20000|AT4G32400|AT1G06950
Eucgr.A01790	5.42e-09	1.32	AUXIN-RESPONSIVE GH3 FAMILY PROTEIN	AT4G03400		6913	0.000737	0.00982	nucleocytoplasmic transport	9	AT1G14850|AT3G53110|AT2G46520|AT5G53480|AT5G19320|AT1G07140|AT3G25520|AT4G27640|AT3G06720
Eucgr.A01792	0.000107	-0.455531	PEROXISOMAL MEMBRANE (MPV17/PMP22	AT4G03410		51169	0.000737	0.00982	nuclear transport	9	AT1G14850|AT3G53110|AT2G46520|AT5G53480|AT5G19320|AT1G07140|AT3G25520|AT4G27640|AT3G06720
Eucgr.A01811	0.000116	-0.395358		AT4G28260		34622	0.000789	0.0104	cellular macromolecular complex assembly	16	AT3G51790|AT1G18800|AT3G22690|AT5G40660|AT2G15820|AT3G23990|AT4G27640|AT4G25340|AT2G46520|AT5G53480|AT5G55230|AT5G35220|AT5G56950|AT5G13120|AT1G54380|AT4G15770
Eucgr.A01816	4.39e-12	-1.06251		AT4G28290		43623	0.000826	0.0108	cellular protein complex assembly	11	AT3G51790|AT2G46520|AT5G53480|AT5G55230|AT5G35220|AT3G22690|AT5G40660|AT2G15820|AT5G13120|AT3G23990|AT4G27640
Eucgr.A01820	0.00133	0.47	PROLINE-RICH PROTEIN-RELATED	AT5G14540		9057	0.000955	0.0124	macromolecule catabolic process	27	AT2G40930|AT5G14580|AT4G01037|AT1G55860|AT2G32290|AT1G29150|AT2G30110|AT1G68050|AT4G09020|AT5G58870|AT2G03820|AT4G30890|AT1G79120|AT1G07510|AT5G57360|AT1G80570|AT2G40840|AT5G17520|AT1G71850|AT5G26570|AT1G68560|AT1G10760|AT3G52180|AT5G57990|AT2G42620|AT1G69830|AT2G47110
Eucgr.A01831	5.56e-05	0.7	RNA POLYMERASE II SUBUNIT 5-MEDIATING PROTEIN NNX3	AT1G03760		44262	0.00112	0.0144	cellular carbohydrate metabolic process	33	AT1G66430|AT4G26270|AT3G22960|AT4G03550|AT5G66680|AT4G09020|AT1G76550|AT1G22170|AT1G51590|AT2G26100|AT2G21170|AT2G03220|AT5G35790|AT1G12000|AT4G21150|AT4G04970|AT4G24620|AT2G40840|AT3G03250|AT1G34130|AT5G17520|AT5G26570|AT4G29130|AT1G10760|AT1G68020|AT3G52180|AT1G23870|AT5G61760|AT5G63840|AT2G36390|AT1G69830|AT1G06410|AT5G06700
Eucgr.A01854	1.03e-05	0.81	RETICULON	AT4G28430		5976	0.00129	0.0164	polysaccharide metabolic process	16	AT4G04970|AT4G24620|AT2G40840|AT5G17520|AT5G26570|AT2G32290|AT1G68560|AT1G10760|AT4G03550|AT3G52180|AT4G09020|AT5G63840|AT2G36390|AT1G69830|AT2G03220|AT5G06700
Eucgr.A01871	0.00773	-0.449113	FASCICLIN-LIKE ARABINOGALACTAN PROTEIN 13-RELATED	AT1G03870		6206	0.00149	0.0187	pyrimidine base metabolic process	3	AT5G23300|AT5G12200|AT3G18680
Eucgr.A01885	0.000377	-0.208026		AT1G28520		10038	0.00151	0.0188	response to metal ion	28	AT1G08490|AT1G64550|AT1G30580|AT3G23990|AT5G09590|AT1G29150|AT2G30110|AT3G22960|AT3G02530|AT3G56070|AT3G12670|AT1G29880|AT5G49910|AT4G02930|AT5G24270|AT1G68560|AT2G37630|AT3G18190|AT5G56680|AT5G63400|AT5G63840|AT3G46970|AT5G09650|AT3G12580|AT3G11830|AT2G45030|AT1G78380|AT1G21750
Eucgr.A01886	0.000107	0.61	ELONGATION FACTOR FAMILY PROTEIN	AT2G31060		51704	0.00187	0.0222	multi-organism process	47	AT3G06430|AT2G34930|AT5G23570|AT5G48030|AT5G09590|AT2G34590|AT1G68990|AT2G30110|AT4G03550|AT5G08280|AT2G15890|AT4G37000|AT4G16740|AT5G56950|AT4G27290|AT2G29630|AT5G10270|AT4G19230|AT4G34131|AT5G16590|AT1G09770|AT4G31710|AT3G24550|AT5G67500|AT3G56640|AT3G19260|AT5G27540|AT5G17520|AT1G11310|AT2G37630|AT1G10760|AT2G39990|AT2G47510|AT2G19130|AT2G01830|AT1G71270|AT5G63840|AT5G58600|AT3G44750|AT3G18000…
Eucgr.A01904	0.00633	-0.290613		AT2G31130		10322	0.00189	0.0222	regulation of isopentenyl diphosphate biosynthetic process, mevalonate-independent pathway	2	AT3G03710|AT3G47450
Eucgr.A01905	5.34e-06	-0.37782	ADAPTIN EAR-BINDING COAT-ASSOCIATED PROTEIN 1 NECAP-1	AT3G58600		10495	0.00189	0.0222	production of siRNA involved in RNA interference	2	AT4G11130|AT1G63020
Eucgr.A01929	1.69e-08	0.59	60S RIBOSOMAL PROTEIN L11-RELATED	AT2G42740		6884	0.00189	0.0222	cell volume homeostasis	2	AT1G21270|AT5G62290
Eucgr.A02015	0.00114	-0.401677		AT2G42975		71071	0.00189	0.0222	regulation of phospholipid biosynthetic process	2	AT3G03710|AT3G47450
Eucgr.A02018	2.62e-05	0.41	60S RIBOSOMAL PROTEIN L18A	AT2G34480		50982	0.00189	0.0222	detection of mechanical stimulus	2	AT5G19520|AT5G12080
Eucgr.A02030	4.27e-12	-0.705178	15-CIS-PHYTOENE SYNTHASE / PSASE	AT5G17230		6086	0.00189	0.0222	acetyl-CoA biosynthetic process from pyruvate	2	AT3G25860|AT3G16950
Eucgr.A02095	5.1e-06	0.34	CCT8 PROTEIN	AT3G03960		6633	0.00203	0.0236	fatty acid biosynthetic process	12	AT5G16390|AT1G62640|AT3G25110|AT1G74960|AT1G24360|AT2G43710|AT5G46290|AT5G15530|AT3G45140|AT2G05990|AT3G15850|AT3G60500
Eucgr.A02098	5.63e-06	-0.639432	EMB	AT5G18150		30422	0.00218	0.0252	production of siRNA involved in RNA interference	5	AT4G11130|AT1G63020|AT5G23570|AT3G43920|AT1G09700
Eucgr.A02099	4.82e-05	-0.648806	ADENYLYL-SULFATE KINASE / APS KINASE	AT3G03900		9651	0.00227	0.0259	response to salt stress	28	AT5G19690|AT1G59960|AT5G40770|AT5G09590|AT5G54810|AT3G23830|AT5G12250|AT1G69700|AT2G47580|AT2G04030|AT4G34110|AT3G55730|AT3G55610|AT1G09210|AT3G03250|AT5G19320|AT1G15690|AT2G17840|AT5G24270|AT2G37630|AT3G57290|AT5G65020|AT2G47510|AT1G68090|AT5G09650|AT1G60940|AT1G03220|AT1G21750
Eucgr.A02100	1.84e-05	0.46	PROTEIN TIC 40, CHLOROPLASTIC	AT5G16620		48582	0.00236	0.0267	positive regulation of post-embryonic development	7	AT5G05690|AT1G22770|AT4G24620|AT2G34900|AT4G34530|AT1G04400|AT1G68050
Eucgr.A02118	0.00115	0.39	PERIPLASMIC BETA-GLUCOSIDASE-RELATED	AT5G20950		9311	0.00247	0.0277	oligosaccharide metabolic process	8	AT1G21270|AT1G23870|AT2G40840|AT3G03250|AT1G51590|AT5G17520|AT1G68020|AT1G06410
Eucgr.A02119	0.000757	-0.334051	ANKYRIN REPEAT AND REGULATOR OF CHROMOSOME CONDENSATION (RCC1	AT3G03790		6446	0.00252	0.0278	regulation of translational initiation	3	AT4G33250|AT2G45730|AT5G36230
Eucgr.A02129	0.00078	-0.333321	POTASSIUM CHANNEL TETRAMERISATION DOMAIN CONTAINING PROTEIN	AT5G55000		10050	0.00252	0.0278	vegetative phase change	3	AT5G60450|AT5G23570|AT2G15790
Eucgr.A02131	6e-05	0.57	EXOSOME COMPONENT 10	AT5G35910		10035	0.00268	0.0291	response to inorganic substance	32	AT1G08490|AT1G64550|AT1G30580|AT5G40770|AT3G23990|AT5G09590|AT1G29150|AT2G30110|AT3G22960|AT3G02530|AT3G56070|AT1G22770|AT3G12670|AT1G29880|AT2G04030|AT5G49910|AT4G02930|AT5G24270|AT1G68560|AT2G37630|AT3G18190|AT1G27510|AT5G56680|AT5G63400|AT5G63840|AT3G46970|AT5G09650|AT3G12580|AT3G11830|AT2G45030|AT1G78380|AT1G21750
Eucgr.A02135	0.00329	-0.30161	CATIONIC AMINO ACID TRANSPORTER 2, VACUOLAR-RELATED	AT1G58030		5975	0.00269	0.0291	carbohydrate metabolic process	51	AT4G26270|AT2G32290|AT4G03550|AT1G64390|AT3G18080|AT4G09020|AT2G26600|AT1G51590|AT5G35790|AT1G12000|AT4G21150|AT4G24620|AT2G40840|AT1G34130|AT5G17520|AT1G68560|AT4G02290|AT1G21270|AT5G61760|AT3G20440|AT2G36390|AT3G52600|AT1G06410|AT5G15050|AT4G17180|AT1G66430|AT3G22960|AT5G66680|AT1G76550|AT1G22170|AT1G45130|AT2G26100|AT2G21170|AT2G03220|AT1G02640|AT4G04970|AT3G50760|AT3G03250|AT1G05590|AT3G57790…
Eucgr.A02139	2.49e-07	0.52	RIBOSOME PRODUCTION FACTOR 1	AT4G01560		6612	0.00269	0.0291	protein targeting to membrane	5	AT1G61570|AT1G67680|AT2G46470|AT2G29530|AT5G62050
Eucgr.A02140	0.00104	0.64	POLYRIBONUCLEOTIDE NUCLEOTIDYLTRANSFERASE 1, CHLOROPLASTIC	AT3G03710		44264	0.00279	0.0299	cellular polysaccharide metabolic process	14	AT4G04970|AT4G24620|AT2G40840|AT5G17520|AT5G26570|AT1G10760|AT4G03550|AT3G52180|AT4G09020|AT5G63840|AT2G36390|AT1G69830|AT2G03220|AT5G06700
Eucgr.A02151	2.28e-07	0.76	ZINC FINGER PROTEIN	AT5G17790		9561	0.00308	0.0328	megagametogenesis	7	AT2G34860|AT3G60360|AT3G56990|AT1G72440|AT5G48030|AT2G34790|AT4G34200
Eucgr.A02166	7.29e-05	-0.506014	DNAJ HOMOLOG SUBFAMILY C MEMBER	AT2G41000		9620	0.00337	0.0356	response to fungus	15	AT5G16590|AT2G34930|AT1G09770|AT3G24550|AT3G19260|AT1G11310|AT2G37630|AT1G10760|AT4G03550|AT2G15890|AT5G58600|AT5G11270|AT5G52020|AT3G45140|AT4G19230
Eucgr.A02169	1.56e-06	-0.567587	DOMAIN OF UNKNOWN FUNCTION (DUF309	AT2G41120		16071	0.00382	0.0382	mRNA metabolic process	11	AT5G64390|AT3G11964|AT4G10760|AT2G03820|AT5G14580|AT5G23880|AT2G15820|AT5G51660|AT2G47580|AT1G54380|AT1G09700
Eucgr.A02172	1.45e-10	1.28	U3 SMALL NUCLEOLAR RNA-ASSOCIATED PROTEIN 11	AT3G60360		6636	0.0039	0.0382	unsaturated fatty acid biosynthetic process	3	AT1G74960|AT2G43710|AT3G15850
Eucgr.A02174	0.000333	0.75	METACASPASE-9	AT5G04200		6862	0.0039	0.0382	nucleotide transport	3	AT4G01100|AT4G32400|AT3G05290
Eucgr.A02176	1.04e-07	-0.519246	AQUAPORIN SIP2-1-RELATED	AT3G56950		9085	0.0039	0.0382	lysine biosynthetic process	3	AT5G11880|AT5G52100|AT2G45440
Eucgr.A02179	0.000495	-0.373688	RING FINGER DOMAIN-CONTAINING	AT1G68070		9089	0.0039	0.0382	lysine biosynthetic process via diaminopimelate	3	AT5G11880|AT5G52100|AT2G45440
Eucgr.A02194	8.4e-10	0.61	CYTOCHROME P450 CYP4/CYP19/CYP26 SUBFAMILIES	AT3G56630		46451	0.0039	0.0382	diaminopimelate metabolic process	3	AT5G11880|AT5G52100|AT2G45440
Eucgr.A02196	5.35e-05	0.52	UBIQUITIN CARBOXYL-TERMINAL HYDROLASE 10-RELATED	AT2G40930		6085	0.0039	0.0382	acetyl-CoA biosynthetic process	3	AT5G49460|AT3G25860|AT3G16950
Eucgr.A02197	0.00285	0.88	OLIGOPEPTIDE TRANSPORTER-RELATED	AT1G68570		45037	0.0039	0.0382	protein import into chloroplast stroma	3	AT5G50920|AT5G16620|AT1G06950
Eucgr.A02198	0.00167	0.35	EXOCYST COMPLEX COMPONENT SEC15B	AT3G56640		43331	0.00396	0.0382	response to dsRNA	5	AT4G11130|AT1G63020|AT5G23570|AT3G43920|AT1G09700
Eucgr.A02203	3.47e-05	0.78	ACETYL-COA:BENZYLALCOHOL ACETYLTRANFERASE-LIKE PROTEIN-RELATED	AT3G26040		31050	0.00396	0.0382	dsRNA fragmentation	5	AT4G11130|AT1G63020|AT5G23570|AT3G43920|AT1G09700
Eucgr.A02232	0.00902	0.29	ASPARTYL PROTEASE DDI-RELATED	AT3G56740		70918	0.00396	0.0382	production of small RNA involved in gene silencing by RNA	5	AT4G11130|AT1G63020|AT5G23570|AT3G43920|AT1G09700
Eucgr.A02234	0.00153	0.67	PENTATRICOPEPTIDE REPEAT-CONTAINING PROTEIN	AT1G80270		71359	0.00396	0.0382	cellular response to dsRNA	5	AT4G11130|AT1G63020|AT5G23570|AT3G43920|AT1G09700
Eucgr.A02237	0.0017	0.81		NULL		45184	0.00436	0.0416	establishment of protein localization	25	AT1G07140|AT5G27395|AT1G67680|AT5G16620|AT2G34250|AT4G27640|AT5G09420|AT5G53480|AT3G46740|AT5G05000|AT3G46560|AT5G57180|AT2G46470|AT4G31480|AT2G29530|AT5G50920|AT5G49910|AT5G24650|AT4G02510|AT1G61570|AT3G06720|AT5G62050|AT2G46520|AT3G20000|AT1G06950
Eucgr.A02255	3.48e-05	-0.881664	HALOACID DEHALOGENASE-LIKE HYDROLASE	AT2G41250		15031	0.00436	0.0416	protein transport	25	AT1G07140|AT5G27395|AT1G67680|AT5G16620|AT2G34250|AT4G27640|AT5G09420|AT5G53480|AT3G46740|AT5G05000|AT3G46560|AT5G57180|AT2G46470|AT4G31480|AT2G29530|AT5G50920|AT5G49910|AT5G24650|AT4G02510|AT1G61570|AT3G06720|AT5G62050|AT2G46520|AT3G20000|AT1G06950
Eucgr.A02256	0.000466	-0.66872	STRICTOSIDINE SYNTHASE-RELATED	AT2G41290		6997	0.00473	0.0447	nucleus organization	5	AT1G72440|AT4G30930|AT5G48030|AT5G62440|AT2G34790
Eucgr.A02265	7.07e-06	-0.420251	LYCOPENE BETA CYCLASE, CHLOROPLASTIC	AT3G10230		51301	0.00514	0.0483	cell division	9	AT4G00100|AT3G05330|AT5G55230|AT3G55340|AT4G21800|AT1G10270|AT5G40770|AT5G16750|AT2G37630
Eucgr.A02291	0.00146	-0.30922	PROTEIN EARLY RESPONSIVE TO DEHYDRATION 15	AT2G41430		23	0.0055	0.0488	maltose metabolic process	2	AT2G40840|AT5G17520
Eucgr.A02292	0.00011	0.55	NITRIC-OXIDE SYNTHASE (NADPH	AT3G57180		6207	0.0055	0.0488	'de novo' pyrimidine base biosynthetic process	2	AT5G23300|AT3G18680
Eucgr.A02296	0.00363	0.32	UDP-N-ACETYLGLUCOSAMINE--DOLICHYL-PHOSPHATE N-ACETYLGLUCOSAMINEPHOSPHOTRANSFERASE / N-ACETYLGLUCOSAMINE-1-PHOSPHATE TRANSFERASE	AT2G41490		15866	0.0055	0.0488	ADP transport	2	AT4G01100|AT3G05290
Eucgr.A02306	8.46e-07	0.28	EUKARYOTIC TRANSLATION INITIATION FACTOR 3 SUBUNIT E	AT3G57290		15867	0.0055	0.0488	ATP transport	2	AT4G01100|AT3G05290
Eucgr.A02312	0.00679	-0.623613	RHO TERMINATION FACTOR, N-TERMINAL DOMAIN (RHO_N	NULL		15868	0.0055	0.0488	purine ribonucleotide transport	2	AT4G01100|AT3G05290
Eucgr.A02320	5.03e-06	-0.711473	UDP-GLUCURONOSYLTRANSFERASE UGT-55-RELATED	AT2G15490		42793	0.0055	0.0488	transcription from plastid promoter	2	AT2G34640|AT1G21600
Eucgr.A02355	5.22e-09	-0.693846	INSULYSIN / INSULINASE	AT2G41790		375	0.00562	0.0488	RNA splicing, via transesterification reactions	7	AT3G23070|AT2G15820|AT3G22330|AT2G47580|AT1G54380|AT5G16180|AT1G23400
Eucgr.A02357	9.24e-07	-0.800176	INSULYSIN / INSULINASE	AT2G41790		377	0.00562	0.0488	RNA splicing, via transesterification reactions with bulged adenosine as nucleophile	7	AT3G23070|AT2G15820|AT3G22330|AT2G47580|AT1G54380|AT5G16180|AT1G23400
Eucgr.A02379	0.000164	-0.513709	REMORIN, C-TERMINAL REGION (REMORIN_C	AT3G57540		51094	0.00562	0.0488	positive regulation of developmental process	7	AT5G05690|AT1G22770|AT4G24620|AT2G34900|AT4G34530|AT1G04400|AT1G68050
Eucgr.A02386	2.29e-07	-0.623739	MATE EFFLUX FAMILY PROTEIN 1	AT1G51340		6379	0.00566	0.0488	mRNA cleavage	3	AT5G23880|AT5G51660|AT1G09700
Eucgr.A02389	3.12e-05	-0.533844		AT3G52105		6553	0.00566	0.0488	lysine metabolic process	3	AT5G11880|AT5G52100|AT2G45440
Eucgr.A02402	0.0023	-0.385454	PEPTIDASE S41 FAMILY PROTEIN	AT3G57680		16129	0.00566	0.0488	phytosteroid biosynthetic process	3	AT5G05690|AT3G19820|AT4G36380
Eucgr.A02413	2.65e-06	0.7	TRANSCRIPTION FACTOR BHLH48-RELATED	AT3G57800		16132	0.00566	0.0488	brassinosteroid biosynthetic process	3	AT5G05690|AT3G19820|AT4G36380
Eucgr.A02438	4.12e-06	-1.13808		NULL
Eucgr.A02448	5.73e-05	0.5	ENOYL-[ACYL-CARRIER-PROTEIN] REDUCTASE (NADH	AT2G05990
Eucgr.A02456	2.3e-09	-0.849188	WRC (WRC	AT2G42040
Eucgr.A02464	1e-06	-0.583449	THIOREDOXIN-LIKE 3-1, CHLOROPLASTIC	AT5G06690
Eucgr.A02502	0.00143	-0.301821	PROTEIN SGT1 HOMOLOG A-RELATED	AT4G11260
Eucgr.A02507	0.00573	0.74	PROTEIN RRP5 HOMOLOG	AT3G11964
Eucgr.A02510	1.24e-06	0.55	EUKARYOTIC TRANSLATION INITIATION FACTOR 3C	AT3G56150
Eucgr.A02519	2.1e-08	0.6	40S RIBOSOMAL PROTEIN S5-1-RELATED	AT2G37270
Eucgr.A02530	0.000242	0.97	LEUCINE-RICH REPEAT-CONTAINING PROTEIN	AT3G14470
Eucgr.A02538	9.29e-06	-0.656523	CARBOXYLESTERASE 15-RELATED	AT5G06570
Eucgr.A02541	1.32e-16	1.36	TRANSCRIPTION FACTOR JUMONJI, JMJC DOMAIN-CONTAINING PROTEIN	AT5G06550
Eucgr.A02548	0.00388	-0.676221		AT3G52360
Eucgr.A02549	9.23e-07	-1.01521	EXPRESSED PROTEIN-RELATED	AT3G11690
Eucgr.A02559	0.00548	-0.361922	POLYKETIDE CYCLASE/DEHYDRASE AND LIPID TRANSPORT SUPERFAMILY PROTEIN	AT5G06440
Eucgr.A02571	9.21e-06	0.48	SPLICING FACTOR 3B, SUBUNIT 4	AT3G52380
Eucgr.A02587	5.28e-05	-0.344003		AT3G05675
Eucgr.A02590	1.41e-18	-0.959991	DIGALACTOSYLDIACYLGLYCEROL SYNTHASE / UDP-GALACTOSE:MGDG GALACTOSYLTRANSFERASE	AT3G11670
Eucgr.A02597	0.00932	-0.630844	HARPIN-INDUCED PROTEIN-LIKE-RELATED	AT5G06320
Eucgr.A02626	0.000592	-0.509495		AT5G06240
Eucgr.A02641	2.69e-05	0.53	40S RIBOSOMAL PROTEIN S14-1-RELATED	AT3G52580
Eucgr.A02644	1.26e-08	1.1	OXIDOREDUCTASE, 2OG-FE II OXYGENASE FAMILY PROTEIN	AT1G06620
Eucgr.A02646	5.01e-06	0.59	OXIDOREDUCTASE, 2OG-FE II OXYGENASE FAMILY PROTEIN	AT1G06620
Eucgr.A02647	2.68e-06	0.61	BETA-FRUCTOFURANOSIDASE / SACCHARASE	AT3G52600
Eucgr.A02662	0.000303	-0.490779	HEME-BINDING PROTEIN-RELATED	AT3G10130
Eucgr.A02665	3.84e-11	-0.681468	RNA POLYMERASE SIGMA FACTOR SIGE, CHLOROPLASTIC/MITOCHONDRIAL	AT5G24120
Eucgr.A02670	6.45e-06	-0.49682	UNCONVENTIONAL MYOSIN TAIL, ACTIN- AND LIPID-BINDING (MYOSIN_TH1	AT5G53310
Eucgr.A02672	3.26e-06	-0.514159	UBA/TS-N DOMAIN	AT5G53330
Eucgr.A02728	0.000787	0.58	HEAVY-METAL-ASSOCIATED DOMAIN-CONTAINING PROTEIN	AT1G01490
Eucgr.A02743	3.57e-08	0.64	SEPTUM SITE-DETERMINING PROTEIN MIND HOMOLOG, CHLOROPLASTIC-RELATED	AT5G24020
Eucgr.A02802	0.000173	1.46		NULL
Eucgr.A02806	0.00344	-0.317586	MEMBRANE PROTEIN-RELATED	AT5G07250
Eucgr.A02812	0.000417	0.44	4-HYDROXY-TETRAHYDRODIPICOLINATE REDUCTASE / DIHYDRODIPICOLINATE REDUCTASE	AT5G52100
Eucgr.A02817	8.58e-06	1.37	ETHYLENE-RESPONSIVE TRANSCRIPTION FACTOR ERF025-RELATED	AT5G52020
Eucgr.A02818	1.99e-05	1.41	DEHYDRATION-RESPONSIVE ELEMENT-BINDING PROTEIN 1A-RELATED	AT5G51990
Eucgr.A02820	0.00336	1.29	DEHYDRATION-RESPONSIVE ELEMENT-BINDING PROTEIN 1A-RELATED	AT5G51990
Eucgr.A02835	0.00332	-0.290377	PER1-RELATED	AT1G16560
Eucgr.A02867	3.99e-06	-0.695682	EMBRYO-SPECIFIC PROTEIN 3	AT5G62200
Eucgr.A02869	8.63e-05	-0.391846	K EFFLUX ANTIPORTER 5	AT5G51710
Eucgr.A02891	2.51e-07	0.7	BAG FAMILY MOLECULAR CHAPERONE REGULATOR 7	AT5G62390
Eucgr.A02892	8.53e-11	-1.04708	SODIUM-DEPENDENT PHOSPHATE TRANSPORTERS	AT3G47420
Eucgr.A02894	1.8e-05	0.61	NO-ASSOCIATED PROTEIN 1, CHLOROPLASTIC/MITOCHONDRIAL	AT3G47450
Eucgr.A02912	3.39e-05	-0.419347	RHO/RAC/CDC GTPASE-ACTIVATING PROTEIN	AT5G61530
Eucgr.A02920	0.000215	0.76	PROTEIN KINASE FAMILY PROTEIN-RELATED	AT5G07620
Eucgr.A02921	3.14e-05	1.14	BAP28	AT3G06530
Eucgr.A02928	7.16e-07	-0.814854	KAR-UP OXIDOREDUCTASE 1	AT5G07480
Eucgr.A02951	6.57e-07	0.4	GTPASE, IMAP FAMILY MEMBER-RELATED	AT5G05000
Eucgr.A02953	1.59e-05	0.71	PPR REPEAT (PPR	AT3G18110
Eucgr.A02956	5.31e-05	0.68		AT3G03150
Eucgr.A02963	0.00384	-0.226018	ADP-RIBOSYLATION FACTOR B1C	AT5G17060
Eucgr.A02969	0.00919	-0.194259	PPR REPEAT (PPR	AT5G27270
Eucgr.A02970	3.73e-07	1.05	ATPASE FAMILY AAA DOMAIN-CONTAINING PROTEIN 3	AT3G03060
Eucgr.A02985	0.00011	0.52	MYOSIN HEAVY CHAIN-RELATED	AT5G16730
Eucgr.A02993	7.35e-05	0.42	PREDICTED MEMBRANE PROTEIN	AT5G17520
Eucgr.A02997	0.000405	-0.423683	P-LOOP CONTAINING NUCLEOSIDE TRIPHOSPHATE HYDROLASES SUPERFAMILY PROTEIN	AT5G35970
Eucgr.B00026	0.000125	-0.479686	PROTEIN PHOSPHATASE 2C 10-RELATED	AT1G34750
Eucgr.B00032	2.65e-08	0.55	SERINE/THREONINE-PROTEIN PHOSPHATASE 2A REGULATORY SUBUNIT B	AT4G08960
Eucgr.B00033	1.91e-08	-0.440845	F-BOX/LEUCINE RICH REPEAT PROTEIN	AT4G08980
Eucgr.B00043	0.00121	0.35	ISOAMYLASE 3, CHLOROPLASTIC	AT4G09020
Eucgr.B00056	0.000704	-0.550872	MULTIDRUG RESISTANCE PROTEIN	AT5G65380
Eucgr.B00059	7.42e-06	0.9	CHAPERONE PROTEIN DNAJ 1, MITOCHONDRIAL	AT1G28210
Eucgr.B00093	2.94e-05	-0.645076	HVA22-LIKE PROTEINS	AT4G24960
Eucgr.B00111	0.00119	-0.46582	DCMP DEAMINASE / DEOXYCYTIDYLATE DEAMINASE	AT3G48540
Eucgr.B00122	0.00015	-0.619247		AT3G01860
Eucgr.B00129	0.00135	0.36	BETA-LACTAMASE / PENICILLINASE	AT5G63420
Eucgr.B00131	2.15e-06	0.42	NUCLEOTIDE KINASE	AT5G63400
Eucgr.B00143	2.51e-05	0.7		AT3G48500
Eucgr.B00172	0.00856	-0.483994	METHIONINE SULFOXIDE REDUCTASE	AT5G61640
Eucgr.B00176	4.33e-07	-0.630288	PROTEIN-L-ISOASPARTATE(D-ASPARTATE	AT3G48330
Eucgr.B00211	0.00641	-0.403817	DUAL SPECIFICITY PROTEIN KINASE	AT4G24740
Eucgr.B00218	0.000461	-0.61877		AT4G24700
Eucgr.B00219	0.00742	-0.480194		NULL
Eucgr.B00246	0.00119	-0.517583	HEME-BINDING PROTEIN-RELATED	AT1G17100
Eucgr.B00264	8.41e-05	1	CYSTEINE-RICH RECEPTOR-LIKE PROTEIN KINASE 42	AT5G40380
Eucgr.B00299	0.000736	0.53	SOLUTE CARRIER FAMILY 35	AT5G33320
Eucgr.B00343	0.00307	-0.30079	PROTEIN OF UNKNOWN FUNCTION, DUF393 (DUF393	AT5G50100
Eucgr.B00349	1.09e-06	-0.399474	RAC-LIKE GTP-BINDING PROTEIN ARAC10-RELATED	AT3G48040
Eucgr.B00351	0.000142	-0.368181	EAMA-LIKE TRANSPORTER FAMILY (EAMA	AT5G40240
Eucgr.B00354	0.00616	0.71	ALPHA,ALPHA-TREHALOSE-PHOSPHATE SYNTHASE [UDP-FORMING] 10-RELATED	AT1G23870
Eucgr.B00369	0.00208	-0.286851	RING FINGER DOMAIN-CONTAINING	AT3G47990
Eucgr.B00371	4.37e-05	0.53	EXOSOMAL 3'-5' EXORIBONUCLEASE COMPLEX SUBUNIT RRP40	AT2G25355
Eucgr.B00401	2.09e-19	-1.27246	PROTEIN NRT1/ PTR FAMILY 2.10-RELATED	AT5G62680
Eucgr.B00402	9.64e-21	-1.28686	PROTEIN NRT1/ PTR FAMILY 2.10-RELATED	AT5G62680
Eucgr.B00422	0.000145	-0.434425	HPP FAMILY (HPP	AT5G62720
Eucgr.B00429	0.000449	-0.621992	HYPERSENSITIVE-INDUCED RESPONSE PROTEIN 1	AT5G62740
Eucgr.B00432	0.00704	0.52	C2 CALCIUM/LIPID-BINDING PLANT PHOSPHORIBOSYLTRANSFERASE-LIKE PROTEIN	AT1G74720
Eucgr.B00438	0.00031	-0.370858	UBIQUITIN-CONJUGATING ENZYME E2 1-RELATED	AT2G02760
Eucgr.B00440	0.00029	-0.286136	UBIQUITIN-CONJUGATING ENZYME E2 1-RELATED	AT2G02760
Eucgr.B00458	1.72e-07	0.55	PROTEIN IQ-DOMAIN 31-RELATED	AT1G74690
Eucgr.B00479	1.6e-06	0.51	NAP1-RELATED PROTEIN 1-RELATED	AT1G18800
Eucgr.B00505	9.8e-05	-0.327327	MEMBRANE ASSOCIATED RING FINGER	AT3G47550
Eucgr.B00506	4.87e-05	-0.340306	MEMBRANE ASSOCIATED RING FINGER	AT3G47550
Eucgr.B00508	5.6e-19	1.14	EMB514	AT5G62440
Eucgr.B00515	0.00426	-0.287275	CYCLIC DOF FACTOR 2-RELATED	AT3G47500
Eucgr.B00531	0.00145	0.34	GALACTOSIDE 2-ALPHA-L-FUCOSYLTRANSFERASE / SECRETOR-TYPE BETA-GALACTOSIDE ALPHA-1->2 FUCOSYLTRANSFERASE	AT2G03220
Eucgr.B00537	0.00111	0.47	TWO-COMPONENT RESPONSE REGULATOR-LIKE APRR1-RELATED	AT5G61380
Eucgr.B00551	0.000324	0.35	CYCLIN-DEPENDENT KINASE-LIKE PROTEIN-RELATED	AT1G18670
Eucgr.B00566	0.0055	0.46	S PHASE CYCLIN A-ASSOCIATED PROTEIN IN THE ENDOPLASMIC RETICULUM	NULL
Eucgr.B00588	3.57e-06	0.82	MITOCHONDRIAL SUBSTRATE CARRIER FAMILY PROTEIN	AT1G74240
Eucgr.B00593	0.000205	0.43	RNA RECOGNITION MOTIF. (A.K.A. RRM, RBD, OR RNP DOMAIN	AT5G61030
Eucgr.B00604	0.000319	-0.578846	PROTEIN OF UNKNOWN FUNCTION (DUF1118	AT5G08050
Eucgr.B00635	0.00583	-0.904876	ADENINE NUCLEOTIDE ALPHA HYDROLASES-LIKE PROTEIN-RELATED	AT5G17390
Eucgr.B00645	0.00743	-0.47693	TRANSCRIPTION FACTOR BIM1	AT5G08130
Eucgr.B00669	0.000376	-0.443339	PROTEIN DR1 HOMOLOG	AT5G23090
Eucgr.B00672	3.66e-05	0.89	SINGLE-STRANDED DNA-BINDING PROTEIN	AT3G18580
Eucgr.B00720	0.000254	0.49	ETHYLENE-RESPONSIVE TRANSCRIPTION FACTOR CRF1-RELATED	AT1G68550
Eucgr.B00721	8.16e-07	-0.590265	B-BOX ZINC FINGER (ZF-B_BOX	AT1G25440
Eucgr.B00725	0.000322	0.31	CRS1 / YHBY (CRM	AT3G18390
Eucgr.B00732	1.46e-06	0.59	40S RIBOSOMAL PROTEIN S7	AT1G48830
Eucgr.B00823	5.04e-10	-0.435843	PROTEIN OF UNKNOWN FUNCTION (DUF789	AT1G15030
Eucgr.B00829	2.09e-09	-0.647653	F6A14.12 PROTEIN-RELATED	AT1G73760
Eucgr.B00830	0.000101	0.57	LYSOSOMAL ACID LIPASE-RELATED	AT1G73750
Eucgr.B00852	3.95e-09	0.33	TRANSLATION FACTOR	AT1G18070
Eucgr.B00856	1.61e-13	0.69	RECEPTOR FOR ACTIVATED PROTEIN KINASE C RACK1	AT1G48630
Eucgr.B00857	9.16e-05	0.58	MYB-RELATED PROTEIN 3R-1	AT3G18100
Eucgr.B00859	3.06e-08	0.69	BETA-GLUCOSIDASE 43-RELATED	AT3G18080
Eucgr.B00860	2.02e-05	0.56	BETA-GLUCOSIDASE 43-RELATED	AT3G18080
Eucgr.B00875	6.59e-15	-0.794072	3-OXO-5-ALPHA-STEROID 4-DEHYDROGENASE (ACCEPTOR	AT1G18180
Eucgr.B00945	0.000147	-0.735875	HOMEOBOX DOMAIN (HOMEOBOX	AT3G18010
Eucgr.B00946	2.38e-09	0.86	PHOSPHOETHANOLAMINE N-METHYLTRANSFERASE 1-RELATED	AT3G18000
Eucgr.B00999	0.000372	0.72	ZINC FINGER PROTEIN	AT1G48570
Eucgr.B01000	0.000508	0.58	PROSTAGLANDIN-E SYNTHASE / PROSTAGLANDIN-H(2	AT5G42150
Eucgr.B01007	0.000251	-0.574607	EARLY LIGHT-INDUCED PROTEIN 1, CHLOROPLASTIC-RELATED	AT3G22840
Eucgr.B01017	0.00135	-0.372954	ACIREDUCTONE DIOXYGENASE (NI(2+	AT4G14710
Eucgr.B01052	2.15e-07	-0.52766	KINASE LIKE PROTEIN	AT3G22750
Eucgr.B01090	1.23e-06	0.66	SUGAR TRANSPORT PROTEIN 13	AT5G26340
Eucgr.B01102	4.11e-08	-0.975165	PROTEIN FANTASTIC FOUR 3-RELATED	AT4G02810
Eucgr.B01105	0.0046	0.39	PEROXISOMAL ADENINE NUCLEOTIDE CARRIER 1-RELATED	AT3G05290
Eucgr.B01136	0.00736	0.53	ASPARTYL PROTEASE-LIKE PROTEIN	AT1G03220
Eucgr.B01156	0.00678	-0.269252	DIENELACTONE HYDROLASE-LIKE PROTEIN	AT3G23600
Eucgr.B01163	0.0015	-0.377857	GLUTAMINE SYNTHETASE, CHLOROPLASTIC/MITOCHONDRIAL	AT5G35630
Eucgr.B01184	0.00201	0.88	LEUCINE-RICH REPEAT-CONTAINING PROTEIN	AT3G14470
Eucgr.B01227	2.61e-07	0.87	NUCLEOLAR PROTEIN 10	AT3G56990
Eucgr.B01280	0.00148	0.55	ZINC FINGER CCCH DOMAIN-CONTAINING PROTEIN 34-RELATED	AT5G18550
Eucgr.B01309	1.41e-09	-0.715883	PROTEIN PHOSPHATASE 2C 40-RELATED	AT3G16560
Eucgr.B01310	0.00203	-0.324716	THREONYL AND ALANYL TRNA SYNTHETASE SECOND ADDITIONAL DOMAIN-CONTAINING PROTEIN	AT3G16565
Eucgr.B01323	0.000199	0.48		AT4G15820
Eucgr.B01360	8.63e-08	0.72	ATP-DEPENDENT RNA HELICASE DDX52-RELATED	AT3G09720
Eucgr.B01407	4.27e-12	-0.487056	PROTEIN PHOSPHATASE RELATED	AT3G02830
Eucgr.B01418	7e-06	0.27	BASIC LEUCINE ZIPPER AND W2 DOMAIN-CONTAINING PROTEIN	AT5G36230
Eucgr.B01425	6.13e-05	0.51	BIOTIN CARBOXYL CARRIER PROTEIN OF ACETYL-COA CARBOXYLASE 1, CHLOROPLASTIC	AT5G16390
Eucgr.B01493	0.00176	-0.653991	PHOTOSYSTEM II REACTION CENTRE W PROTEIN (PSBW	AT2G30570
Eucgr.B01499	1.08e-05	0.63	3-BETA-(OR 20-ALPHA	AT2G37770
Eucgr.B01534	1.6e-06	0.85	PEPTIDYL-PROLYL CIS-TRANS ISOMERASE	AT4G25340
Eucgr.B01560	0.00158	0.31	MULTIPLE ORGANELLAR RNA EDITING FACTOR 3	AT3G06790
Eucgr.B01570	0.00969	0.31	CELL DIVISION CYCLE 5-LIKE PROTEIN	AT1G09770
Eucgr.B01598	2.69e-15	-0.931228	F-BOX AND WD40 DOMAIN PROTEIN	AT3G06880
Eucgr.B01698	0.0026	0.4	TRANSLATION INITIATION FACTOR 3, SUBUNIT F (EIF-3F	AT2G39990
Eucgr.B01733	4.43e-05	0.8	GLUTATHIONE S-TRANSFERASE U21-RELATED	AT1G78380
Eucgr.B01741	0.00366	-0.28517	KINESIN MOTOR DOMAIN (KINESIN	AT5G27950
Eucgr.B01758	0.000687	-0.475737	SODIUM/HYDROGEN EXCHANGER 1-RELATED	AT3G05030
Eucgr.B01829	0.00253	-0.547198	PECTINACETYLESTERASE FAMILY PROTEIN	AT3G05910
Eucgr.B01852	0.00166	-0.491687	C2 DOMAIN-CONTAINING PROTEIN-RELATED	AT1G09070
Eucgr.B01895	0.000455	-0.466299	EARLY LIGHT-INDUCED PROTEIN 1, CHLOROPLASTIC-RELATED	AT3G22840
Eucgr.B01915	5.83e-05	-0.434533	RUBBER ELONGATION FACTOR PROTEIN (REF	AT3G05500
Eucgr.B01944	0.00344	0.76	ZINC FINGER PROTEIN	AT1G55040
Eucgr.B01964	0.0035	-0.58775	MYB-LIKE DNA-BINDING PROTEIN MYB	AT5G14750
Eucgr.B01990	0.00115	0.27	RHO FAMILY GTPASE	AT5G27540
Eucgr.B01996	0.00084	-0.511679	AMIDASE / ACYLASE	AT1G08980
Eucgr.B01997	3.71e-10	1.06	COPPER-BINDING FAMILY PROTEIN-RELATED	AT3G06130
Eucgr.B02002	7.43e-05	0.75	39S RIBOSOMAL PROTEIN L45, MITOCHONDRIAL	AT5G27395
Eucgr.B02014	3.03e-06	-0.642577	SUGAR TRANSPORTER ERD6-LIKE 14-RELATED	AT1G54730
Eucgr.B02030	1.32e-09	-0.608792	GIBBERELLIN RECEPTOR GID1A-RELATED	AT5G27320
Eucgr.B02033	0.00786	-0.369059	PROTEIN BONZAI 3	AT1G08860
Eucgr.B02077	3.48e-05	-0.396637	PROTEIN DEHYDRATION-INDUCED 19-RELATED	AT3G05700
Eucgr.B02081	3.04e-18	1.41	DNAJ HOMOLOG SUBFAMILY C MEMBER	AT1G56300
Eucgr.B02108	0.00764	0.52	TRNA PSEUDOURIDINE(13	AT3G04820
Eucgr.B02135	5.27e-06	0.83	PEPTIDYL-PROLYL CIS-TRANS ISOMERASE CYP18-3-RELATED	AT3G56070
Eucgr.B02141	0.0037	-0.462225	PHOSPHOENOLPYRUVATE CARBOXYLASE KINASE 1-RELATED	AT1G08650
Eucgr.B02145	0.000179	0.48	CHLOROPLAST J-LIKE DOMAIN 1-CONTAINING PROTEIN	AT1G08640
Eucgr.B02149	9.31e-05	0.49	PPR REPEAT (PPR	AT1G08610
Eucgr.B02180	0.00761	-0.213917	VIOLAXANTHIN DE-EPOXIDASE, CHLOROPLASTIC	AT1G08550
Eucgr.B02194	3.21e-06	0.48	DEAD-BOX ATP-DEPENDENT RNA HELICASE 50	AT3G06980
Eucgr.B02195	6.27e-08	0.86	PECTINACETYLESTERASE FAMILY PROTEIN	AT5G26670
Eucgr.B02198	0.0031	-0.442633	X-BOX TRANSCRIPTION FACTOR-RELATED	AT3G17609
Eucgr.B02232	0.000398	-0.368989	PREDICTED INTEGRAL MEMBRANE PROTEIN	AT5G58575
Eucgr.B02234	9.64e-05	-0.492507	ZINC TRANSPORTER 6, CHLOROPLASTIC	AT2G30080
Eucgr.B02236	0.00327	0.26	RAN-BINDING PROTEIN 1 HOMOLOG A-RELATED	AT1G07140
Eucgr.B02240	8.85e-06	0.73	PROTEIN PMR5-RELATED	AT5G58600
Eucgr.B02245	0.000173	-0.783234		AT1G07175
Eucgr.B02259	0.000411	-0.47371	NON-SPECIFIC PHOSPHOLIPASE C1	AT1G07230
Eucgr.B02267	0.000152	0.46	ANTHRANILATE SYNTHASE COMPONENT I-LIKE PROTEIN	AT2G29690
Eucgr.B02273	2.41e-17	0.94	THIAMINE BIOSYNTHESIS PROTEIN THIC	AT2G29630
Eucgr.B02274	7.79e-06	0.39	ATP-DEPENDENT ZINC METALLOPROTEASE FTSH 7, CHLOROPLASTIC-RELATED	AT5G58870
Eucgr.B02278	0.00389	0.4	ALPHA-GLUCAN PHOSPHORYLASE 2, CYTOSOLIC	AT3G46970
Eucgr.B02285	0.000461	-0.394505	TUBULIN BETA-4 CHAIN-RELATED	AT5G23860
Eucgr.B02289	4.49e-06	0.57	MITOCHONDRIAL IMPORT INNER MEMBRANE TRANSLOCASE SUBUNIT TIM10	AT2G29530
Eucgr.B02291	4.4e-05	-0.632046	GLUCOSYLTRANSFERASE-LIKE PROTEIN-RELATED	AT5G59590
Eucgr.B02296	0.00997	-0.542283	EMB	AT5G02020
Eucgr.B02312	6.94e-12	0.86	PROTEIN TOC75-3, CHLOROPLASTIC-RELATED	AT3G46740
Eucgr.B02321	0.0031	-0.508953	ABSCISIC ACID 8'-HYDROXYLASE 2	AT2G29090
Eucgr.B02323	0.000665	0.36	METALLOPROTEASE M41 FTSH	AT1G07510
Eucgr.B02351	4.53e-05	0.59	PROTEIN TBF1	AT1G07540
Eucgr.B02373	7.78e-05	-0.570194	U-BOX DOMAIN (U-BOX	AT2G45910
Eucgr.B02375	6.29e-12	0.69	E3 UBIQUITIN-PROTEIN LIGASE XBAT31-RELATED	AT2G28840
Eucgr.B02404	0.000114	-1.09055	GB	AT2G28690
Eucgr.B02412	0.000903	-0.834844	3-KETOACYL-COA SYNTHASE 12-RELATED	AT2G28630
Eucgr.B02460	2.68e-08	0.96		AT5G60210
Eucgr.B02462	4.12e-08	0.7	TETRASPANIN-16-RELATED	AT3G45600
Eucgr.B02473	1.16e-07	0.59	TRANSLATION FACTOR	AT1G07930
Eucgr.B02474	0.00144	-0.80937		NULL
Eucgr.B02480	0.00543	0.36	AUXIN RESPONSE FACTOR 4	AT5G60450
Eucgr.B02489	7.8e-07	-0.586163	GLUTAMINE AMIDOTRANSFERASE SNO1-RELATED	AT5G60540
Eucgr.B02496	4.24e-06	0.39	PROTEIN DISULFIDE-ISOMERASE A3	AT5G60640
Eucgr.B02501	5.71e-11	-1.35559	EMB	AT5G60680
Eucgr.B02514	0.000626	-0.813964	CYTOKININ RIBOSIDE 5'-MONOPHOSPHATE PHOSPHORIBOHYDROLASE LOG3-RELATED	AT2G28305
Eucgr.B02532	1.49e-07	0.66	CHAPERONIN 60 SUBUNIT ALPHA 1, CHLOROPLASTIC	AT2G28000
Eucgr.B02542	1.7e-05	0.65	EAMA-LIKE TRANSPORTER FAMILY (EAMA	AT5G40240
Eucgr.B02544	1e-06	-0.505846	EAMA-LIKE TRANSPORTER FAMILY (EAMA	AT5G40240
Eucgr.B02552	2.49e-11	-0.687482	EAMA-LIKE TRANSPORTER FAMILY (EAMA	AT5G40240
Eucgr.B02560	6.19e-14	1.81		AT1G10522
Eucgr.B02568	0.0018	0.75	ALDO/KETO REDUCTASE-RELATED	AT1G59960
Eucgr.B02571	0.000381	0.94	TWO-COMPONENT RESPONSE REGULATOR ARR15-RELATED	AT1G59940
Eucgr.B02575	1.28e-16	-1.09606	F25A4.19 PROTEIN	AT1G70000
Eucgr.B02607	0.00348	0.46		AT5G19900
Eucgr.B02614	0.000136	0.7	NITRIC-OXIDE SYNTHASE (NADPH	AT4G10620
Eucgr.B02618	4.95e-05	-0.365527	PPR REPEAT (PPR	AT5G13770
Eucgr.B02664	1.81e-07	0.93	HISTIDINE KINASE / PROTEIN KINASE (HISTIDINE	AT2G01830
Eucgr.B02677	2.58e-17	-0.954195	RETINALDEHYDE BINDING PROTEIN-RELATED	AT1G14820
Eucgr.B02686	0.00486	0.44	ALPHA,ALPHA-TREHALOSE-PHOSPHATE SYNTHASE [UDP-FORMING] 6	AT1G68020
Eucgr.B02689	0.00259	0.33	HEAT STRESS TRANSCRIPTION FACTOR A-8	AT1G67970
Eucgr.B02711	1.25e-05	0.34	3-BETA-(OR 20-ALPHA	AT2G37770
Eucgr.B02718	3.36e-05	0.27	URACIL PHOSPHORIBOSYLTRANSFERASE, CHLOROPLASTIC	AT3G53900
Eucgr.B02721	7.36e-07	0.78	DOMAIN OF UNKNOWN FUNCTION (DUF3411	AT2G37860
Eucgr.B02724	5.06e-07	-0.902141	DYNEIN LIGHT CHAIN	AT3G16120
Eucgr.B02725	5.4e-05	0.46	MITOCHONDRIAL SOLUTE CARRIER PROTEIN	AT3G53940
Eucgr.B02765	0.00885	0.58		NULL
Eucgr.B02783	0.00252	0.62	ANION TRANSPORTER 3, CHLOROPLASTIC-RELATED	AT2G38060
Eucgr.B02792	5.33e-05	-0.396836		AT3G09050
Eucgr.B02803	0.00283	-0.239616	HALOACID DEHALOGENASE-LIKE HYDROLASE (HAD	AT3G55960
Eucgr.B02854	0.00382	0.34	EXPRESSED PROTEIN	AT2G01190
Eucgr.B02889	1.58e-09	0.94		AT1G71110
Eucgr.B02896	0.000654	-0.527904	MYB-LIKE DNA-BINDING PROTEIN MYB	AT4G38620
Eucgr.B02899	0.00284	0.84	DNAJ HOMOLOG SUBFAMILY C MEMBER	AT1G71000
Eucgr.B02936	4.55e-07	0.6	ARMADILLO/BETA-CATENIN-LIKE REPEAT-CONTAINING PROTEIN	AT1G23180
Eucgr.B02943	1.45e-05	-1.11636	PLANT INVERTASE/PECTIN METHYLESTERASE INHIBITOR DOMAIN-CONTAINING PROTEIN	AT2G01610
Eucgr.B02975	0.000103	0.94	LEUCINE-RICH REPEAT-CONTAINING PROTEIN	AT3G14460
Eucgr.B03004	5.24e-06	0.38	GLUTAMINE--TRNA LIGASE / GLUTAMINYL-TRNA SYNTHETASE	AT1G25350
Eucgr.B03017	0.000152	0.42		NULL
Eucgr.B03043	0.000124	-0.315843	BETA-LACTAMASE SUPERFAMILY DOMAIN (LACTAMASE_B_2	AT1G29700
Eucgr.B03089	0.00452	0.57	URIDINE KINASE	AT1G26190
Eucgr.B03109	2.86e-08	1.32	DNA-DIRECTED RNA POLYMERASE, MITOCHONDRIAL	AT1G68990
Eucgr.B03110	2.6e-07	1.02	HEAT SHOCK PROTEIN 89.1	AT2G04030
Eucgr.B03116	0.00527	0.3		AT3G56720
Eucgr.B03138	8.57e-05	0.86	NOP14	AT1G69070
Eucgr.B03142	3.05e-08	1.02	FRUCTOKINASE-LIKE 2	AT1G69200
Eucgr.B03147	5.79e-08	-1.07829	ETHYLENE-RESPONSIVE BINDING FACTOR-ASSOCIATED REPRESSION (EAR	AT1G13740
Eucgr.B03148	0.000412	-0.344315	MAGNESIUM TRANSPORTER MRS2-5	AT2G03620
Eucgr.B03152	5.69e-20	-1.20589	UREIDE PERMEASE (UREIDE_PERMEASE	AT2G03530
Eucgr.B03160	4.64e-05	0.63	PPR REPEAT (PPR	AT1G26460
Eucgr.B03163	0.00402	0.43	COBW DOMAIN-CONTAINING PROTEIN 1	AT1G26520
Eucgr.B03172	0.00906	-0.270895	N-ACETYLGLUCOSAMINYLPHOSPHATIDYLINOSITOL DEACETYLASE / N-ACETYLGLUCOSAMINYLPHOSPHATIDYLINOSITOL DE-N-ACETYLASE	AT3G58130
Eucgr.B03182	2.5e-07	-0.630019	F16A14.15-RELATED	AT1G69360
Eucgr.B03194	1.86e-21	2.28		AT5G07730
Eucgr.B03195	0.00355	0.2	26S PROTEASOME NON-ATPASE REGULATORY SUBUNIT 11/COP9 SIGNALOSOME COMPLEX SUBUNIT 2	AT1G29150
Eucgr.B03197	2.08e-05	-0.356082	VESICLE TRANSPORT V-SNARE PROTEIN VTI1-RELATED	AT1G26670
Eucgr.B03198	4.55e-09	0.7	PROTEIN OF UNKNOWN FUNCTION (DUF3110	AT1G13990
Eucgr.B03201	9.56e-07	1.4	F7A19.14 PROTEIN-RELATED	AT1G14060
Eucgr.B03204	0.000106	0.48	GALACTOSIDE 2-ALPHA-L-FUCOSYLTRANSFERASE / SECRETOR-TYPE BETA-GALACTOSIDE ALPHA-1->2 FUCOSYLTRANSFERASE	AT2G03220
Eucgr.B03205	2.54e-12	1	ARABINANASE/LEVANSUCRASE/INVERTASE	AT1G26761
Eucgr.B03212	1.57e-05	0.42	MANDELONITRILE LYASE-RELATED	AT1G14180
Eucgr.B03225	9.04e-09	1.1	F21J9.9	AT1G24430
Eucgr.B03235	3.85e-09	1.53		NULL
Eucgr.B03237	1.26e-06	0.84	ALBINO3-LIKE PROTEIN 1, CHLOROPLASTIC	AT1G24490
Eucgr.B03270	0.000472	0.31	EUKARYOTIC INITIATION FACTOR 4B-RELATED	AT3G26400
Eucgr.B03278	0.00042	-0.294664	PROTEIN OF UNKNOWN FUNCTION (DUF707	AT1G67850
Eucgr.B03280	0.000513	1.18	E3 UBIQUITIN-PROTEIN LIGASE RHA2B-RELATED	AT1G67856
Eucgr.B03284	1.13e-05	-0.50637	PB1 DOMAIN (PB1	AT3G26510
Eucgr.B03285	0.00102	-0.4699	PHOSPHATE TRANSPORTER	AT3G26570
Eucgr.B03288	4.94e-11	0.71	GENOMIC DNA, CHROMOSOME 3, P1 CLONE:MFE16	AT3G26580
Eucgr.B03299	0.000147	-0.541961		AT5G40460
Eucgr.B03319	5.22e-09	-0.858997	AMSH-LIKE UBIQUITIN THIOESTERASE 2	AT1G10600
Eucgr.B03320	4.51e-08	-0.663695	CARBONIC ANHYDRASE	AT1G70410
Eucgr.B03343	1.25e-05	0.71	BURP DOMAIN (BURP	AT1G70370
Eucgr.B03344	0.000104	1.01	PLANT PROTEIN OF UNKNOWN FUNCTION (DUF936	AT1G23790
Eucgr.B03352	2.82e-06	-0.96136		AT1G23840
Eucgr.B03357	1.87e-07	0.5	TRNA SYNTHETASE CLASS II CORE DOMAIN (G, H, P, S AND T	AT5G26830
Eucgr.B03365	1.65e-06	0.84	DEAD-BOX ATP-DEPENDENT RNA HELICASE 22	AT1G59990
Eucgr.B03367	0.000578	0.37	LRR-CONTAINING PROTEIN	AT1G10510
Eucgr.B03370	0.00105	-0.258157	CHAPERONE PROTEIN DNAJ 16-RELATED	AT1G24120
Eucgr.B03374	0.00865	0.8	TWO-COMPONENT RESPONSE REGULATOR ARR15-RELATED	AT1G59940
Eucgr.B03392	0.00144	-0.476467	STEROL REGULATORY ELEMENT-BINDING PROTEIN	AT1G59640
Eucgr.B03394	2.32e-05	-1.39325		NULL
Eucgr.B03405	0.000712	-0.547202	5'-AMP-ACTIVATED PROTEIN KINASE-LIKE PROTEIN	AT1G27070
Eucgr.B03407	0.00103	-0.405827	RNA RECOGNITION MOTIF (A.K.A. RRM, RBD, OR RNP DOMAIN	AT1G27050
Eucgr.B03415	4.93e-06	-0.451852	PROTEIN KINASE 2A, CHLOROPLASTIC-RELATED	AT2G02800
Eucgr.B03426	1.55e-06	0.89	HVA22-LIKE PROTEIN C	AT1G69700
Eucgr.B03437	4.35e-11	0.94	MAJOR SPERM PROTEIN	AT1G14810
Eucgr.B03454	0.000774	0.45	NEUROLYSIN / NEUROTENSIN ENDOPEPTIDASE	AT1G67690
Eucgr.B03455	0.0021	0.3	SIGNAL RECOGNITION PARTICLE 72	AT1G67680
Eucgr.B03460	2.55e-05	0.39	3-OXOACYL-[ACYL-CARRIER-PROTEIN] REDUCTASE, CHLOROPLASTIC	AT1G24360
Eucgr.B03488	0.00556	-0.457002	ELMO/CED-12 DOMAIN-CONTAINING PROTEIN-RELATED	AT1G67400
Eucgr.B03489	2.57e-08	-0.816045	65-KDA MICROTUBULE-ASSOCIATED PROTEIN 8	AT1G27920
Eucgr.B03529	0.00526	0.39	TRANSCRIPTION FACTOR TCP20-RELATED	AT3G27010
Eucgr.B03550	0.00826	-0.385844		AT1G28100
Eucgr.B03553	0.00139	-0.482462	GT-2-RELATED PROTEIN	AT2G33550
Eucgr.B03554	8.91e-06	-0.698314	HEME-BINDING PROTEIN-RELATED	AT1G17100
Eucgr.B03580	0.000252	0.67	L-ASCORBATE OXIDASE PECTINESTERASE-LIKE PROTEIN POLLEN-SPECIFIC PROTEIN-LIKE	AT1G55570
Eucgr.B03582	2.67e-05	0.84	KINESIN MOTOR PROTEIN-RELATED	AT1G55550
Eucgr.B03585	0.000239	-0.39261	GENOMIC DNA, CHROMOSOME 3, P1 CLONE: MRP15	AT5G56340
Eucgr.B03593	6.11e-05	0.6	CHAPERONIN 60 SUBUNIT BETA 1, CHLOROPLASTIC-RELATED	AT3G13470
Eucgr.B03598	0.00883	-0.545041	CYTOCHROME P450 CYP4/CYP19/CYP26 SUBFAMILIES	AT5G36110
Eucgr.B03606	2.81e-05	-0.375861	MYB-LIKE DNA-BINDING PROTEIN MYB	AT3G13540
Eucgr.B03607	0.000823	-0.313441	HYDROLASE, ALPHA/BETA FOLD FAMILY PROTEIN	AT5G19850
Eucgr.B03612	0.000524	-0.39649	TRANSCRIPTION INITIATION FACTOR TFIID 55 KD SUBUNIT-RELATED	AT1G55300
Eucgr.B03614	8.24e-06	0.54	GLUCAN ENDO-1,3-BETA-GLUCOSIDASE 4	AT3G13560
Eucgr.B03615	0.000416	0.51	F-BOX DOMAIN (F-BOX	AT2G44130
Eucgr.B03621	5.6e-19	0.71	DEAD-BOX ATP-DEPENDENT RNA HELICASE 37-RELATED	AT2G42520
Eucgr.B03632	8.61e-07	0.58	PROTEIN SSU-2, ISOFORM B	AT2G34860
Eucgr.B03636	5.51e-06	0.63	PROTEIN TRICHOME BIREFRINGENCE-RELATED	AT5G06700
Eucgr.B03641	0.00277	0.65	DELTA(12	AT3G12120
Eucgr.B03642	9.14e-06	0.68	NUCLEOLAR COMPLEX PROTEIN 2 HOMOLOG	AT2G18220
Eucgr.B03643	4.12e-14	-1.69784	OLIGOPEPTIDE TRANSPORTER-RELATED	AT5G19640
Eucgr.B03669	4.54e-06	-0.418173	HELIX-LOOP-HELIX DNA-BINDING DOMAIN (HLH	AT1G51140
Eucgr.B03677	0.00473	0.39	BETA-L-ARABINOFURANOSIDASE, GH127 (GLYCO_HYDRO_127	AT5G12950
Eucgr.B03679	0.0079	0.35	CCME (CCME	AT3G51790
Eucgr.B03681	0.00424	0.34	SPECIFIC 2-THIOURIDYLASE MNMA	AT1G51310
Eucgr.B03687	0.0011	-0.408215	CHAPERONIN-LIKE RBCX PROTEIN	AT5G19855
Eucgr.B03717	0.00183	-0.313373	NAD(P	AT4G31530
Eucgr.B03720	0.00128	-0.398544	SERINE--GLYOXYLATE TRANSAMINASE / SGAT	AT2G13360
Eucgr.B03722	3.36e-05	-0.391006	UNCHARACTERIZED CONSERVED PROTEIN	AT1G34470
Eucgr.B03731	9.53e-06	-0.477105	RING FINGER DOMAIN (ZF-RING_2	AT5G19430
Eucgr.B03733	0.00296	0.42	TRANSLATION INITIATION FACTOR IF-2, MITOCHONDRIAL	AT4G11160
Eucgr.B03752	9.8e-06	-0.565121	HYDROXYMETHYLGLUTARYL-COA LYASE / HMG-COA LYASE	AT2G26800
Eucgr.B03756	7.49e-07	0.52		NULL
Eucgr.B03773	4.65e-07	-0.401012	CBL-INTERACTING SERINE/THREONINE-PROTEIN KINASE 3	AT2G26980
Eucgr.B03778	0.000325	0.59	LA-RELATED PROTEIN 1A	AT5G21160
Eucgr.B03781	0.00329	0.52	ASCORBATE OXIDASE-LIKE PROTEIN-RELATED	AT5G21105
Eucgr.B03803	0.000583	0.21		AT3G15790
Eucgr.B03813	7.5e-12	1.04	RNA 3'-TERMINAL-PHOSPHATE CYCLASE (ATP	AT5G22100
Eucgr.B03842	4.09e-05	-0.506731	FANTASTIC FOUR MERISTEM REGULATOR (FAF	AT5G22390
Eucgr.B03847	3.91e-06	-0.437387	HETEROGENEOUS NUCLEAR RIBONUCLEOPROTEIN R (RRM SUPERFAMILY	AT3G52660
Eucgr.B03848	1.28e-15	1.43	UNCHARACTERIZED CONSERVED PROTEIN	AT1G03530
Eucgr.B03873	0.00485	-0.298174	AN1-TYPE ZINC FINGER PROTEIN	AT2G27580
Eucgr.B03877	0.00539	-0.437256	LONG-CHAIN-FATTY-ACYL-COA REDUCTASE / ACYL-COA REDUCTASE	AT4G33790
Eucgr.B03884	8.43e-05	0.5	RIBONUCLEASE P SUBUNIT P38	AT3G22430
Eucgr.B03914	3.4e-35	-1.31122	SERINE PROTEASE FAMILY S10 SERINE CARBOXYPEPTIDASE	AT2G27920
Eucgr.B03929	4.22e-06	-0.795066	C2H2-TYPE ZINC FINGER (ZF-C2H2_6	AT5G04390
Eucgr.B03932	0.000219	0.57	PROTEIN OF UNKNOWN FUNCTION (DUF1635	AT5G22930
Eucgr.B03934	0.000119	-0.52644		AT2G28130
Eucgr.B03945	0.000102	-0.441777	EAMA-LIKE TRANSPORTER FAMILY (EAMA	AT5G40240
Eucgr.B03958	0.00431	-0.379631	CBL-INTERACTING SERINE/THREONINE-PROTEIN KINASE 1-RELATED	AT3G17510
Eucgr.B03967	1.36e-08	-1.1251	PLANT INVERTASE/PECTIN METHYLESTERASE INHIBITOR (PMEI	AT3G17130
Eucgr.B03980	0.000507	0.41	MITOCHONDRIAL 28S RIBOSOMAL PROTEIN S6	AT3G17170
Eucgr.B03984	2.72e-09	0.7	ALKALINE AND NEUTRAL INVERTASE (GLYCO_HYDRO_100	AT3G06500
Eucgr.B04000	5.83e-05	-0.383509	SERINE/THREONINE PROTEIN PHOSPHATASE	AT1G07010
Eucgr.B04012	4.74e-06	0.34	MITOCHONDRIAL 28S RIBOSOMAL PROTEIN S29	AT1G16870
Eucgr.B04013	0.000278	0.53	CHLOROPLAST ENVELOPE TRANSPORTER (TIC110	AT1G06950
Eucgr.B04014	2.93e-05	-0.733394	BIOGENESIS OF LYSOSOME-RELATED ORGANELLES COMPLEX 1 SUBUNIT 1	AT2G30330
Eucgr.B04017	2.26e-05	-0.795887	BIOGENESIS OF LYSOSOME-RELATED ORGANELLES COMPLEX 1 SUBUNIT 1	AT2G30330
Eucgr.B04021	0.00314	-0.496757	CBL-INTERACTING SERINE/THREONINE-PROTEIN KINASE 11	AT2G30360
Eucgr.B04024	0.000106	-0.233897	SOLUTE CARRIER FAMILY 35	AT1G06890
Eucgr.C00062	0.000321	-0.344494	ADHESION REGULATING MOLECULE 1 110 KDA CELL MEMBRANE GLYCOPROTEIN	AT2G26590
Eucgr.C00111	0.000874	-0.445872	MACROPHAGE MIGRATION INHIBITORY FACTOR FAMILY PROTEIN	AT5G57170
Eucgr.C00112	4.3e-11	0.68	CCT MOTIF (CCT	AT5G57180
Eucgr.C00119	0.000561	-0.382979	EXPRESSED PROTEIN	AT2G19180
Eucgr.C00120	0.00722	-0.189672		AT4G29960
Eucgr.C00121	0.000338	-0.393206	TBC1 DOMAIN FAMILY MEMBER 5	AT4G29950
Eucgr.C00141	6.1e-06	0.4	LYSINE--TRNA LIGASE / LYSYL-TRNA SYNTHETASE	AT3G11710
Eucgr.C00142	3.36e-19	0.74	HYDROXYMETHYLBILANE SYNTHASE / UROPORPHYRINOGEN SYNTHETASE	AT5G08280
Eucgr.C00144	4.63e-06	0.47	ADAGIO PROTEIN 1	AT5G57360
Eucgr.C00149	5e-05	-0.469459	NON-SPECIFIC SERINE/THREONINE PROTEIN KINASE / THREONINE-SPECIFIC PROTEIN KINASE	AT2G18890
Eucgr.C00193	5.19e-14	-0.648109	CBL-INTERACTING SERINE/THREONINE-PROTEIN KINASE 21	AT5G57630
Eucgr.C00196	0.000514	-0.286561	DIACYLGLYCEROL KINASE (ATP	AT5G57690
Eucgr.C00203	7.01e-10	0.65	GH10160P	AT2G18670
Eucgr.C00252	1.14e-07	-0.500739		AT5G57910
Eucgr.C00348	1.16e-07	0.42	WRKY TRANSCRIPTION FACTOR 32-RELATED	AT4G30935
Eucgr.C00353	3.51e-06	0.66	UBIQUITIN CARBOXYL-TERMINAL HYDROLASE	AT5G57990
Eucgr.C00357	3.01e-05	-0.661421	CBL-INTERACTING SERINE/THREONINE-PROTEIN KINASE 12-RELATED	AT4G30960
Eucgr.C00361	0.000146	0.81	40S RIBOSOMAL PROTEIN S12	AT2G32060
Eucgr.C00369	0.00952	-0.266941	SNARE PROTEINS	AT5G58060
Eucgr.C00382	0.0001	-0.350496	CALCINEURIN-LIKE METALLO-PHOSPHOESTERASE SUPERFAMILY PROTEIN	AT5G58200
Eucgr.C00392	0.000324	-0.552159	GLYCOSYL HYDROLASES FAMILY 18 (GLYCO_HYDRO_18	AT4G11530
Eucgr.C00396	0.000228	0.79	GLYCOSYL HYDROLASES FAMILY 18 (GLYCO_HYDRO_18	AT3G16030
Eucgr.C00416	0.00105	-0.364694	ADENYLATE KINASE FAMILY PROTEIN	AT5G35170
Eucgr.C00422	1.11e-05	0.44	ENDOMEMBRANE FAMILY PROTEIN 70	AT5G35160
Eucgr.C00426	0.00014	0.57		NULL
Eucgr.C00489	7.95e-05	-0.318518	ANION TRANSPORTER 6, CHLOROPLASTIC-RELATED	AT5G20380
Eucgr.C00555	2.29e-05	0.97		AT5G11630
Eucgr.C00582	4.27e-05	-0.663904		NULL
Eucgr.C00607	8.67e-05	-0.389636	ALPHA/BETA FOLD HYDROLASE FAMILY PROTEIN	AT5G11650
Eucgr.C00625	5.71e-08	0.72	P-ELEMENT SOMATIC INHIBITOR, ISOFORM C	AT4G10070
Eucgr.C00628	0.00141	-0.403966	POLYMYOSITIS/SCLERODERMA AUTOANTIGEN-RELATED	AT2G25910
Eucgr.C00645	0.00824	-0.31422	MSS1/TRME-RELATED GTP-BINDING PROTEIN	AT2G22870
Eucgr.C00648	5.55e-08	0.7	ZINC/IRON TRANSPORTER	AT1G10970
Eucgr.C00651	1.34e-10	0.73	COTTON FIBRE EXPRESSED PROTEIN (DUF761	AT2G26110
Eucgr.C00658	0.00135	0.35	UDP-SULFOQUINOVOSE SYNTHASE / SULFITE:UDP-GLUCOSE SULFOTRANSFERASE	AT4G33030
Eucgr.C00686	0.00562	-0.499101	ANKYRIN REPEATS (3 COPIES	AT5G54610
Eucgr.C00715	0.00675	0.59	MECHANOSENSITIVE ION CHANNEL PROTEIN 10-RELATED	AT5G19520
Eucgr.C00722	7.71e-07	-1.10349	TRANSCRIPTION FACTOR TT2	AT2G16720
Eucgr.C00730	0.000747	0.36	YGGT FAMILY (YGGT	AT5G21920
Eucgr.C00760	1.26e-08	-1.04656	PECTINESTERASE/PECTINESTERASE INHIBITOR 54-RELATED	AT5G20860
Eucgr.C00776	0.00798	0.68		NULL
Eucgr.C00777	8.84e-10	0.88	RRP12-LIKE PROTEIN	AT2G34357
Eucgr.C00810	2.78e-06	1.26	CATHEPSIN H / N-BENZOYLARGININE-BETA-NAPHTHYLAMIDE HYDROLASE	AT3G45310
Eucgr.C00814	6.93e-07	0.71	PPR REPEAT (PPR	AT2G06000
Eucgr.C00816	3.64e-29	-1.28561	ACYL-COA N-ACYLTRANSFERASES-LIKE PROTEIN	AT2G06025
Eucgr.C00826	1.65e-05	-0.550103	TRANSCRIPTION FACTOR TT2	AT5G49330
Eucgr.C00847	9.95e-05	0.44	CELL GROWTH-REGULATING NUCLEOLAR PROTEIN	AT2G19385
Eucgr.C00848	0.000426	-0.497673	60S RIBOSOMAL PROTEIN L18A	AT4G26060
Eucgr.C00853	6.96e-07	-0.450029	U-BOX DOMAIN (U-BOX	AT5G57035
Eucgr.C00865	4.54e-06	-0.353106	WINGED-HELIX DNA-BINDING TRANSCRIPTION FACTOR FAMILY PROTEIN	AT1G72740
Eucgr.C00930	0.00303	0.67	PROTEIN OF UNKNOWN FUNCTION (DUF3531	AT4G29400
Eucgr.C00933	1.42e-05	0.43	ASPARAGINE--TRNA LIGASE, MITOCHONDRIAL-RELATED	AT5G56680
Eucgr.C00948	3.67e-05	0.85		AT2G19810
Eucgr.C00997	5.69e-06	0.59	RRNA METHYLTRANSFERASE 1, MITOCHONDRIAL	AT2G19870
Eucgr.C01001	8.8e-09	1.04	RING ZINC FINGER PROTEIN	AT3G19950
Eucgr.C01002	2.46e-13	-0.662398	THYMINE DIOXYGENASE / THYMINE,2-OXOGLUTARATE DIOXYGENASE	AT1G35190
Eucgr.C01008	0.00476	0.3	DOLICHYL-DIPHOSPHOOLIGOSACCHARIDE--PROTEIN GLYCOSYLTRANSFERASE SUBUNIT STT3B	AT5G19690
Eucgr.C01048	9.54e-07	-0.358414	GTPASE RAB5/YPT51 AND RELATED SMALL G PROTEIN SUPERFAMILY GTPASES	AT4G19640
Eucgr.C01049	0.000992	-0.618902		AT5G11090
Eucgr.C01065	0.000327	0.42	NOP SEVEN ASSOCIATED PROTEIN 1	AT1G29320
Eucgr.C01075	0.00976	-0.621184	ALPHA/BETA HYDROLASE FOLD-CONTAINING PROTEIN	AT3G24420
Eucgr.C01077	7.34e-05	0.67	TRNA (GUANINE(37	AT3G56120
Eucgr.C01098	0.00011	0.35	SODIUM/PYRUVATE COTRANSPORTER BASS2, CHLOROPLASTIC	AT2G26900
Eucgr.C01118	0.00567	0.49	NON-SPECIFIC SERINE/THREONINE PROTEIN KINASE / THREONINE-SPECIFIC PROTEIN KINASE	AT5G20050
Eucgr.C01120	0.000148	-0.417614	UNCHARACTERIZED CONSERVED PROTEIN	AT4G17486
Eucgr.C01133	6.52e-05	0.93	GLUTAMATE RACEMASE	AT1G15410
Eucgr.C01158	0.000681	-0.489743	SIGNAL PEPTIDASE COMPLEX CATALYTIC SUBUNIT SEC11	AT1G52600
Eucgr.C01159	1.72e-08	0.79	RIBOSOMAL PROTEIN L7AE FAMILY MEMBER	AT4G22380
Eucgr.C01174	0.00447	-0.392186	PROTEIN OF UNKNOWN FUNCTION (DUF3119	NULL
Eucgr.C01176	0.000225	-0.381485	HEME OXYGENASE (BILIVERDIN-PRODUCING	AT2G26670
Eucgr.C01177	3.23e-08	-1.06161	SPX DOMAIN-CONTAINING PROTEIN 1-RELATED	AT5G20150
Eucgr.C01179	1.27e-06	0.75	HEAT SHOCK PROTEIN 90	AT5G56000
Eucgr.C01181	1.52e-08	-0.794616		AT3G15760
Eucgr.C01277	0.00506	0.4	HYPOXIA UP-REGULATED PROTEIN 1	AT4G16660
Eucgr.C01329	0.000574	-0.822738	EQUILIBRATIVE NUCLEOTIDE TRANSPORTER 8	AT1G02630
Eucgr.C01333	2.63e-07	-0.576256	CBL-INTERACTING SERINE/THREONINE-PROTEIN KINASE 24	AT5G35410
Eucgr.C01369	5.95e-05	-0.418448	BETA-1,4-MANNOSYL-GLYCOPROTEIN 4-BETA-N-ACETYLGLUCOSAMINYLTRANSFERASE / ACETYLGLUCOSAMINYLTRANSFERASE III	AT2G13290
Eucgr.C01415	0.000481	0.58	TOPLESS-RELATED PROTEIN 4	AT3G15880
Eucgr.C01518	6.23e-06	-1.12809	EQUILIBRATIVE NUCLEOTIDE TRANSPORTER 8	AT1G02630
Eucgr.C01519	0.000165	-0.458896	PEPTIDYL-TRNA HYDROLASE, MITOCHONDRIAL	AT5G19830
Eucgr.C01584	2.09e-09	0.85	LA PROTEIN 1-RELATED	AT4G32720
Eucgr.C01588	1.65e-06	-0.545854	ASPARTATE AMINOTRANSFERASE 3, CHLOROPLASTIC	AT5G11520
Eucgr.C01604	0.00788	-0.511176	LEUCINE-RICH REPEAT-CONTAINING PROTEIN	AT5G46510
Eucgr.C01640	0.000343	1.57		AT5G11070
Eucgr.C01665	0.000796	-0.48792	CCR4-NOT TRANSCRIPTION COMPLEX SUBUNIT	AT2G32070
Eucgr.C01681	0.000742	-0.360031	PROTEIN KINASE FAMILY PROTEIN-RELATED	AT4G32000
Eucgr.C01716	0.00404	-0.308705	ELL-ASSOCIATED FACTOR EAF	AT1G71080
Eucgr.C01734	0.000974	-0.727232	AUX/IAA FAMILY (AUX_IAA	AT4G29080
Eucgr.C01735	0.00573	0.54		AT3G11760
Eucgr.C01752	2.28e-15	1.2	PROTEIN KINASE DOMAIN (PKINASE	AT3G53380
Eucgr.C01768	0.000491	0.38	ADENINE NUCLEOTIDE TRANSPORTER BT1, CHLOROPLASTIC/MITOCHONDRIAL	AT4G32400
Eucgr.C01788	1.37e-14	1.24	PPR REPEAT (PPR	AT4G32450
Eucgr.C01811	0.00362	0.35	SERINE/THREONINE PROTEIN PHOSPHATASE 2A 57 KDA REGULATORY SUBUNIT B' IOTA ISOFORM	AT5G25510
Eucgr.C01815	0.000503	0.31	PROTEIN PARTNER OF SNF	AT5G25520
Eucgr.C01857	3.67e-05	0.98	GLUTAMATE RECEPTOR 2.5-RELATED	AT2G29120
Eucgr.C01861	0.000116	0.99	GLUTAMATE RECEPTOR 2.5-RELATED	AT2G29120
Eucgr.C01873	0.000459	1	GLUTAMATE RECEPTOR 2.5-RELATED	AT2G29120
Eucgr.C01875	0.00576	-0.225888	NAD(P	AT5G10730
Eucgr.C01933	0.00555	0.63	DISEASE RESISTANCE PROTEIN-RELATED	AT5G36930
Eucgr.C01940	0.00596	-0.588559	WRKY TRANSCRIPTION FACTOR 40-RELATED	AT1G80840
Eucgr.C01944	0.00102	-0.550413	CBL-INTERACTING SERINE/THREONINE-PROTEIN KINASE 25-RELATED	AT5G25110
Eucgr.C01976	0.001	-0.466121	CCR4-NOT TRANSCRIPTION COMPLEX SUBUNIT	AT2G32070
Eucgr.C02025	0.002	-0.367356	RING FINGER CONTAINING PROTEIN	AT5G24870
Eucgr.C02115	6.86e-07	0.44		AT2G24420
Eucgr.C02125	0.000902	-0.450617	CYTOSOLIC SULFOTRANSFERASE 1-RELATED	AT5G07010
Eucgr.C02139	1.62e-06	1.01	DNA TOPOISOMERASE	AT4G31210
Eucgr.C02158	0.00123	0.33	CEMA-LIKE PROTON EXTRUSION PROTEIN-LIKE PROTEIN	AT4G31040
Eucgr.C02168	2.11e-08	1.05	UTP21 SPECIFIC WD40 ASSOCIATED PUTATIVE DOMAIN (UTP21	AT4G04940
Eucgr.C02214	6.6e-16	0.94	NUCLEOLAR AND COILED-BODY PHOSPHOPROTEIN 1	AT5G57120
Eucgr.C02222	9.36e-05	0.45	SUBTILISIN SERINE PROTEASE-RELATED	AT4G30020
Eucgr.C02224	0.000151	-0.703396	DOMAIN OF UNKNOWN FUNCTION (DUF4228	AT1G76600
Eucgr.C02261	1.65e-05	0.73	60S ACIDIC RIBOSOMAL PROTEIN (RIBOSOMAL_60S	AT5G57290
Eucgr.C02263	0.000519	0.65	60S ACIDIC RIBOSOMAL PROTEIN (RIBOSOMAL_60S	AT5G57290
Eucgr.C02298	0.000335	0.74	MITOCHONDRIAL CHAPERONE BCS1	AT5G57480
Eucgr.C02306	2.3e-05	-0.427841	SYNTAXIN 6, N-TERMINAL (SYNTAXIN-6_N	AT4G30240
Eucgr.C02332	0.00262	-0.434646	REPLICATION PROTEIN A 32 KDA SUBUNIT B	AT3G02920
Eucgr.C02337	0.00828	0.32	CYTOSOLIC SULFOTRANSFERASE 12	AT3G45070
Eucgr.C02351	5.78e-06	0.51	NUCLEIC ACID BINDING PROTEIN	AT5G57370
Eucgr.C02353	4.27e-09	1.08	GENOMIC DNA, CHROMOSOME 3, BAC CLONE:F20C19-RELATED	AT2G18900
Eucgr.C02414	0.000392	-0.772608	CYSTEINE-RICH SECRETORY PROTEIN-RELATED	AT4G25780
Eucgr.C02416	0.000375	-0.588459	CYSTEINE-RICH SECRETORY PROTEIN-RELATED	AT4G25780
Eucgr.C02418	1.7e-08	-0.805011	ALLERGEN V5/TPX-1-RELATED FAMILY PROTEIN-RELATED	AT4G25780
Eucgr.C02421	0.00231	-0.545364		NULL
Eucgr.C02429	0.0038	-0.613604		AT5G57685
Eucgr.C02437	5.98e-05	-0.523135	CHLOROPHYLL A-B BINDING PROTEIN (CHLOROA_B-BIND	AT4G28025
Eucgr.C02507	3.58e-11	1.59	OXIDOREDUCTASE/ELECTRON CARRIER-RELATED	AT4G30720
Eucgr.C02508	1.95e-05	1.48	OXIDOREDUCTASE/ELECTRON CARRIER-RELATED	AT4G30720
Eucgr.C02511	6.61e-16	1.69	DNA-DIRECTED RNA POLYMERASE 3, CHLOROPLASTIC	AT2G24120
Eucgr.C02537	7.84e-09	0.59	APO PROTEIN 2, CHLOROPLASTIC	AT5G57930
Eucgr.C02593	7.81e-05	-1.40184		NULL
Eucgr.C02594	0.00232	-0.371668	NADP-DEPENDENT GLYCERALDEHYDE-3-PHOSPHATE DEHYDROGENASE	AT2G24270
Eucgr.C02603	0.00351	-0.275394	PROTEIN PHOSPHATASE 2C	AT4G31860
Eucgr.C02606	1.62e-06	0.5	SUN-COR STEROID HORMONE RECEPTOR CO-REPRESSOR	AT5G25080
Eucgr.C02725	9.18e-06	-0.442101		NULL
Eucgr.C02742	0.00395	-0.472622	HEPARANASE-RELATED	AT5G34940
Eucgr.C02783	0.00056	0.73		AT3G47650
Eucgr.C02790	0.00102	0.5	SOLUTE CARRIER FAMILY 35	AT5G25400
Eucgr.C02804	0.00158	0.39	ZINC-FINGERS AND HOMEOBOXES RELATED	AT5G11270
Eucgr.C02826	1.76e-07	0.73	MONOOXYGENASE	AT5G11330
Eucgr.C02841	0.00601	-0.341848	2FE-2S IRON-SULFUR CLUSTER BINDING DOMAIN-CONTAINING PROTEIN	AT4G32590
Eucgr.C02852	0.000939	-0.449597	2FE-2S IRON-SULFUR CLUSTER BINDING DOMAIN-CONTAINING PROTEIN	AT4G32590
Eucgr.C02873	5.5e-05	0.52		AT1G60560
Eucgr.C02875	0.00557	0.72	PPR REPEAT (PPR	AT3G22690
Eucgr.C02885	0.00758	0.48	PROTEIN OF UNKNOWN FUNCTION (DUF630	AT5G25590
Eucgr.C02889	0.00277	-0.435764	PROLINE-RICH RECEPTOR-LIKE PROTEIN KINASE PERK1-RELATED	AT3G24550
Eucgr.C02892	2.21e-05	-0.464099	ATP-DEPENDENT PROTEASE CEREBLON	AT2G25737
Eucgr.C02897	2.01e-11	0.55	EUKARYOTIC TRANSLATION INITIATION FACTOR 3	AT5G25754
Eucgr.C02900	0.00278	0.65	PROTEIN LIN-54 HOMOLOG	AT4G29000
Eucgr.C02987	7.84e-05	0.85	SERINE/THREONINE-PROTEIN KINASE IAL-RELATED	AT4G32830
Eucgr.C02996	0.00163	-0.277383	VACUOLAR PROTEIN SORTING-ASSOCIATED PROTEIN 32 HOMOLOG 1-RELATED	AT4G29160
Eucgr.C03050	0.00837	0.37	BETA-1,3-GALACTOSYLTRANSFERASE 12-RELATED	AT2G26100
Eucgr.C03059	0.00318	-0.327845	GENOMIC DNA, CHROMOSOME 3, P1 CLONE: MDC16	AT5G11970
Eucgr.C03064	0.000303	0.35	AGC (CAMP-DEPENDENT, CGMP-DEPENDENT AND PROTEIN KINASE C	AT4G33080
Eucgr.C03148	1.01e-07	-1.06208	THERMOSPERMINE SYNTHASE ACAULIS5	AT5G19530
Eucgr.C03173	0.00366	0.56	ENDORIBONUCLEASE DICER HOMOLOG 3	AT3G43920
Eucgr.C03179	5.08e-06	-0.298391	E3 UBIQUITIN-PROTEIN LIGASE AIP2	AT5G20910
Eucgr.C03183	3.72e-05	-0.701778	SACCHAROPINE DEHYDROGENASE (NADP(+	AT4G33150
Eucgr.C03194	0.00265	-0.269582	SH3 DOMAIN-CONTAINING YSC84-LIKE PROTEIN 1	AT3G43230
Eucgr.C03197	0.00181	0.34	EUKARYOTIC TRANSLATION INITIATION FACTOR 3 SUBUNIT 11	AT4G33250
Eucgr.C03260	0.000401	0.64	SUBTILISIN SERINE PROTEASE-RELATED	AT2G05920
Eucgr.C03291	1.25e-08	0.62	BETA-KETOACYL-[ACYL-CARRIER-PROTEIN] SYNTHASE II / KASII	AT1G74960
Eucgr.C03310	2.21e-09	-1.25277	STRICTOSIDINE SYNTHASE-RELATED	AT3G51420
Eucgr.C03313	1.66e-10	-1.17066	STRICTOSIDINE SYNTHASE-RELATED	AT3G51420
Eucgr.C03320	1.63e-06	-0.969512	PROTEIN OF UNKNOWN FUNCTION (DUF1677	AT5G20670
Eucgr.C03329	5.5e-05	1.01	TUBULIN TYROSINE LIGASE-RELATED	AT1G77550
Eucgr.C03337	1.91e-10	1.2	GERMIN-LIKE PROTEIN SUBFAMILY 3 MEMBER 3	AT5G20630
Eucgr.C03354	8.49e-07	1.03	GERMIN-LIKE PROTEIN SUBFAMILY 3 MEMBER 3	AT5G20630
Eucgr.C03356	0.00164	-0.546866	PROLINE-RICH RECEPTOR-LIKE PROTEIN KINASE PERK1-RELATED	AT3G24550
Eucgr.C03403	3.22e-07	-0.743171	UNCHARACTERIZED CONSERVED PROTEIN	AT5G35460
Eucgr.C03409	0.00917	-0.450263	METHYLMALONYL-COA EPIMERASE / METHYLMALONYL-COA RACEMASE	AT5G57040
Eucgr.C03471	2.52e-05	0.65	30S RIBOSOMAL PROTEIN S16	AT5G56940
Eucgr.C03472	1.83e-09	0.38	TESTIS-SPECIFIC Y-ENCODED PROTEIN	AT5G56950
Eucgr.C03488	2.49e-10	1.39	GERMIN-LIKE PROTEIN SUBFAMILY 3 MEMBER 3	AT5G20630
Eucgr.C03507	1.17e-08	1.31	GERMIN-LIKE PROTEIN SUBFAMILY 3 MEMBER 3	AT5G20630
Eucgr.C03535	2.29e-05	1.34	GERMIN-LIKE PROTEIN SUBFAMILY 3 MEMBER 3	AT5G20630
Eucgr.C03536	1.08e-11	1.42	GERMIN-LIKE PROTEIN SUBFAMILY 3 MEMBER 3	AT5G20630
Eucgr.C03537	8.47e-06	1.06	GERMIN-LIKE PROTEIN SUBFAMILY 3 MEMBER 3	AT5G20630
Eucgr.C03554	0.00168	-0.864209	TRANSCRIPTION FACTOR TT2	AT1G22640
Eucgr.C03563	0.000206	0.59	MECHANOSENSITIVE ION CHANNEL PROTEIN 4-RELATED	AT5G12080
Eucgr.C03658	2.42e-06	-0.515752	TRANSCRIPTION FACTOR DIVARICATA	AT5G56840
Eucgr.C03660	0.000101	-0.473006	MITOCHONDRIAL SUBSTRATE CARRIER FAMILY PROTEIN	AT4G26180
Eucgr.C03662	5.21e-05	-0.723499	BETA-GALACTOSIDASE 1	AT4G26140
Eucgr.C03664	3.25e-14	1.03		AT5G11780
Eucgr.C03665	2.73e-10	0.76	HISTONE-ARGININE N-METHYLTRANSFERASE / PROTEIN-ARGININE N-METHYLTRANSFERASE	AT4G29510
Eucgr.C03692	0.000436	0.38	RIBONUCLEASE III	AT4G37510
Eucgr.C03721	0.000105	-0.939621	PECTINESTERASE 53-RELATED	AT5G19730
Eucgr.C03728	0.00018	0.32	HEXOKINASE / HEXOKINASE TYPE IV (GLUCOKINASE	AT4G29130
Eucgr.C03729	3.77e-06	-0.456244	CERAMIDE GLUCOSYLTRANSFERASE	AT2G19880
Eucgr.C03786	1.14e-06	0.76	SUGAR TRANSPORT PROTEIN 14	AT1G77210
Eucgr.C03787	2.4e-09	1.18	N-TERMINAL DOMAIN OF 16S RRNA METHYLTRANSFERASE RSMF (METHYLTR_RSMF_N	AT4G26600
Eucgr.C03799	8.13e-09	-0.412792	CASEIN KINASE 1-LIKE PROTEIN 4	AT4G28880
Eucgr.C03814	6.26e-06	0.62		AT1G55205
Eucgr.C03818	1.02e-07	-0.549005	PPR REPEAT FAMILY (PPR_2	AT5G21222
Eucgr.C03821	2.51e-06	-0.48112	RAS-RELATED PROTEIN RABG3D	AT1G52280
Eucgr.C03822	0.00981	0.36	PROLINE-RICH RECEPTOR-LIKE PROTEIN KINASE PERK1-RELATED	AT3G24550
Eucgr.C03874	1.32e-05	-0.736586	TRANSCRIPTION FACTOR	AT5G47390
Eucgr.C03887	0.000197	-0.266731	TETRASPANIN-2	AT2G19580
Eucgr.C03889	0.000613	-0.611704		AT4G29660
Eucgr.C03890	0.00383	-0.265368	THIOREDOXIN-LIKE 2-1, CHLOROPLASTIC-RELATED	AT4G29670
Eucgr.C03892	2.41e-08	1.15	WD DOMAIN, G-BETA REPEAT (WD40	AT2G19540
Eucgr.C03896	1.27e-06	-0.68977	BETA-GALACTOSIDASE 1	AT4G26140
Eucgr.C04017	0.000118	0.47	SOLUTE CARRIER FAMILY 35	AT4G31600
Eucgr.C04035	1.59e-06	-0.461917	MONOGALACTOSYLDIACYLGLYCEROL SYNTHASE 1, CHLOROPLASTIC	AT4G31780
Eucgr.C04088	0.00181	-0.494909	RING ZINC FINGER PROTEIN	AT2G15580
Eucgr.C04089	2.68e-08	-0.448547	RING FINGER DOMAIN-CONTAINING	AT5G45290
Eucgr.C04091	4.18e-06	0.61	116 KDA U5 SMALL NUCLEAR RIBONUCLEOPROTEIN COMPONENT	AT1G06220
Eucgr.C04097	7.61e-06	-0.845025	11-OXO-BETA-AMYRIN 30-OXIDASE / CYP72A154	AT2G26710
Eucgr.C04108	0.00032	0.41	UNCHARACTERIZED NODULIN-LIKE PROTEIN	AT1G80530
Eucgr.C04174	0.0032	-0.243568	PROTEIN OF UNKNOWN FUNCTION (DUF1644	AT3G25910
Eucgr.C04180	1.74e-05	0.77	ZINC FINGER CCCH DOMAIN-CONTAINING PROTEIN 39	AT3G19360
Eucgr.C04187	1.14e-05	-0.53308	TRANSMEMBRANE PROTEIN 128	AT5G20120
Eucgr.C04195	7.54e-08	0.64	RIBOSOMAL PROTEIN L7AE FAMILY MEMBER	AT5G20160
Eucgr.C04217	9.78e-06	0.43	GLYCOSYLTRANSFERASE 14 FAMILY MEMBER	AT5G15050
Eucgr.C04226	0.000188	-0.509798	CBL-INTERACTING SERINE/THREONINE-PROTEIN KINASE 24	AT5G35410
Eucgr.C04230	0.00113	-0.508452	F18B13.21 PROTEIN-RELATED	AT5G20190
Eucgr.C04236	0.00243	0.29	GLYCOSYL HYDROLASE SUPERFAMILY PROTEIN	AT2G26600
Eucgr.C04264	3.48e-05	0.3	SUPPRESSOR OF ACTIN MUTATIONS 2/VACUOLAR PROTEIN SORTING 52	AT1G71270
Eucgr.C04265	0.00735	-0.851153		NULL
Eucgr.C04321	1.26e-05	0.51	PREDICTED MEMBRANE PROTEINS, CONTAIN HEMOLYSIN III DOMAIN	AT2G24150
Eucgr.C04362	0.000699	0.88	CHLORIDE CHANNEL-LIKE PROTEIN CLC-G-RELATED	AT5G33280
Eucgr.C04367	0.000411	0.49	PROTEIN KINASE DOMAIN (PKINASE	AT5G60900
Eucgr.C04369	0.000402	0.71	PROTEIN KINASE DOMAIN (PKINASE	AT5G60900
Eucgr.C04379	1.01e-07	-1.23539	MONOGALACTOSYLDIACYLGLYCEROL SYNTHASE / URIDINE DIPHOSPHOGALACTOSE-1,2-DIACYLGLYCEROL GALACTOSYLTRANSFERASE	AT5G20410
Eucgr.C04383	9.93e-06	0.58	INORGANIC DIPHOSPHATASE / PYROPHOSPHATE PHOSPHOHYDROLASE	AT1G15690
Eucgr.D00001	0.000353	-0.965721	DREPP PLASMA MEMBRANE POLYPEPTIDE (DREPP	AT4G20260
Eucgr.D00013	9.04e-09	0.87	GTP-BINDING PROTEIN ERG	AT1G30960
Eucgr.D00017	5.41e-08	-0.709621	ALLANTOATE DEIMINASE	AT4G20070
Eucgr.D00059	0.000704	0.52	CHAPERONIN 60 SUBUNIT ALPHA 2, CHLOROPLASTIC	AT5G18820
Eucgr.D00077	1.28e-16	1.3	F22M8.11 PROTEIN-RELATED	AT4G20840
Eucgr.D00078	8.41e-05	0.59	F22M8.11 PROTEIN-RELATED	AT4G20840
Eucgr.D00091	0.000872	0.51	MATERNAL EFFECT EMBRYO ARREST PROTEIN	AT2G34780
Eucgr.D00092	0.00227	0.43	ZINC FINGER DOMAIN PROTEIN 2B	AT2G34780
Eucgr.D00099	0.000548	0.79	PENTATRICOPEPTIDE REPEAT-CONTAINING PROTEIN	AT3G23020
Eucgr.D00127	0.000824	0.24	GTP-BINDING PROTEIN-RELATED	AT1G30580
Eucgr.D00178	7.7e-05	-0.405334		AT2G21385
Eucgr.D00190	4.07e-13	0.84	U3 SMALL NUCLEOLAR RNA INTERACTING PROTEIN 2	AT4G05410
Eucgr.D00191	0.000715	0.26	ATP-DEPENDENT CLP PROTEASE PROTEOLYTIC SUBUNIT	AT5G45390
Eucgr.D00222	5.32e-07	0.84	PPR REPEAT (PPR	AT5G62370
Eucgr.D00245	0.00443	0.22	PHENYLALANINE--TRNA LIGASE ALPHA SUBUNIT	AT4G39280
Eucgr.D00246	0.000793	-0.503359	BCL2-ASSOCIATED ATHANOGENE	AT5G07220
Eucgr.D00262	0.000196	0.5		AT2G34640
Eucgr.D00265	0.00907	0.35	REMORIN, C-TERMINAL REGION (REMORIN_C	AT1G30320
Eucgr.D00278	0.000911	0.3	ERO1-RELATED	AT1G72280
Eucgr.D00304	4.88e-09	0.6	60S RIBOSOMAL PROTEIN L18A	AT2G34480
Eucgr.D00305	1.07e-05	0.56	3-OXOACYL-[ACYL-CARRIER-PROTEIN] SYNTHASE I, CHLOROPLASTIC	AT5G46290
Eucgr.D00309	0.00333	-0.798539	CATION/H(+	AT3G44900
Eucgr.D00326	1.54e-05	0.86	PURINE PERMEASE 10-RELATED	AT4G18210
Eucgr.D00334	3.45e-13	0.88		AT4G28210
Eucgr.D00345	2.85e-06	0.48		AT1G29530
Eucgr.D00350	0.00157	0.79	ABC TRANSPORTER B FAMILY MEMBER 7-RELATED	AT4G18050
Eucgr.D00352	0.000452	0.27	TRANSCRIPTION FACTOR GTE11-RELATED	AT3G01770
Eucgr.D00465	0.00612	0.39	ALPHA,ALPHA-TREHALOSE-PHOSPHATE SYNTHASE [UDP-FORMING] 7-RELATED	AT1G06410
Eucgr.D00477	2.1e-16	-0.765992	RHO TERMINATION FACTOR	AT4G18740
Eucgr.D00481	0.00195	0.35	CBL-INTERACTING SERINE/THREONINE-PROTEIN KINASE 12-RELATED	AT4G18700
Eucgr.D00512	0.00532	-0.434822	UNCHARACTERISED PROTEIN FAMILY UPF0052 (UPF0052	AT2G34090
Eucgr.D00599	5.47e-05	0.87		AT1G28395
Eucgr.D00603	0.000669	-0.329649	PREDICTED YIPPEE-TYPE ZINC-BINDING PROTEIN	AT5G53940
Eucgr.D00614	4.81e-10	0.55	EUKARYOTIC TRANSLATION INITIATION FACTOR 3 SUBUNIT 7	AT4G20980
Eucgr.D00621	0.00135	0.67	CALLOSE SYNTHASE 11	AT4G04970
Eucgr.D00628	2.11e-05	0.71	PPR REPEAT (PPR	AT4G21705
Eucgr.D00707	0.00352	-0.829209	T28P6.11 PROTEIN	AT1G61260
Eucgr.D00752	0.000174	0.32	PROTEIN KINASE SUPERFAMILY PROTEIN	AT1G11390
Eucgr.D00815	5.91e-09	0.51	([PYRUVATE, PHOSPHATE DIKINASE] PHOSPHATE	AT4G21210
Eucgr.D00831	9.28e-08	-1.06482	SALT STRESS RESPONSE/ANTIFUNGAL (STRESS-ANTIFUNG	AT4G05200
Eucgr.D00869	8.38e-05	1.17	ALPHA-FARNESENE SYNTHASE / AFS1	AT4G16740
Eucgr.D00870	0.00146	-0.428064	ALPHA-FARNESENE SYNTHASE / AFS1	AT3G25820
Eucgr.D00882	0.0048	-0.337057	NAD(P	AT4G27270
Eucgr.D00886	6.06e-10	-0.93055	S-LOCUS GLYCOPROTEIN DOMAIN (S_LOCUS_GLYCOP	AT1G11410
Eucgr.D00902	0.000371	-0.737647	G-TYPE LECTIN S-RECEPTOR-LIKE SERINE/THREONINE-PROTEIN KINASE RKS1	AT1G11340
Eucgr.D00943	0.00482	-0.52575	OLIGOPEPTIDE TRANSPORTER 1-RELATED	AT5G55930
Eucgr.D00955	3.18e-08	0.77	O-GLYCOSYL HYDROLASES FAMILY 17 PROTEIN	AT4G17180
Eucgr.D00972	0.000146	0.38	MYB-LIKE HTH TRANSCRIPTIONAL REGULATOR FAMILY PROTEIN-RELATED	AT2G01060
Eucgr.D00981	3.01e-07	0.85	PPR REPEAT (PPR	AT2G35130
Eucgr.D01027	1.69e-07	0.73	CYTOCHROME P450 CYP4/CYP19/CYP26 SUBFAMILIES	AT5G36110
Eucgr.D01042	2.42e-06	0.35	EXPRESSED PROTEIN	AT5G45030
Eucgr.D01078	2.57e-05	0.39	PREDICTED MEMBRANE PROTEIN	AT4G31080
Eucgr.D01093	2.21e-09	0.7	60S RIBOSOMAL PROTEIN L4	AT3G09630
Eucgr.D01111	0.00223	0.51	MINA53 MYC INDUCED NUCLEAR ANTIGEN	NULL
Eucgr.D01117	0.0065	0.38	UDP-GLUCOSE PYROPHOSPHORYLASE	AT3G03250
Eucgr.D01126	0.000469	-0.359995	MLO-LIKE PROTEIN 15	AT4G02600
Eucgr.D01128	0.000234	0.55	UPF0315 PROTEIN-RELATED	AT1G78190
Eucgr.D01183	6.17e-12	1.4	EXPRESSED PROTEIN	AT2G44640
Eucgr.D01186	0.00608	0.46		NULL
Eucgr.D01198	6.31e-05	1.01	UNSPECIFIC MONOOXYGENASE / XENOBIOTIC MONOOXYGENASE	AT5G24910
Eucgr.D01216	4.56e-06	0.4	PPR REPEAT (PPR	AT1G02150
Eucgr.D01309	0.00281	-0.546553	15.4 KDA CLASS V HEAT SHOCK PROTEIN	AT4G21870
Eucgr.D01338	1.17e-06	-0.867527	ADENYLYL-SULFATE REDUCTASE (THIOREDOXIN	AT4G21990
Eucgr.D01339	8.39e-08	-0.615049	GLUCAN ENDO-1,3-BETA-GLUCOSIDASE 1	AT1G11820
Eucgr.D01347	2.78e-13	1	HEPATOCELLULAR CARCINOMA-ASSOCIATED ANTIGEN 66	AT4G28200
Eucgr.D01349	0.0033	0.51	PEROXISOMAL MEMBRANE PROTEIN PMP22	AT4G04470
Eucgr.D01358	0.00176	0.55	ERD (EARLY-RESPONSIVE TO DEHYDRATION STRESS	AT4G22120
Eucgr.D01365	2.44e-09	0.79	ATP-DEPENDENT RNA HELICASE DDX47-RELATED	AT5G60990
Eucgr.D01369	8.48e-08	0.66	CARBOXYLATE CLAMP-TETRATRICOPEPTIDE REPEAT PROTEIN	AT1G62390
Eucgr.D01376	1.6e-05	-0.411386	WD40 REPEAT-CONTAINING PROTEIN // PEROXISOMAL TARGETING SIGNAL TYPE 2 RECEPTOR	AT2G32950
Eucgr.D01393	0.00984	-0.215821	PHOSPHATIDATE CYTIDYLYLTRANSFERASE / CDP-DIGLYCERIDE SYNTHETASE	AT4G22340
Eucgr.D01428	0.000135	-0.53077	ARMADILLO/BETA-CATENIN-LIKE REPEAT-CONTAINING PROTEIN	AT4G16490
Eucgr.D01441	0.00807	-0.235551	CYTOSOLIC FE-S CLUSTER ASSEMBLY FACTOR NARFL	AT4G16440
Eucgr.D01614	1.61e-06	1.42	TETRAHYDROBERBERINE OXIDASE / THB OXIDASE	AT2G34790
Eucgr.D01628	0.00315	0.49	T7-LIKE MITOCHONDRIAL DNA HELICASE	AT1G30680
Eucgr.D01673	0.00107	0.77	IQ CALMODULIN-BINDING MOTIF (IQ	AT4G00820
Eucgr.D01676	8.16e-06	-0.373141	DOMAIN OF UNKNOWN FUNCTION (DUF4033	AT1G64680
Eucgr.D01688	1.13e-06	0.78	2-KETO-3-DEOXY-L-RHAMNONATE ALDOLASE / KDR ALDOLASE	AT4G10750
Eucgr.D01689	1.46e-06	0.62	N6-ADENOSINE-METHYLTRANSFERASE 70 KDA SUBUNIT	AT4G10760
Eucgr.D01707	0.00404	0.28	ARMADILLO/BETA-CATENIN-LIKE REPEAT-CONTAINING PROTEIN	AT5G53480
Eucgr.D01708	0.00259	0.28	PRE-MRNA SPLICING FACTOR	AT5G41770
Eucgr.D01710	0.00106	-0.383448	PROBABLE ZINC-RIBBON DOMAIN (ZINC_RIBBON_12	AT3G61670
Eucgr.D01715	1.52e-06	0.62	NUCLEOPORIN SEH1	AT1G64350
Eucgr.D01724	0.000622	-0.784083		NULL
Eucgr.D01733	1.41e-11	0.88	ENDOGLUCANASE 19-RELATED	AT1G64390
Eucgr.D01761	0.000997	-0.437927	F1N19.7	AT1G64500
Eucgr.D01778	8.81e-08	0.54	TRANSLATION INITIATION FACTOR IF-2, MITOCHONDRIAL	AT4G11160
Eucgr.D01781	0.00257	-0.223108	BTB/POZ DOMAIN (BTB	AT2G46260
Eucgr.D01792	0.00472	0.41	F22C12.10	AT1G64140
Eucgr.D01798	0.00544	-0.298322	RETICULON-LIKE PROTEIN B1-RELATED	AT4G23630
Eucgr.D01799	1.54e-08	0.93	RIBOSOMAL L25/TL5/CTC N-TERMINAL 5S RRNA BINDING DOMAIN-CONTAINING PROTEIN	AT4G23620
Eucgr.D01812	2.65e-06	0.45	G PATCH DOMAIN CONTAINING PROTEIN	AT1G63980
Eucgr.D01820	2.89e-05	0.55	40S RIBOSOMAL PROTEIN S10	AT4G25740
Eucgr.D01833	0.000657	0.24	CYTOSOL ALANYL AMINOPEPTIDASE / SOLUBLE ALANYL AMINOPEPTIDASE	AT1G63770
Eucgr.D01840	1.37e-05	0.55	UDP-N-ACETYLMURAMOYL-L-ALANYL-D-GLUTAMATE--D-LYSINE LIGASE / UDP-MURNAC-L-ALA-D-GLU:D-LYS LIGASE	AT1G63680
Eucgr.D01848	1.29e-08	-0.43533	GLUTAMATE--CYSTEINE LIGASE / GAMMA-GLUTAMYLCYSTEINE SYNTHETASE	AT4G23100
Eucgr.D01861	0.00463	-0.368909	GST-CONTAINING FLYWCH ZINC-FINGER PROTEIN	AT5G41210
Eucgr.D01864	0.00169	0.32	L-SERINE AMMONIA-LYASE / SERINE DEAMINASE	AT4G11640
Eucgr.D01874	0.00072	0.36	NUCLEIC ACID-BINDING, OB-FOLD-LIKE PROTEIN	AT1G12800
Eucgr.D01925	0.00384	1.05	DEHYDRATION-RESPONSIVE ELEMENT-BINDING PROTEIN 1A-RELATED	AT4G25470
Eucgr.D01929	0.00331	0.64	DNA-DIRECTED RNA POLYMERASE IV SUBUNIT 1	AT1G63020
Eucgr.D01961	4.63e-05	-0.523703	AMINOTRANSFERASE ACS10-RELATED	AT1G62960
Eucgr.D01985	7.81e-07	-0.560726	DEOXYRIBODIPYRIMIDINE PHOTOLYASE	AT1G12370
Eucgr.D01997	7.13e-06	0.81	CYTOCHROME P450 CYP2 SUBFAMILY	AT4G12320
Eucgr.D02012	5.34e-06	0.68	CYTOCHROME P450 - LIKE PROTEIN-RELATED	AT4G12300
Eucgr.D02028	2.49e-05	-0.477136	PENTAPEPTIDE REPEATS (8 COPIES	AT1G12250
Eucgr.D02029	0.00442	-0.545439	ACID BETA-FRUCTOFURANOSIDASE 3, VACUOLAR-RELATED	AT1G62660
Eucgr.D02037	9.9e-07	-0.66409	PROTEIN NRT1/ PTR FAMILY 6.3	AT1G12110
Eucgr.D02047	0.00784	-0.3923	AUTOPHAGY-RELATED PROTEIN 8F	AT4G16520
Eucgr.D02094	0.00289	-0.346337	FORMYLTETRAHYDROFOLATE DEFORMYLASE / FORMYLTETRAHYDROFOLATE HYDROLASE	AT5G47435
Eucgr.D02100	0.000842	0.54	SPHINGOMYELIN PHOSPHODIESTERASE / NEUTRAL SPHINGOMYELINASE	AT5G47400
Eucgr.D02119	1.02e-05	-0.366779	RAS-RELATED PROTEIN RABD2B-RELATED	AT4G17530
Eucgr.D02120	0.000151	-0.443477	CTF2A LIKE OXIDOREDUCTASE-RELATED	AT2G35660
Eucgr.D02133	1.25e-06	-0.456724	UREIDOGLYCINE AMINOHYDROLASE	AT4G17050
Eucgr.D02186	5.82e-06	0.8	LSD1 ZINC FINGER (ZF-LSD1	AT1G32540
Eucgr.D02191	0.000516	-0.429659	CAAX PROTEASE SELF-IMMUNITY (ABI	AT4G17840
Eucgr.D02204	0.00452	-0.450532	AIG2-LIKE (AVIRULENCE INDUCED GENE	AT5G46720
Eucgr.D02207	1.37e-09	0.67	ALTERNATIVE SPLICING FACTOR ASF/SF2 (RRM SUPERFAMILY	AT2G35410
Eucgr.D02213	5.8e-05	-0.439209	PREDICTED MEMBRANE PROTEIN	AT4G17790
Eucgr.D02218	0.00054	-0.449968	SNARE PROTEIN PEP12/VAM3/SYNTAXIN 7/SYNTAXIN 17	AT5G46860
Eucgr.D02223	0.000865	0.77	HOMEOBOX-LEUCINE ZIPPER PROTEIN HDG4-RELATED	AT5G46880
Eucgr.D02241	0.00167	-0.350488	PEROXISOMAL MEMBRANE PROTEIN 11C-RELATED	AT2G45740
Eucgr.D02314	0.00114	-0.212693	BYPASS1-RELATED PROTEIN-RELATED	AT2G46080
Eucgr.D02315	3.14e-08	-0.739665	PROTEIN KINASE FAMILY PROTEIN	AT1G01540
Eucgr.D02320	1.27e-08	-0.560828	SWI/SNF COMPLEX-RELATED	AT4G01280
Eucgr.D02323	7.03e-14	1.65	RING ZINC FINGER PROTEIN-RELATED	AT4G01270
Eucgr.D02337	8.6e-06	-0.358472	BTB/POZ DOMAIN (BTB	AT3G61600
Eucgr.D02341	1.74e-09	-0.558335	ZINC FINGER FYVE DOMAIN CONTAINING PROTEIN	AT4G01130
Eucgr.D02343	2.88e-05	-0.251208	UBIQUITIN-CONJUGATING ENZYME (UQ_CON	AT4G27960
Eucgr.D02345	6.25e-17	-1.55838		AT2G16070
Eucgr.D02346	1.47e-10	-0.911983	MITOCHONDRIAL CARRIER PROTEIN CGI-69	AT4G27940
Eucgr.D02348	0.00306	0.22	MITOCHONDRIAL SOLUTE CARRIER PROTEIN	AT4G01100
Eucgr.D02351	2.6e-05	-0.760044	HYDROQUINONE GLUCOSYLTRANSFERASE / HYDROQUINONE:O-GLUCOSYLTRANSFERASE	AT4G01070
Eucgr.D02358	2.36e-07	-0.782488	NAD DEPENDENT EPIMERASE/DEHYDRATASE	AT5G42800
Eucgr.D02362	3.47e-17	2.09	RNA RECOGNITION DOMAIN-CONTAINING PROTEIN WTF1	AT4G01037
Eucgr.D02368	0.0016	0.42	ANGIOTENSIN-CONVERTING ENZYME 2 / ANGIOTENSIN CONVERTING ENZYME-2	AT2G46420
Eucgr.D02379	2.29e-07	0.84	PROTEIN EMBRYO DEFECTIVE 1703	AT3G61780
Eucgr.D02383	2.69e-05	0.66	EXPORTIN-2	AT2G46520
Eucgr.D02433	0.000142	0.35	C2 CALCIUM/LIPID-BINDING ENDONUCLEASE/EXONUCLEASE/PHOSPHATASE-RELATED	AT3G61050
Eucgr.D02445	1.87e-05	0.44	4-HYDROXY-TETRAHYDRODIPICOLINATE SYNTHASE / DIHYDRODIPICOLINATE SYNTHETASE	AT2G45440
Eucgr.D02465	0.000104	0.33	3-PHOSPHOSHIKIMATE 1-CARBOXYVINYLTRANSFERASE / EPSP SYNTHASE	AT2G45300
Eucgr.D02475	1.96e-07	-0.807819	VESICLE-ASSOCIATED PROTEIN 42430	AT4G00170
Eucgr.D02487	8.25e-10	-0.984491	HYDROPHOBIC SEED PROTEIN (HYDROPHOB_SEED	AT4G00165
Eucgr.D02493	0.00034	-0.956021	SPX DOMAIN-CONTAINING PROTEIN 3	AT2G45130
Eucgr.D02499	2.65e-06	-0.464234	TRANSCRIPTION FACTOR UNE10	AT4G00050
Eucgr.D02502	0.00348	-0.343381	PAP_FIBRILLIN (PAP_FIBRILLIN	AT4G00030
Eucgr.D02509	0.00362	0.44	ELONGATION FACTOR G, MITOCHONDRIAL	AT2G45030
Eucgr.D02544	0.00206	-0.474288	RECEPTOR PROTEIN-TYROSINE KINASE / RECEPTOR PROTEIN TYROSINE KINASE // NON-SPECIFIC SERINE/THREONINE PROTEIN KINASE / THREONINE-SPECIFIC PROTEIN KINASE	AT1G33260
Eucgr.D02594	2.09e-09	-0.448319		AT4G25030
Eucgr.D02598	5.37e-05	0.36		AT1G53645
Eucgr.D02599	0.00106	0.89	REGULATOR OF CHROMOSOME CONDENSATION	AT1G31880
Eucgr.D02617	0.000794	0.36	PROTEIN HUELLENLOS	AT5G46160
Eucgr.D02618	0.000228	0.72	PROTEIN ARGININE N-METHYLTRANSFERASE 5	AT4G31120
Eucgr.D02619	5.08e-05	0.71	RIBOSOMAL PROTEIN L35 (RIBOSOMAL_L35P	AT5G45590
Eucgr.D02624	0.00991	-0.298143	4-COUMARATE--COA LIGASE-LIKE 6	AT4G19010
Eucgr.D02628	1.41e-09	0.71	DEAD-BOX ATP-DEPENDENT RNA HELICASE 5	AT1G31970
Eucgr.D02640	0.00292	-0.604973	PREDICTED TRANSPORTER/TRANSMEMBRANE PROTEIN	AT4G22990
Eucgr.D02641	8.4e-05	-0.756663	P-LOOP CONTAINING NUCLEOSIDE TRIPHOSPHATE HYDROLASES SUPERFAMILY PROTEIN	AT2G46620
Eucgr.D02651	4.85e-12	-1.14165	PROTEIN CCA1-RELATED	AT1G01060
Eucgr.E00022	0.00321	0.27	SERINE/THREONINE-PROTEIN KINASE	AT2G46700
Eucgr.E00042	0.000265	-0.3111	EXPRESSED PROTEIN	AT2G46550
Eucgr.E00049	3.69e-05	-0.606099	CYCLIC PYRANOPTERIN PHOSPHATE SYNTHASE / MOLYBDENUM COFACTOR BIOSYNTHESIS PROTEIN 1	AT1G01290
Eucgr.E00058	0.00314	0.38	OXA1	AT2G46470
Eucgr.E00064	0.000179	0.49	DEAD-BOX ATP-DEPENDENT RNA HELICASE 25-RELATED	AT5G63630
Eucgr.E00073	4.72e-14	1.25	PROTEIN SUPPRESSOR OF PHYA-105 1	AT2G46340
Eucgr.E00076	0.000252	-0.80955		NULL
Eucgr.E00085	0.00212	0.4	UNCHARACTERIZED CONSERVED PROTEIN	AT2G46220
Eucgr.E00114	0.00104	-0.38854	CALMODULIN-BINDING RECEPTOR-LIKE CYTOPLASMIC KINASE 2	AT4G00330
Eucgr.E00115	0.00952	-0.419121	RING FINGER CONTAINING PROTEIN	AT4G00335
Eucgr.E00127	0.000237	0.87	U-BOX DOMAIN-CONTAINING PROTEIN 33	AT2G45910
Eucgr.E00140	1.58e-09	-0.748019	CGI-141-RELATED/LIPASE CONTAINING PROTEIN	AT4G00500
Eucgr.E00174	0.00106	0.73	REMORIN, C-TERMINAL REGION (REMORIN_C	AT3G61260
Eucgr.E00187	0.00982	-0.250247	DTDP-4-DEHYDRORHAMNOSE REDUCTASE	AT4G00560
Eucgr.E00189	0.000703	-0.304754	DIGALACTOSYLDIACYLGLYCEROL SYNTHASE / UDP-GALACTOSE:MGDG GALACTOSYLTRANSFERASE	AT4G00550
Eucgr.E00245	0.000809	-0.25933	SNARE PROTEIN PEP12/VAM3/SYNTAXIN 7/SYNTAXIN 17	AT5G46860
Eucgr.E00252	0.00993	-1.00644	MITOGEN-ACTIVATED KINASE KINASE KINASE	AT1G32320
Eucgr.E00260	1.7e-05	0.83	LP14331P-RELATED	AT4G25960
Eucgr.E00268	0.00573	-0.882421	CARBOXYLATE CLAMP-TETRATRICOPEPTIDE REPEAT PROTEIN	AT4G17940
Eucgr.E00280	0.000563	-0.395451	MITOCHONDRIAL CARNITINE/ACYLCARNITINE CARRIER-LIKE PROTEIN	AT5G46800
Eucgr.E00288	0.00765	-0.447576		AT4G17960
Eucgr.E00295	1.45e-06	-0.878701	ALUMINUM-ACTIVATED MALATE TRANSPORTER 12-RELATED	AT4G17970
Eucgr.E00302	1.77e-07	0.66	PPR REPEAT (PPR	AT5G46580
Eucgr.E00306	1.41e-05	-0.61151	TYPE I INOSITOL 1,4,5-TRISPHOSPHATE 5-PHOSPHATASE 2	AT4G18010
Eucgr.E00311	0.00033	-0.476157	VACUOLAR PROTEIN SORTING-ASSOCIATED PROTEIN 55 HOMOLOG	AT1G32410
Eucgr.E00318	4.12e-15	-0.915544	DYNAMIN	AT3G60190
Eucgr.E00343	6.69e-06	-0.371393	NAD(P	AT4G39230
Eucgr.E00396	5.28e-05	-0.465862	PROTEIN-SERINE/THREONINE PHOSPHATASE / SERINE/THREONINE SPECIFIC PROTEIN PHOSPHATASE // PROTEIN-TYROSINE-PHOSPHATASE / PTPASE	AT2G35680
Eucgr.E00400	0.000113	-0.621099	HOMEOBOX-LEUCINE ZIPPER PROTEIN HAT1-RELATED	AT4G16780
Eucgr.E00407	0.00987	-0.627487	MYB-LIKE DNA-BINDING PROTEIN MYB	AT5G40330
Eucgr.E00424	0.00626	0.35	DOUBLE-STRANDED RNA-BINDING ZINC FINGER PROTEIN	NULL
Eucgr.E00452	3.74e-06	0.77	PLANT PROTEIN OF UNKNOWN FUNCTION (DUF863	AT1G12120
Eucgr.E00458	4.32e-07	0.38	BETA-KETOACYL-[ACYL-CARRIER-PROTEIN] SYNTHASE III / KASIII	AT1G62640
Eucgr.E00461	0.000131	0.72	MONOCOPPER OXIDASE-LIKE PROTEIN SKU5	AT4G12420
Eucgr.E00478	0.000193	0.77	METHYLSTEROL MONOOXYGENASE / METHYLSTEROL HYDROXYLASE	AT4G12110
Eucgr.E00482	7.64e-06	0.58	60S ACIDIC RIBOSOMAL PROTEIN P1	AT5G24510
Eucgr.E00539	1.8e-11	0.81	CALMODULIN BINDING PROTEIN IQD22	AT4G23060
Eucgr.E00567	1.09e-05	1.09	DEAD-BOX ATP-DEPENDENT RNA HELICASE 33-RELATED	AT1G63250
Eucgr.E00572	5.69e-14	0.81	RNA-BINDING PROTEIN NOB1	AT5G41190
Eucgr.E00625	3.35e-06	1.29	OXIDOREDUCTASE, 2OG-FE(II	AT4G23340
Eucgr.E00626	4.32e-10	1.02	GMP SYNTHASE (GLUTAMINE-HYDROLYZING	AT1G63660
Eucgr.E00636	0.000331	-0.402741	TRANSFORMER-2-RELATED	AT4G35785
Eucgr.E00642	0.000417	0.58	BTB/POZ DOMAIN	AT1G63850
Eucgr.E00644	2.12e-13	-1.3806	PROTEIN Y18H1A.4-RELATED	AT3G05170
Eucgr.E00698	0.00171	-0.853646		NULL
Eucgr.E00785	1.55e-06	-0.497758	RESPIRATORY BURST OXIDASE HOMOLOG PROTEIN F-RELATED	AT1G64060
Eucgr.E00830	0.00238	-0.330869	APOSPORY-ASSOCIATED PROTEIN C-RELATED	AT4G23730
Eucgr.E00833	2.48e-07	-0.622265	UBIQUITIN-PROTEIN LIGASE	AT1G64230
Eucgr.E00837	3.3e-06	-1.04263	GB	AT5G41761
Eucgr.E00838	9.14e-07	-1.85749	GB	AT5G41761
Eucgr.E00855	1.49e-06	0.58	DNA-DIRECTED RNA POLYMERASE I SUBUNIT RPA43	AT1G75670
Eucgr.E00860	4.21e-07	0.58	OXA1	AT5G62050
Eucgr.E00869	0.00834	-0.39246		AT4G23885
Eucgr.E01026	0.000245	0.23	ATP-BINDING CASSETTE SUB-FAMILY F MEMBER 3	AT1G64550
Eucgr.E01030	8.25e-08	1.23	METHYLTRANSFERASE-LIKE PROTEIN 17, MITOCHONDRIAL	AT1G64600
Eucgr.E01049	0.0017	-0.579452	TRANSCRIPTION FACTOR BHLH14	AT1G32640
Eucgr.E01068	0.0018	-0.552641	NDP-GLUCOSE--STARCH GLUCOSYLTRANSFERASE / WAXY PROTEIN	AT1G32900
Eucgr.E01101	3.07e-16	1.4	PUF FAMILY RNA-BINDING PROTEIN	AT3G16810
Eucgr.E01133	0.00302	-0.324199	TRANSMEMBRANE PROTEIN INDUCED BY TUMOR NECROSIS FACTOR ALPHA	AT4G10430
Eucgr.E01149	2.21e-05	1.43	ABSCISIC ACID 8'-HYDROXYLASE 1-RELATED	AT4G19230
Eucgr.E01152	4.02e-05	-0.595491	PROTEIN OF UNKNOWN FUNCTION (DUF1218	AT1G31720
Eucgr.E01153	7.61e-06	-1.01058		NULL
Eucgr.E01168	1.32e-06	0.31	ROP GUANINE NUCLEOTIDE EXCHANGE FACTOR 14	AT1G31650
Eucgr.E01203	0.00158	-0.47618	NAD(P	NULL
Eucgr.E01230	1.22e-06	0.67		AT4G19140
Eucgr.E01232	0.000448	0.71	60S RIBOSOMAL PROTEIN L13	AT3G49010
Eucgr.E01239	1.33e-06	0.61		AT4G19140
Eucgr.E01249	0.00162	-0.334407	DOMAIN OF UNKNOWN FUNCTION (DUF1995	AT5G48790
Eucgr.E01255	2.19e-08	0.82	PINORESINOL-LARICIRESINOL REDUCTASE	AT1G32100
Eucgr.E01256	1.03e-08	1.49	COBW-RELATED	AT1G80480
Eucgr.E01257	0.000228	0.57		NULL
Eucgr.E01262	0.000256	-0.650057	GERANIOL 8-HYDROXYLASE / G10H	AT2G45550
Eucgr.E01307	0.000302	0.49		AT5G45610
Eucgr.E01328	0.000235	0.58	CRS2-ASSOCIATED FACTOR 1, MITOCHONDRIAL	AT4G31010
Eucgr.E01329	3.22e-08	-0.701967	LYSOPHOSPHOLIPID ACYLTRANSFERASE LPEAT2	AT2G45670
Eucgr.E01436	9.64e-05	-0.385872	BRASSINOSTEROID METABOLIC PATHWAY PROTEIN BEN1	AT2G45400
Eucgr.E01438	0.00852	-0.289711	BRASSINOSTEROID METABOLIC PATHWAY PROTEIN BEN1	AT2G45400
Eucgr.E01444	1.16e-06	-0.437426	PROTEIN OF UNKNOWN FUNCTION (DUF565	AT3G56830
Eucgr.E01486	1.29e-06	-0.882947	PLANT PROTEIN OF UNKNOWN FUNCTION (DUF247	AT3G50170
Eucgr.E01504	8.45e-06	-0.511111	AUTOPHAGY-RELATED PROTEIN 8F	AT4G16520
Eucgr.E01506	0.00192	0.86		NULL
Eucgr.E01507	0.000856	0.79	TESTIS-EXPRESSED SEQUENCE 10 PROTEIN HOMOLOG	AT5G06350
Eucgr.E01546	0.000184	-0.383336	RING FINGER PROTEIN 25	AT3G60300
Eucgr.E01573	1.22e-06	-0.355653		AT4G37440
Eucgr.E01587	2.73e-10	-0.512458	PREDICTED PHOSPHOGLYCERATE MUTASE	AT3G60440
Eucgr.E01602	0.000432	-0.478528		AT3G60520
Eucgr.E01631	7.35e-05	0.41	KH DOMAIN CONTAINING RNA BINDING PROTEIN	AT5G64390
Eucgr.E01696	0.000189	-0.472545	ZINC-FINGER OF THE FCS-TYPE, C2-C2 (ZF-FLZ	AT2G44670
Eucgr.E01709	6.23e-15	1.03	NUCLEOLAR PROTEIN-LIKE/EBNA1-BINDING PROTEIN	AT3G22660
Eucgr.E01722	2.38e-07	0.43	RIBOSE-PHOSPHATE PYROPHOSPHOKINASE 5, CHLOROPLASTIC	AT2G44530
Eucgr.E01754	0.000844	0.45	XYLULOSE 5-PHOSPHATE/PHOSPHATE TRANSLOCATOR, CHLOROPLASTIC	AT5G17630
Eucgr.E01785	4.62e-07	0.9	PROTEIN INVOLVED IN THE NUCLEAR EXPORT OF PRE-RIBOSOMES	AT1G79150
Eucgr.E01875	0.00902	-0.40679		NULL
Eucgr.E01893	0.00188	0.35	EXOCYST COMPLEX COMPONENT EXO84C	AT1G10180
Eucgr.E01909	0.00612	0.28	PYRUVATE DEHYDROGENASE E1 COMPONENT SUBUNIT BETA-2, CHLOROPLASTIC-RELATED	AT2G34590
Eucgr.E02232	0.000343	-0.607665	TRNA-SPECIFIC ADENOSINE DEAMINASE 2	AT1G48175
Eucgr.E02362	0.000381	-0.522929	ZETA-COAT PROTEIN	AT1G60970
Eucgr.E02406	4.37e-05	0.71	PROTEIN OF UNKNOWN FUNCTION (DUF642	AT2G34510
Eucgr.E02417	6.52e-06	0.61	WDSAM1 PROTEIN	AT1G76390
Eucgr.E02427	7.71e-08	1.05	WD40 REPEAT-CONTAINING PROTEIN	AT1G65030
Eucgr.E02428	3.33e-07	0.53	RIBOSOME BIOGENESIS REGULATORY PROTEIN	AT2G37990
Eucgr.E02448	2.59e-08	-0.956569	SALT STRESS RESPONSE/ANTIFUNGAL (STRESS-ANTIFUNG	AT4G23160
Eucgr.E02450	1.22e-08	-0.82695	SALT STRESS RESPONSE/ANTIFUNGAL (STRESS-ANTIFUNG	AT4G23180
Eucgr.E02483	0.000128	0.99	COMPLEMENT COMPONENT 1	AT1G15870
Eucgr.E02496	0.00101	0.38	FI21232P1	AT1G30460
Eucgr.E02709	0.00111	-0.690826	ANKYRIN REPEAT FAMILY PROTEIN-RELATED	AT4G03500
Eucgr.E02713	4.93e-06	-0.787858	PROTEIN TRICHOME BIREFRINGENCE-LIKE 37-RELATED	AT1G29050
Eucgr.E02761	7.72e-05	0.36	T-COMPLEX PROTEIN 1 SUBUNIT GAMMA	AT5G26360
Eucgr.E02846	1.07e-06	0.64	RIBOSOME BIOGENESIS PROTEIN	AT1G42440
Eucgr.E02880	0.000117	-0.710526	CODEINE 3-O-DEMETHYLASE / CODEINE O-DEMETHYLASE	AT4G25300
Eucgr.E02888	2.67e-08	0.88	CODEINE 3-O-DEMETHYLASE / CODEINE O-DEMETHYLASE	AT1G17020
Eucgr.E02891	1.39e-10	1.03	CODEINE 3-O-DEMETHYLASE / CODEINE O-DEMETHYLASE	AT1G17020
Eucgr.E02909	7.14e-06	0.38	IMP DEHYDROGENASE / INOSINIC ACID DEHYDROGENASE	AT1G16350
Eucgr.E02952	0.000683	-0.380173	ARYLFORMAMIDASE / KYNURENINE FORMAMIDASE	AT4G35220
Eucgr.E02953	9.72e-18	-0.607333	ARYLFORMAMIDASE / KYNURENINE FORMAMIDASE	AT4G35220
Eucgr.E02995	0.00297	0.93		NULL
Eucgr.E03115	0.00271	-0.401096	GERMACRADIENOL SYNTHASE / GERMACRADIENOL/GERMACRENE-D SYNTHASE	AT5G23960
Eucgr.E03116	4.13e-06	-0.754559	ALLANTOINASE	AT4G04955
Eucgr.E03224	0.00149	0.65	MLO FAMILY (MLO	AT1G11310
Eucgr.E03253	3.25e-05	0.46	RECEPTOR LIKE PROTEIN 4	AT1G28340
Eucgr.E03319	5.23e-07	-0.705903	ALLANTOINASE	AT4G04955
Eucgr.E03348	6.19e-14	1.5	TRNA PSEUDOURIDINE(55	AT3G57150
Eucgr.E03351	0.00459	-0.361679	PROTEIN ABCI12, CHLOROPLASTIC	AT3G21580
Eucgr.E03353	0.0016	0.41	RNA POLYMERASE-ASSOCIATED PROTEIN RTF1 HOMOLOG	AT1G61040
Eucgr.E03410	0.00262	0.33	MONOOXYGENASE	AT5G05320
Eucgr.E03437	0.00137	-0.410382	F-BOX DOMAIN (F-BOX	AT3G03360
Eucgr.E03444	1.12e-05	-0.814794		NULL
Eucgr.E03445	0.00289	0.41	FUCOKINASE / L-FUCOSE KINASE	AT1G01220
Eucgr.E03448	0.00734	0.38	PRE-MRNA-SPLICING FACTOR SYF1	AT5G28740
Eucgr.E03449	6.28e-05	-0.551603	ATP BINDING / PROTEIN KINASE-RELATED	AT1G61480
Eucgr.E03453	0.000267	-0.963076	ATP BINDING / PROTEIN KINASE-RELATED	AT1G61370
Eucgr.E03460	0.0011	-0.277473	VACUOLAR PROTEIN SORTING 28, ISOFORM 2 VPS28	AT4G05000
Eucgr.E03535	6.1e-09	-0.443642	CLATHRIN ASSEMBLY PROTEIN	AT5G35200
Eucgr.E03593	0.00362	0.65	PROTEIN OF UNKNOWN FUNCTION, DUF573 (DUF573	AT1G61730
Eucgr.E03611	3.32e-06	0.85	PPR REPEAT (PPR	AT1G55890
Eucgr.E03645	0.00891	-0.43359	ATP BINDING / PROTEIN KINASE-RELATED	AT1G61370
Eucgr.E03646	0.00101	-0.648478	PROTEIN TYROSINE KINASE (PKINASE_TYR	AT1G61490
Eucgr.E03673	0.00199	-0.84948	B-BOX ZINC FINGER (ZF-B_BOX	AT4G27310
Eucgr.E03706	0.000321	-0.531443	UBIQUITIN AND UBIQUITIN-LIKE PROTEINS // UBIQUITIN-LIKE PROTEIN	AT4G05320
Eucgr.E03841	1.17e-17	1.62	ADENINE NUCLEOTIDE ALPHA HYDROLASES-LIKE SUPERFAMILY PROTEIN	AT5G47740
Eucgr.E03849	0.000536	-0.491492	CELLULOSE SYNTHASE-LIKE PROTEIN E1	AT1G55850
Eucgr.E03880	1.39e-06	0.43	PPR REPEAT (PPR	AT4G16390
Eucgr.E03881	0.00111	0.8		NULL
Eucgr.E03906	0.00045	-0.556127		AT1G62250
Eucgr.E03983	2.21e-05	0.45	DIPHOSPHATE--FRUCTOSE-6-PHOSPHATE 1-PHOSPHOTRANSFERASE / PYROPHOSPHATE-DEPENDENT 6-PHOSPHOFRUCTOSE-1-KINASE	AT1G12000
Eucgr.E04075	2.27e-14	0.69	LOW-TEMPERATURE VIABILITY PROTEIN LTV1-RELATED	AT3G49990
Eucgr.E04102	0.000339	0.55	RNA PSEUDOURIDINE SYNTHASE 6, CHLOROPLASTIC	AT4G21770
Eucgr.E04150	0.00601	0.93	CYSTEINE-RICH RECEPTOR-LIKE PROTEIN KINASE 28-RELATED	AT4G23180
Eucgr.E04171	9.01e-10	0.84	NON-SPECIFIC SERINE/THREONINE PROTEIN KINASE / THREONINE-SPECIFIC PROTEIN KINASE	AT4G23180
Eucgr.E04229	8.36e-07	0.54	APO PROTEIN 1, CHLOROPLASTIC	AT1G64810
Eucgr.E04231	6.91e-05	-0.389518	MYB FAMILY TRANSCRIPTION FACTOR	AT3G24120
Eucgr.E04232	1.05e-09	-0.5489	MYB-LIKE HTH TRANSCRIPTIONAL REGULATOR FAMILY PROTEIN-RELATED	AT2G01060
Eucgr.E04240	0.000514	-0.382052	SODIUM/HYDROGEN EXCHANGER	AT1G79610
Eucgr.E04300	5.87e-07	-0.547628	POTASSIUM TRANSPORTER 10-RELATED	AT2G35060
Eucgr.E04301	0.00397	-0.373068	POTASSIUM TRANSPORTER 10-RELATED	AT1G31120
Eucgr.E04316	0.000593	-0.617276	UDP-GLYCOSYLTRANSFERASE 71B2-RELATED	AT3G21760
Eucgr.E04318	1.56e-05	-0.506962	MITOCHONDRIAL AMIDOXIME-REDUCING COMPONENT 1	AT1G30910
Eucgr.E04320	2.57e-05	-0.383145	LECTIN C-TYPE DOMAIN (LECTIN_C	AT1G52310
Eucgr.E04321	0.00252	-0.499708	VACUOLAR-SORTING RECEPTOR 5-RELATED	AT1G30900
Eucgr.F00023	2.25e-07	0.74	EXPRESSED PROTEIN	AT4G37080
Eucgr.F00033	4.38e-06	-0.464265	NUCLEOBASE-ASCORBATE TRANSPORTER 3	AT2G26510
Eucgr.F00088	0.00305	-0.294971	F-BOX AND WD40 DOMAIN PROTEIN	AT3G12350
Eucgr.F00093	0.000378	-0.377076	CF9 PROTEIN-RELATED	AT1G10150
Eucgr.F00102	0.000347	0.35	AMINO ACID TRANSPORTER	AT3G30390
Eucgr.F00115	1.41e-05	1.56	PROTEIN OF UNKNOWN FUNCTION DUF260 (DUF260	AT3G49940
Eucgr.F00118	0.00329	0.21	CASEIN KINASE II SUBUNIT ALPHA	AT5G67380
Eucgr.F00121	0.00591	-0.391379	PROPROTEIN CONVERTASE SUBTILISIN/KEXIN	AT5G67360
Eucgr.F00148	8.21e-07	-0.506579	ISOFLAVONE 2'-HYDROXYLASE / ISOFLAVONE 2'-MONOOXYGENASE	AT4G37320
Eucgr.F00173	1.63e-07	-0.498521	ISOFLAVONE 2'-HYDROXYLASE / ISOFLAVONE 2'-MONOOXYGENASE	AT5G36220
Eucgr.F00178	1.77e-05	-0.746424	ISOFLAVONE 2'-HYDROXYLASE / ISOFLAVONE 2'-MONOOXYGENASE	AT4G37330
Eucgr.F00184	1.33e-05	0.47	CYSTEINE PROTEASE FAMILY C1-RELATED	AT1G47128
Eucgr.F00192	0.0002	-0.590285	ETHYLENE-RESPONSIVE TRANSCRIPTION FACTOR ERF008-RELATED	AT1G46768
Eucgr.F00193	3e-06	0.25	RNA RECOGNITION MOTIF. (A.K.A. RRM, RBD, OR RNP DOMAIN	AT4G34110
Eucgr.F00222	1.07e-08	0.54	PROTEIN KINASE FAMILY PROTEIN	AT5G09890
Eucgr.F00226	0.00577	-0.347472	THIOREDOXIN-LIKE 4, CHLOROPLASTIC	AT1G07700
Eucgr.F00228	0.00786	-0.424295	CHLOROPHYLL A/B BINDING PROTEIN	AT1G45474
Eucgr.F00233	0.000686	-0.756853	EF-HAND CALCIUM-BINDING DOMAIN CONTAINING PROTEIN	AT1G18210
Eucgr.F00234	0.00723	-0.613898	EF-HAND CALCIUM-BINDING DOMAIN CONTAINING PROTEIN	AT5G42380
Eucgr.F00329	9.48e-06	-0.659414	ALPHA/BETA-HYDROLASES SUPERFAMILY PROTEIN	AT1G78210
Eucgr.F00357	0.00188	-0.591989	(PHI-1	AT4G08950
Eucgr.F00366	0.000163	0.51	PHOSPHO-2-DEHYDRO-3-DEOXYHEPTONATE ALDOLASE 1, 2	AT1G22410
Eucgr.F00378	0.000331	0.56	HOMEOBOX-LEUCINE ZIPPER PROTEIN ATHB-16-RELATED	AT4G40060
Eucgr.F00379	0.000799	0.7	TRNA-GUANINE(34	NULL
Eucgr.F00417	0.00696	-0.175384	PROTEIN M03E7.4	AT4G24550
Eucgr.F00418	0.00758	-0.361954	CARBONIC ANHYDRASE	AT4G33580
Eucgr.F00447	0.000402	0.74		NULL
Eucgr.F00451	0.00162	0.83	PPR REPEAT (PPR	AT2G27610
Eucgr.F00464	1.52e-08	0.6	PUCC PROTEIN (PUCC	AT1G09960
Eucgr.F00485	0.00016	-0.542639	F28K19.24-RELATED	AT1G22160
Eucgr.F00486	0.00144	-0.534534	FASCIN	NULL
Eucgr.F00493	0.00179	0.46	PHOSPHOGLYCERATE MUTASE (2,3-DIPHOSPHOGLYCERATE-DEPENDENT	AT1G22170
Eucgr.F00581	0.000326	0.48	PROTEIN OF UNKNOWN FUNCTION (DUF668	AT1G30755
Eucgr.F00590	0.000228	1.18	GIBBERELLIN-REGULATED PROTEIN 1-RELATED	AT1G75750
Eucgr.F00602	0.00767	-0.588961	POSSIBLE LYSINE DECARBOXYLASE (LYSINE_DECARBOX	AT2G37210
Eucgr.F00604	2.9e-05	-0.606058	AUXIN-INDUCED PROTEIN-LIKE-RELATED	AT1G75580
Eucgr.F00620	3.17e-06	1.25	ZINC FINGER CCCH DOMAIN-CONTAINING PROTEIN 18	AT2G05160
Eucgr.F00629	3.6e-08	1.22	PIRIN-RELATED	AT1G50590
Eucgr.F00630	4.87e-06	1.19	PIRIN-RELATED	AT1G50590
Eucgr.F00631	2.01e-05	1.07	MSS1/TRME-RELATED GTP-BINDING PROTEIN	AT5G58370
Eucgr.F00636	8.41e-05	-0.329252	BRG-1 ASSOCIATED FACTOR 60 BAF60	AT4G22360
Eucgr.F00647	0.000484	-0.414197	SYNTAXIN-8	AT1G16240
Eucgr.F00648	0.00136	-0.439861	PROTEIN C05C9.1	AT1G04970
Eucgr.F00651	2.28e-07	0.82	GRPE PROTEIN HOMOLOG, MITOCHONDRIAL	AT4G26780
Eucgr.F00659	0.00158	-0.48819	AP2 DOMAIN (AP2	AT1G50640
Eucgr.F00711	9.25e-05	0.44	UBIQUITIN-ACTIVATING ENZYME E1	AT5G55130
Eucgr.F00742	0.000132	0.47	IMIDAZOLE GLYCEROL PHOSPHATE SYNTHASE HISHF	AT4G26900
Eucgr.F00755	0.000411	0.45	ATP SYNTHASE GAMMA CHAIN 1, CHLOROPLASTIC-RELATED	AT4G04640
Eucgr.F00758	0.000849	-0.418365	OS06G0679700 PROTEIN	AT4G26980
Eucgr.F00759	0.00014	-0.742798	EUKARYOTIC TRANSLATION INITIATION FACTOR SUI1	AT5G54940
Eucgr.F00767	0.000223	-0.319173	HEAT SHOCK PROTEIN 70KDA	AT1G11660
Eucgr.F00768	2.16e-06	-0.6686	1-ACYL-SN-GLYCEROL-3-PHOSPHATE ACYLTRANSFERASE	AT4G30580
Eucgr.F00771	2.35e-05	0.82	ATP-DEPENDENT RNA HELICASE DDX10-RELATED	AT5G54910
Eucgr.F00783	3.36e-06	-1.01796	SYNAPTIC VESICLE TRANSPORTER SV2 (MAJOR FACILITATOR SUPERFAMILY	AT3G20660
Eucgr.F00808	0.000223	-0.726158	EUKARYOTIC TRANSLATION INITIATION FACTOR SUI1	AT5G54940
Eucgr.F00829	0.00059	-0.65466	ORGANIC CATION/CARNITINE TRANSPORTER 4	AT3G20660
Eucgr.F00850	0.000121	-0.502487	NON-SPECIFIC SERINE/THREONINE PROTEIN KINASE / THREONINE-SPECIFIC PROTEIN KINASE	AT4G27300
Eucgr.F00885	2.83e-05	-0.873666		AT4G27020
Eucgr.F00907	8.87e-05	-0.821951		AT4G27020
Eucgr.F00947	0.00784	-0.418234		AT4G27020
Eucgr.F00962	2.49e-10	-0.774825		AT4G27020
Eucgr.F00963	4.15e-08	-1.02261	AKT-INTERACTING PROTEIN	AT4G27030
Eucgr.F01005	2.62e-08	-0.981967	ORGANIC CATION/CARNITINE TRANSPORTER 4	AT3G20660
Eucgr.F01008	8.25e-05	-0.823752	ORGANIC CATION/CARNITINE TRANSPORTER 4	AT3G20660
Eucgr.F01018	6.65e-09	-0.940936	ORGANIC CATION/CARNITINE TRANSPORTER 4	AT3G20660
Eucgr.F01063	5.99e-10	-0.930314	B-BOX DOMAIN PROTEIN 26-RELATED	AT4G27310
Eucgr.F01075	0.00816	-0.574706	DYNEIN LIGHT CHAIN TYPE 1 FAMILY PROTEIN	AT4G27360
Eucgr.F01080	0.000477	-0.606616	COTTON FIBER EXPRESSED PROTEIN 1-LIKE PROTEIN	AT1G61260
Eucgr.F01084	0.000799	0.42	ORGANIC SOLUTE TRANSPORTER-RELATED	AT4G21570
Eucgr.F01090	5.98e-06	-0.511843	PEROXISOMAL MEMBRANE (MPV17/PMP22	AT1G52870
Eucgr.F01091	0.00363	1.11	ATNAC2-RELATED	AT3G15510
Eucgr.F01098	8.46e-13	0.92	PROTOCHLOROPHYLLIDE REDUCTASE / PROTOCHLOROPHYLLIDE OXIDOREDUCTASE	AT5G54190
Eucgr.F01099	3.07e-10	0.87	RIBOSOME BIOGENESIS PROTEIN BRIX	AT3G15460
Eucgr.F01103	2.98e-12	1.07	CTL TRANSPORTER	AT3G15380
Eucgr.F01119	0.0051	0.37	LP06848P-RELATED	AT5G53770
Eucgr.F01127	4.74e-05	-0.796628	METALLOTHIONEIN (METALLOTHIO_2	AT3G15353
Eucgr.F01130	0.000215	0.41	CELL DIVISION PROTEIN KINASE	AT1G53050
Eucgr.F01150	2.41e-08	0.75	PROTEIN EMBRYO DEFECTIVE 2737	AT5G53860
Eucgr.F01159	0.00576	0.3	PRA1 FAMILY PROTEIN 2	AT4G27540
Eucgr.F01164	0.000941	-0.589975	AP2 DOMAIN (AP2	AT3G15210
Eucgr.F01171	4.8e-08	-0.845354	AMINOTRANSFERASE TAT2-RELATED	AT5G53970
Eucgr.F01175	5e-05	-0.465643	E3 SUMO-PROTEIN LIGASE MMS21	AT3G15150
Eucgr.F01180	0.000109	-0.408235	RETICULON-4-INTERACTING PROTEIN 1 HOMOLOG, MITOCHONDRIAL	AT3G15090
Eucgr.F01182	9.32e-06	-0.36354	RING FINGER CONTAINING PROTEIN	AT3G15070
Eucgr.F01187	4.73e-10	1.06	PPR REPEAT (PPR	AT2G26790
Eucgr.F01217	0.000141	0.37	RNA-BINDING PROTEIN RBM8/TSUNAGI (RRM SUPERFAMILY	AT3G15010
Eucgr.F01219	2.48e-07	0.69	PROPROTEIN CONVERTASE SUBTILISIN/KEXIN	AT3G15000
Eucgr.F01226	0.000389	-0.254244	UBIQUITIN-CONJUGATING ENZYME E2 36	AT1G78870
Eucgr.F01248	0.00991	0.4	CELL DIVISION CYCLE PROTEIN 16 HOMOLOG	AT1G78770
Eucgr.F01251	5.06e-06	0.44	PLUG DOMAIN OF SEC61P (PLUG_TRANSLOCON	AT2G34250
Eucgr.F01305	2.23e-05	-0.518341	PROTEIN TYROSINE KINASE (PKINASE_TYR	AT1G53440
Eucgr.F01313	0.000231	0.88	PROTEIN KINASE DOMAIN (PKINASE	AT3G14840
Eucgr.F01374	2.46e-13	-0.626196	MITOGEN-ACTIVATED PROTEIN KINASE 18-RELATED	AT3G14720
Eucgr.F01378	2.29e-09	0.55	ALTERED INHERITANCE OF MITOCHONDRIA PROTEIN 18, MITOCHONDRIAL-RELATED	AT1G53520
Eucgr.F01387	0.00738	-0.340254	11-OXO-BETA-AMYRIN 30-OXIDASE / CYP72A154	AT3G14690
Eucgr.F01390	1.45e-05	-0.767434	11-OXO-BETA-AMYRIN 30-OXIDASE / CYP72A154	AT3G14690
Eucgr.F01394	1.88e-05	-0.743946	11-OXO-BETA-AMYRIN 30-OXIDASE / CYP72A154	AT3G14690
Eucgr.F01401	0.00228	-0.403996	PERSULFIDE DIOXYGENASE / SULFUR OXYGENASE	AT1G53580
Eucgr.F01406	0.00904	-0.31773	F3F9.4	AT1G17100
Eucgr.F01411	5.32e-11	0.78	BYSTIN	AT1G31660
Eucgr.F01413	0.00292	-0.344951	GLYCOLATE OXIDASE	AT3G14420
Eucgr.F01448	2.1e-05	0.4	DNA REPAIR PROTEIN RECA HOMOLOG 1, CHLOROPLASTIC	AT1G79050
Eucgr.F01449	1.96e-07	-1.52178	NAC DOMAIN-CONTAINING PROTEIN 21/22-RELATED	AT1G56010
Eucgr.F01453	2.37e-05	-0.812061	CYTOCHROME P450 CYP4/CYP19/CYP26 SUBFAMILIES	AT5G36110
Eucgr.F01458	0.000165	-0.458197	PREDICTED E3 UBIQUITIN LIGASE	AT3G12920
Eucgr.F01462	4.19e-05	0.45	TRANSLATION FACTOR	AT1G56070
Eucgr.F01477	0.000823	-0.286508	CULLIN BINDING (CULLIN_BINDING	AT3G12760
Eucgr.F01480	7.05e-11	1.14	CTP SYNTHASE (GLUTAMINE HYDROLYZING	AT3G12670
Eucgr.F01493	0.00462	-0.903738	CYTOCHROME P450 CYP2 SUBFAMILY	AT4G31940
Eucgr.F01499	0.00187	0.32	PROTEIN ACS-13, ISOFORM C	AT3G05970
Eucgr.F01531	0.00349	0.7	GALACTURONOSYLTRANSFERASE-LIKE 1-RELATED	AT3G50760
Eucgr.F01546	9.75e-05	-0.469092	CHAPERONE DNAJ-DOMAIN-CONTAINING PROTEIN-RELATED	AT1G75100
Eucgr.F01556	1.38e-06	1.01		NULL
Eucgr.F01557	0.00395	-0.36584	PROTEIN OF UNKNOWN FUNCTION (DUF1195	AT4G36660
Eucgr.F01566	0.00362	0.24	RETINALDEHYDE BINDING PROTEIN-RELATED	AT1G75170
Eucgr.F01567	2.37e-10	-0.642269	ERYTHRONATE-4-PHOSPHATE DEHYDROGENASE FAMILY PROTEIN	AT1G75180
Eucgr.F01577	3.28e-11	1.2	PPR REPEAT (PPR	AT1G19520
Eucgr.F01641	1.48e-11	1.04	DIPHTHINE SYNTHASE	AT4G31790
Eucgr.F01642	0.000126	0.73	TRANSLATION INITIATION FACTOR EIF3-RELATED	AT2G45730
Eucgr.F01691	4.87e-05	-0.431583	THIOREDOXIN (THIOREDOXIN_4	AT1G20225
Eucgr.F01693	1.34e-11	-1.17332	THIOREDOXIN	AT1G60420
Eucgr.F01700	0.00334	0.41		NULL
Eucgr.F01707	0.00283	-0.774548	GANGLIOSIDE INDUCED DIFFERENTIATION ASSOCIATED PROTEIN 2-RELATED	AT4G35750
Eucgr.F01708	0.0054	0.42	TRNA PSEUDOURIDINE SYNTHASE A, MITOCHONDRIAL	AT1G20370
Eucgr.F01715	0.00723	-0.23904	ALCOHOL DEHYDROGENASE RELATED	AT5G42250
Eucgr.F01752	0.00104	0.29	PROTEIN TYROSINE KINASE (PKINASE_TYR	AT4G35230
Eucgr.F01780	1.16e-06	0.73	PATCHED-RELATED	AT4G38350
Eucgr.F01784	0.000982	0.71		NULL
Eucgr.F01802	0.00512	0.22	RIBOPHORIN I	AT1G76400
Eucgr.F01823	5.93e-06	0.63	DIPHOSPHATE--FRUCTOSE-6-PHOSPHATE 1-PHOSPHOTRANSFERASE / PYROPHOSPHATE-DEPENDENT 6-PHOSPHOFRUCTOSE-1-KINASE	AT1G76550
Eucgr.F01853	0.0043	-0.474746	ENDOPEPTIDASE LA / ATP-DEPENDENT SERINE PROTEINASE	AT1G75460
Eucgr.F01859	0.00229	-0.302979	GTP BINDING PROTEIN-LIKE	AT5G57960
Eucgr.F01870	0.00816	0.35	PHOSPHATIDYLINOSITOL/PHOSPHATIDYLCHOLINE TRANSFER PROTEIN SFH6-RELATED	AT4G39170
Eucgr.F01871	1.54e-05	-0.519848	PHOSPHATIDYLINOSITOL/PHOSPHATIDYLCHOLINE TRANSFER PROTEIN SFH6-RELATED	AT4G39170
Eucgr.F01879	0.00538	-0.401144	MANNAN ENDO-1,4-BETA-MANNOSIDASE / ENDO-1,4-MANNANASE	AT5G66460
Eucgr.F01888	3.32e-05	-0.36404	SUGAR TRANSPORTER ERD6-LIKE 4-RELATED	AT1G75220
Eucgr.F01891	0.00551	-0.316865	LEUCINE-RICH REPEAT PROTEIN KINASE-LIKE PROTEIN	AT2G16250
Eucgr.F01892	0.00569	-0.288925	IMP-GMP SPECIFIC 5-NUCLEOTIDASE, PUTATIVE-RELATED	AT1G75210
Eucgr.F01894	3e-13	-0.723255	LEUCINE CARBOXYL METHYLTRANSFERASE	AT5G42760
Eucgr.F01897	1.44e-05	0.34	RSAFD1-RELATED	AT1G75200
Eucgr.F01928	0.00315	0.88	PROTEIN KINASE DOMAIN (PKINASE	AT1G21270
Eucgr.F01950	4.3e-06	-0.730823	PLATZ TRANSCRIPTION FACTOR FAMILY PROTEIN	AT1G21000
Eucgr.F01953	1.48e-08	0.99	PROTEIN OF UNKNOWN FUNCTION, DUF547 (DUF547	AT1G21060
Eucgr.F02006	7.66e-10	0.64	CYTOCHROME C OXIDASE ASSEMBLY PROTEIN COX15	AT5G56090
Eucgr.F02017	0.00018	-0.487132	FRUCTOSE-BISPHOSPHATE ALDOLASE-RELATED	AT4G26530
Eucgr.F02031	3.59e-09	0.68	TRANSMEMBRANE PROTEIN	AT5G55960
Eucgr.F02036	2.11e-07	0.58	RIBOSOMAL RNA METHYLTRANSFERASE NOP2-RELATED	AT4G26600
Eucgr.F02037	0.000351	-0.323327	SEC14 RELATED PROTEIN	AT1G55840
Eucgr.F02039	0.00161	0.47	WEAK CHLOROPLAST MOVEMENT UNDER BLUE LIGHT (WEMBL	AT5G55860
Eucgr.F02043	0.00554	0.98	CYSTEINE PROTEASE FAMILY C1-RELATED	AT3G49340
Eucgr.F02057	3.72e-07	0.85	NUCLEAR LIM INTERACTOR-INTERACTING FACTOR-RELATED	AT1G55900
Eucgr.F02111	0.00902	-0.457968	PROTEIN OF UNKNOWN FUNCTION, DUF393 (DUF393	AT1G52590
Eucgr.F02127	0.00557	-0.3178	TRANSCRIPTION FACTOR SAC51-RELATED	AT5G09460
Eucgr.F02128	5.3e-09	0.76	CYCLIN-D4-1-RELATED	AT2G22490
Eucgr.F02130	0.00343	-0.277602	14-3-3-LIKE PROTEIN GF14 LAMBDA	AT5G10450
Eucgr.F02146	0.00439	-0.703393	MADS-BOX PROTEIN SVP	AT2G22540
Eucgr.F02152	1.57e-14	-1.04161		AT4G38060
Eucgr.F02155	0.000381	0.74	RIBONUCLEASE III	AT1G09700
Eucgr.F02164	1.41e-07	0.6	PPR REPEAT FAMILY (PPR_2	AT1G09900
Eucgr.F02166	0.00234	-0.766651		AT3G01430
Eucgr.F02185	1.32e-08	-0.941182	AMINO ACID PERMEASE 1-RELATED	AT5G49630
Eucgr.F02203	0.00991	-0.230915	ALPHA/BETA-HYDROLASES SUPERFAMILY PROTEIN	AT1G10040
Eucgr.F02208	0.0061	0.26		AT1G49510
Eucgr.F02230	0.00828	-0.197634	PROTEIN C16E9.2, ISOFORM A	AT1G59520
Eucgr.F02231	0.000238	-0.423464	PHOSPHATIDYLCHOLINE--STEROL O-ACYLTRANSFERASE / PHOSPHOLIPID--CHOLESTEROL ACYLTRANSFERASE	AT1G27480
Eucgr.F02236	5.59e-05	-0.766406	SERINE CARBOXYPEPTIDASE-LIKE 1-RELATED	AT1G73300
Eucgr.F02239	4.52e-06	0.47	WD40 REPEAT PROTEIN	AT4G07410
Eucgr.F02240	1.71e-05	-1.32455		AT1G58460
Eucgr.F02253	0.00228	0.64	VOLTAGE-DEPENDENT ANION-SELECTIVE CHANNEL	AT5G67500
Eucgr.F02263	0.000431	0.48	QWRF MOTIF-CONTAINING PROTEIN 9	AT1G49890
Eucgr.F02265	0.00106	0.72	PEROXISOMAL MEMBRANE PROTEIN 2, PXMP2 MPV17	AT5G43140
Eucgr.F02281	1.04e-08	1.62	PROTEIN KINASE DOMAIN (PKINASE	AT2G19130
Eucgr.F02299	0.00988	-0.240946	D-ISOMER SPECIFIC 2-HYDROXYACID DEHYDROGENASE, CATALYTIC DOMAIN (2-HACID_DH	AT3G19480
Eucgr.F02315	0.00161	-0.36306	KINESIN-LIKE PROTEIN-RELATED	AT5G47820
Eucgr.F02332	0.000233	0.68	WD-REPEAT PROTEIN 18	AT3G49180
Eucgr.F02345	9.98e-12	1.17	PPR REPEAT (PPR	AT2G37230
Eucgr.F02367	0.000527	-0.393944	UNCHARACTERIZED CONSERVED PROTEIN	AT4G34310
Eucgr.F02383	0.00172	0.28	ARABIDOPSIS BROAD-SPECTRUM MILDEW RESISTANCE PROTEIN RPW8 (RPW8	AT4G33300
Eucgr.F02384	0.0027	-0.279107		AT1G47310
Eucgr.F02387	0.000141	0.92		NULL
Eucgr.F02389	2.89e-09	0.81	LYSINE HISTIDINE TRANSPORTER-LIKE 8	AT1G47670
Eucgr.F02435	0.000228	0.33	DNA OXIDATIVE DEMETHYLASE / ALKYLATED DNA REPAIR PROTEIN	AT4G39860
Eucgr.F02441	0.00143	0.63	BETA-D-XYLOSIDASE 7-RELATED	AT1G78060
Eucgr.F02445	0.00387	-0.483872	RETINALDEHYDE BINDING PROTEIN-RELATED	AT1G22180
Eucgr.F02468	0.000144	0.46	PROTEIN OF UNKNOWN FUNCTION, DUF594 (DUF594	AT5G45470
Eucgr.F02483	9.53e-09	0.42	T-COMPLEX PROTEIN 1 SUBUNIT ZETA	AT3G02530
Eucgr.F02494	0.000298	-0.278378	HYDROLASE, ALPHA/BETA FOLD FAMILY PROTEIN	AT5G16120
Eucgr.F02502	0.00235	-0.363716	PEPTIDASE M50B-LIKE (PEPTIDASE_M50B	AT1G67060
Eucgr.F02508	0.000262	0.58	CHLOROPLASTIC GROUP IIA INTRON SPLICING FACILITATOR CRS1, CHLOROPLASTIC	AT5G16180
Eucgr.F02521	0.00555	1.11		AT1G66920
Eucgr.F02534	0.000434	-0.530847	PROTEIN OF UNKNOWN FUNCTION, DUF393 (DUF393	AT1G52590
Eucgr.F02545	7.21e-08	-0.7988	KELCH MOTIF (KELCH_1	AT1G27340
Eucgr.F02584	3.51e-08	0.62	DEOXYNUCLEOSIDE KINASE	AT1G72040
Eucgr.F02585	9.35e-07	1.07	FANCONI ANEMIA GROUP M PROTEIN	AT1G35530
Eucgr.F02634	1.66e-05	1.38	F14O23.23 PROTEIN	AT1G71850
Eucgr.F02657	0.000181	0.34	PPR REPEAT FAMILY (PPR_2	AT5G65560
Eucgr.F02672	5.29e-09	-0.378835	PROTEIN OF UNKNOWN FUNCTION (DUF1475	AT1G22750
Eucgr.F02673	0.00112	-0.490008		NULL
Eucgr.F02686	0.00018	0.46	PROTEIN GIGANTEA	AT1G22770
Eucgr.F02687	2.06e-06	0.74	EXPRESSED PROTEIN	AT2G44020
Eucgr.F02696	2.18e-09	0.57	60S RIBOSOMAL PROTEIN L3-RELATED	AT1G43170
Eucgr.F02711	0.00967	-0.30734	FRUCTOSE-1,6-BISPHOSPHATASE-RELATED	AT1G43670
Eucgr.F02733	0.000432	0.7	SNOAL-LIKE POLYKETIDE CYCLASE	AT1G78780
Eucgr.F02746	0.00635	-0.296139	PSBP DOMAIN-CONTAINING PROTEIN 4, CHLOROPLASTIC	AT1G77090
Eucgr.F02754	0.00282	-0.425032	THIOREDOXIN	AT4G03520
Eucgr.F02759	0.000556	-0.362346	GTPASE RAB18, SMALL G PROTEIN SUPERFAMILY	AT1G43890
Eucgr.F02760	8.99e-08	0.8	ATP-DEPENDENT RNA HELICASE DDX54	AT1G77030
Eucgr.F02761	3.26e-06	-0.480756	LEUCINE RICH REPEAT (LRR_6	AT1G21410
Eucgr.F02770	0.000145	-0.476166		AT1G76980
Eucgr.F02791	0.00791	-0.26232	PROTEIN PLASTID MOVEMENT IMPAIRED 15-RELATED	AT1G66840
Eucgr.F02798	6.17e-11	0.97	ZINC-FINGER OF C2H2 TYPE (ZF-MET	AT1G60640
Eucgr.F02818	0.000193	-0.302637	PYRIDOXAL KINASE / VITAMIN B6 KINASE	AT5G37850
Eucgr.F02820	6.87e-10	-1.204	DOMAIN OF UNKNOWN FUNCTION (DUF4228	AT1G66480
Eucgr.F02821	0.000118	-0.963852		AT1G49000
Eucgr.F02835	5.14e-11	0.54	PUTATIVE-RELATED	AT1G66430
Eucgr.F02850	0.000949	0.29	UNCHARACTERISED CONSERVED PROTEIN (DUF2359	AT1G23170
Eucgr.F02851	0.0029	0.6	GIBBERELLIN-REGULATED PROTEIN 12-RELATED	AT1G74670
Eucgr.F02867	3.69e-05	0.79	INACTIVE RECEPTOR KINASE RLK902-RELATED	AT5G16590
Eucgr.F02870	5.47e-06	-0.473961	DIPHOSPHOINOSITOL POLYPHOSPHATE PHOSPHOHYDROLASE	AT2G01670
Eucgr.F02872	0.0015	-0.363134	GLUTAMATE--AMMONIA LIGASE / GLUTAMINE SYNTHETASE	AT5G37600
Eucgr.F02884	0.00891	0.38	GLYCINE HYDROXYMETHYLTRANSFERASE / THREONINE ALDOLASE	AT4G32520
Eucgr.F02906	0.00011	-0.673708	PROTEIN REVEILLE 1-RELATED	AT5G17300
Eucgr.F02912	0.000284	-0.521697	PROTEIN SET DOMAIN GROUP 40	AT5G17240
Eucgr.F02913	0.00013	-0.36051	PHYTOENE SYNTHASE, CHLOROPLASTIC	AT5G17230
Eucgr.F02930	0.00247	0.34	PEPTIDE CHAIN RELEASE FACTOR	AT1G33330
Eucgr.F02946	0.000799	0.42	HISTIDINE--TRNA LIGASE / HISTIDYL-TRNA SYNTHETASE	AT3G02760
Eucgr.F02982	0.00476	-0.283294	AIG1 DOMAIN-CONTAINING PROTEIN-RELATED	AT1G33970
Eucgr.F02983	0.000111	-0.399031	GCN5-RELATED N-ACETYLTRANSFERASE	AT1G72030
Eucgr.F02992	9.23e-09	-0.441328	PATELLIN-3-RELATED	AT1G72160
Eucgr.F02994	0.000686	-0.216032	PROTEIN NRT1/ PTR FAMILY 5.10-RELATED	AT1G22540
Eucgr.F02996	6.32e-10	1.38	ARGINYLTRANSFERASE / ARGINYL-TRNA--PROTEIN TRANSFERASE	NULL
Eucgr.F03002	0.00174	-0.40014	GLUTAREDOXIN	AT1G22630
Eucgr.F03004	0.000622	-0.291336	RING FINGER DOMAIN-CONTAINING	AT1G80400
Eucgr.F03012	5.29e-07	0.39	MYOSIN	AT3G16000
Eucgr.F03040	0.000117	-0.466704	HOMEOBOX-LEUCINE ZIPPER PROTEIN GLABRA 2	AT1G79840
Eucgr.F03067	0.000197	-0.454414	PROTEIN OF UNKNOWN FUNCTION (DUF1677	AT5G25840
Eucgr.F03069	0.00885	0.3	PROTEIN KINASE FAMILY PROTEIN	AT2G25760
Eucgr.F03085	6.49e-07	0.45	MITOCHONDRIAL PROCESSING PEPTIDASE / PROCESSING ENHANCING PEPTIDASE	AT1G51980
Eucgr.F03086	0.000528	0.99	6-PHOSPHOFRUCTOKINASE / PHOSPHOHEXOKINASE	AT4G26270
Eucgr.F03094	6.94e-08	0.67		AT3G21320
Eucgr.F03119	4.44e-17	-1.73558	PHOSPHOETHANOLAMINE/PHOSPHOCHOLINE PHOSPHATASE / PHOSPHO1	AT1G17710
Eucgr.F03125	2.44e-06	-0.571009	CALCINEURIN B-LIKE PROTEIN 10	AT4G33000
Eucgr.F03167	1.2e-11	0.75	RNA POLYMERASE I 49 KDA SUBUNIT	AT3G13940
Eucgr.F03171	4.28e-05	0.63	APOPTOSIS INHIBITOR 5-RELATED	AT3G13990
Eucgr.F03180	0.0012	0.36	GTP-BINDING PROTEIN-RELATED	AT1G56050
Eucgr.F03196	0.000334	-0.779752	GLUTATHIONE S-TRANSFERASE, GST, SUPERFAMILY, GST DOMAIN CONTAINING	AT1G78380
Eucgr.F03213	0.00193	-0.800862		NULL
Eucgr.F03223	0.00159	-0.572612	THIOREDOXIN	AT2G16050
Eucgr.F03237	5.47e-07	0.91	ZINC FINGER PROTEIN	AT1G53460
Eucgr.F03248	3.67e-08	-1.02246		NULL
Eucgr.F03249	8.74e-06	-0.574062	PROTEIN SEEDLING PLASTID DEVELOPMENT 1	AT1G73170
Eucgr.F03269	0.000206	0.41	GENOMIC DNA, CHROMOSOME 3, TAC CLONE:K15M2	AT3G14920
Eucgr.F03282	2.24e-08	0.71	PLUG DOMAIN OF SEC61P (PLUG_TRANSLOCON	AT2G34250
Eucgr.F03287	6.31e-09	0.63	TAF RNA POLYMERASE I SUBUNIT A (TAF1_SUBA	AT1G53200
Eucgr.F03302	0.00143	-0.422599	PROTEIN PHOSPHATASE 2C 39-RELATED	AT3G15260
Eucgr.F03312	0.00139	0.27	PROTON PUMP-INTERACTOR 1-RELATED	AT4G27500
Eucgr.F03314	0.000631	-0.330962	U5 SNRNP-SPECIFIC PROTEIN-LIKE FACTOR AND RELATED PROTEINS // CONSERVED WD40 REPEAT-CONTAINING PROTEIN	AT3G15354
Eucgr.F03326	4.88e-06	1.04	PPR REPEAT (PPR	AT4G21705
Eucgr.F03333	8.95e-15	0.69	NUCLEOLAR GTP-BINDING PROTEIN 2	AT1G52980
Eucgr.F03345	0.000628	0.55	INTERLEUKIN-1 RECEPTOR-ASSOCIATED KINASE 4 PROTEIN-RELATED	AT5G54380
Eucgr.F03382	2.72e-05	0.76	S-LOCUS GLYCOPROTEIN DOMAIN (S_LOCUS_GLYCOP	AT4G27290
Eucgr.F03418	0.000904	-0.49554	ZINC FINGER PROTEIN-RELATED	AT5G54630
Eucgr.F03420	6.13e-05	-0.346568	TRANSCRIPTION FACTOR ILR3-RELATED	AT5G54680
Eucgr.F03427	0.00192	0.66	PPR REPEAT (PPR	AT4G21880
Eucgr.F03433	3.49e-09	0.77	THIAMINE THIAZOLE SYNTHASE	AT5G54770
Eucgr.F03443	8.25e-05	0.43	TRYPTOPHAN SYNTHASE BETA CHAIN 1, CHLOROPLASTIC-RELATED	AT5G54810
Eucgr.F03461	0.000503	0.79	NUCLEOLAR PRERIBOSOMAL-ASSOCIATED PROTEIN 1	AT4G27010
Eucgr.F03479	7.31e-20	1.77		NULL
Eucgr.F03487	1.74e-07	1.37	1,4-ALPHA-GLUCAN-BRANCHING ENZYME 3, CHLOROPLASTIC/AMYLOPLASTIC	AT3G20440
Eucgr.F03491	6.7e-05	-0.534912	GDP-L-GALACTOSE PHOSPHORYLASE.	AT4G26850
Eucgr.F03492	1e-06	0.87	ASPARTATE CARBAMOYLTRANSFERASE / CARBAMYLASPARTOTRANSKINASE	AT3G20330
Eucgr.F03503	1.44e-06	0.8	GRPE PROTEIN HOMOLOG, MITOCHONDRIAL	AT5G55200
Eucgr.F03505	1.45e-05	0.58	PROTEIN REGULATOR OF CYTOKINESIS 1 PRC1-RELATED	AT5G55230
Eucgr.F03527	0.000253	-0.410478	SEL-1-LIKE PROTEIN	AT2G17030
Eucgr.F03531	9.01e-10	1.18	PROLYL OLIGOPEPTIDASE / PROLYL ENDOPEPTIDASE	AT1G76140
Eucgr.F03540	0.00828	-0.218991	CYTOPLASMIC TRNA 2-THIOLATION PROTEIN 1	AT2G44270
Eucgr.F03544	1.04e-05	-1.0329	POSSIBLE LYSINE DECARBOXYLASE (LYSINE_DECARBOX	AT2G28305
Eucgr.F03550	0.000103	-0.531669		AT1G42430
Eucgr.F03554	0.00706	-0.303321	PPR REPEAT FAMILY (PPR_2	AT5G42310
Eucgr.F03591	4.37e-07	-0.600483	GLUCOSYL/GLUCURONOSYL TRANSFERASES	AT1G22380
Eucgr.F03592	3.16e-11	-0.787856	GLUCOSYL/GLUCURONOSYL TRANSFERASES	AT1G22380
Eucgr.F03602	0.00234	0.25	AT HOOK MOTIF DNA-BINDING FAMILY PROTEIN	AT2G33620
Eucgr.F03605	9.53e-05	-0.561152	CINNAMOYL-COA:NADP OXIDOREDUCTASE-LIKE 1-RELATED	AT2G33590
Eucgr.F03638	4.39e-06	-0.468015	SOLUTE CARRIER FAMILY 35	AT1G21070
Eucgr.F03659	0.000432	-0.733926	DNAJ HOMOLOG SUBFAMILY C MEMBER	AT3G13310
Eucgr.F03667	1.39e-06	-0.612046	URACIL PHOSPHORIBOSYLTRANSFERASE / UMP PYROPHOSPHORYLASE // URIDINE KINASE / URIDINE MONOPHOSPHOKINASE	AT1G55810
Eucgr.F03684	0.000753	0.63	CALICYLIN BINDING PROTEIN	AT1G55860
Eucgr.F03693	2.37e-05	-0.474309	POTASSIUM CHANNEL, SUBFAMILY K	AT5G55630
Eucgr.F03705	4.84e-16	-0.904865	UNCHARACTERIZED CONSERVED PROTEIN	AT5G27280
Eucgr.F03707	1.06e-35	1.14	THIOREDOXIN-LIKE PROTEIN CDSP32, CHLOROPLASTIC	AT1G76080
Eucgr.F03733	2.05e-12	-0.641795	CHAPERONE PROTEIN DNAJ	AT1G77930
Eucgr.F03736	0.00189	-0.368015	DOMAIN OF UNKNOWN FUNCTION (DUF4750	AT1G36380
Eucgr.F03737	0.000109	0.3	EUKARYOTIC TRANSLATION INITIATION FACTOR 5-2-RELATED	AT1G36730
Eucgr.F03738	0.000883	-0.308891	BETA-1,3-GALACTOSYLTRANSFERASE 7-RELATED	AT1G77810
Eucgr.F03748	7.78e-10	-0.4774	OXYSTEROL-BINDING PROTEIN-RELATED PROTEIN 1D	AT4G08180
Eucgr.F03780	0.000262	-0.442892		AT1G44770
Eucgr.F03791	0.0087	-0.282332	CHLOROPHYLLIDE-A OXYGENASE / CHOLOROPHYLL-B SYNTHASE	AT1G44446
Eucgr.F03794	0.00547	-0.385306	FLAVONE 3'-O-METHYLTRANSFERASE 1	AT5G54160
Eucgr.F03830	0.00137	0.54		NULL
Eucgr.F03852	0.00011	-0.478808	CYANOBACTERIAL AND PLASTID NDH-1 SUBUNIT M (NDHM	AT4G37925
Eucgr.F03869	9.13e-07	0.85	F18B13.21 PROTEIN-RELATED	AT5G20190
Eucgr.F03876	8.94e-21	1.05	POST-ILLUMINATION CHLOROPHYLL FLUORESCENCE INCREASE PROTEIN	AT3G15840
Eucgr.F03892	4.64e-06	0.67		AT5G02930
Eucgr.F03916	2.32e-05	-0.470801	OXIDOREDUCTASE, 2OG-FE II OXYGENASE FAMILY PROTEIN	AT1G49390
Eucgr.F03922	5e-05	0.3	COBW-RELATED	AT1G80480
Eucgr.F03923	0.000103	0.42	PROTEIN TOPLESS-RELATED	AT1G15750
Eucgr.F03943	8.99e-08	0.55	28S RIBOSOMAL PROTEIN S15, MITOCHONDRIAL	AT1G15810
Eucgr.F03952	0.000117	0.48	F16A14.2-RELATED	AT1G15910
Eucgr.F03985	9.14e-06	-0.312224	F23A5.30 PROTEIN	AT1G80940
Eucgr.F03994	0.00914	-0.293053		NULL
Eucgr.F03998	8.1e-16	1.2	NUCLEOLAR GTP-BINDING PROTEIN 1	AT1G50920
Eucgr.F04004	0.0022	0.72	PPR REPEAT (PPR	AT1G16830
Eucgr.F04012	2.08e-13	0.68	GENOMIC DNA, CHROMOSOME 3, P1 CLONE: MXL8	AT3G21200
Eucgr.F04015	0.00329	0.4	COATOMER SUBUNIT BETA	AT4G31480
Eucgr.F04017	0.00969	0.53	CALCIUM-TRANSPORTING ATPASE / CALCIUM-TRANSLOCATING P-TYPE ATPASE	AT3G21180
Eucgr.F04021	4.83e-07	0.35	MANNOSYL-OLIGOSACCHARIDE 1,2-ALPHA-MANNOSIDASE / MANNOSIDASE 1B	AT1G51590
Eucgr.F04023	2.56e-10	-0.866692	B-BOX TYPE ZINC FINGER-CONTAINING PROTEIN	AT3G21150
Eucgr.F04031	1.21e-06	-0.447335	BACTERICIDAL PERMEABILITY-INCREASING BPI PROTEIN-RELATED	AT3G20270
Eucgr.F04053	9.98e-05	-0.304045	MEMBRANE RELATED PROTEIN CP5-RELATED	AT3G13062
Eucgr.F04060	9.63e-08	-0.691899		AT1G78995
Eucgr.F04065	1.3e-06	-0.438481	E1A/CREB-BINDING PROTEIN	AT1G79000
Eucgr.F04066	0.0033	-0.234723	ENHANCER OF POLYCOMB	AT1G79020
Eucgr.F04091	0.000129	0.67	ORGANELLAR DNA-BINDING PROTEIN	AT1G71310
Eucgr.F04110	0.00192	-0.203942	ALPHA/BETA-HYDROLASE-LIKE PROTEIN	AT5G38520
Eucgr.F04140	7.93e-05	-0.509866	PROTEIN OF UNKNOWN FUNCTION (DUF668	AT1G34320
Eucgr.F04176	7.49e-15	0.94	CHOLINE KINASE 1-RELATED	AT1G71697
Eucgr.F04187	0.00423	-0.468663	TRYPTOPHAN AMINOTRANSFERASE-RELATED PROTEIN 3-RELATED	AT1G34060
Eucgr.F04189	2.71e-10	0.72	40S RIBOSOMAL PROTEIN S18	AT1G34030
Eucgr.F04208	1.08e-10	0.7	60S RIBOSOMAL PROTEIN L3-RELATED	AT1G61580
Eucgr.F04219	0.00103	-0.407022	ABA/WDS INDUCED PROTEIN (ABA_WDS	NULL
Eucgr.F04257	3.61e-10	0.75	GLUTAMATE DECARBOXYLASE AND RELATED PROTEINS	AT1G43710
Eucgr.F04259	0.00849	0.39	PROTEIN MITOFERRINLIKE 1, CHLOROPLASTIC	AT5G42130
Eucgr.F04338	0.000483	1.4	YQAJ-LIKE VIRAL RECOMBINASE DOMAIN (YQAJ	AT1G13810
Eucgr.F04345	1e-06	0.48	PROTEIN DISULFIDE ISOMERASE	AT1G21750
Eucgr.F04374	0.000141	-0.608759	CALCIUM BINDING PROTEIN	AT1G24620
Eucgr.F04376	0.000189	-0.555623	EXOSOME COMPLEX COMPONENT RRP41	AT3G61620
Eucgr.F04378	0.00699	-0.262707	SMALL MEMBRANE PROTEIN-RELATED	AT1G36980
Eucgr.F04402	8.7e-09	-0.584461	ALPHA-AMINOADIPIC SEMIALDEHYDE DEHYDROGENASE	AT1G54100
Eucgr.F04417	2.28e-15	-1.20076	GERMIN-LIKE PROTEIN SUBFAMILY 3 MEMBER 3	AT5G20630
Eucgr.F04425	0.000163	0.51	VALINE--TRNA LIGASE / VALYL-TRNA SYNTHETASE	AT1G14610
Eucgr.F04427	1.58e-05	-0.405218	TPR REPEAT CONTAINING PROTEIN	AT1G56090
Eucgr.F04434	5.96e-08	-0.940387	LEUCINE-RICH REPEAT TRANSMEMBRANE PROTEIN KINASE	AT1G56130
Eucgr.F04451	2.84e-07	1.01	DNA-DIRECTED RNA POLYMERASES I AND III SUBUNIT RPAC1	AT1G60620
Eucgr.F04452	3.71e-10	1.19	AATF PROTEIN APOPTOSIS ANTAGONIZING TRANSCRIPTION FACTOR	AT5G61330
Eucgr.F04456	0.000125	-0.591722	COPINE	AT2G35140
Eucgr.F04457	0.00338	0.48	CARBAMOYL-PHOSPHATE SYNTHASE (GLUTAMINE-HYDROLYZING	AT1G29900
Eucgr.F04462	0.000704	0.71	ATP-DEPENDENT ZINC METALLOPROTEASE FTSH 12, CHLOROPLASTIC	AT1G79560
Eucgr.G00004	0.000113	-0.482203		NULL
Eucgr.G00033	0.00887	-0.249936	PREDICTED MEMBRANE PROTEIN	AT2G02370
Eucgr.G00053	1.93e-07	-0.527444	YACP-LIKE NYN DOMAIN (NYN_YACP	AT2G02410
Eucgr.G00077	0.00177	0.34	LEUCINE-RICH REPEAT-CONTAINING PROTEIN	AT4G27220
Eucgr.G00079	0.00206	0.37	RRNA-PROCESSING ARCH DOMAIN (RRNA_PROC-ARCH	AT1G59760
Eucgr.G00349	0.00237	0.52	RIBOSOME BIOGENESIS PROTEIN BOP1 BLOCK OF PROLIFERATION 1 PROTEIN	AT2G40360
Eucgr.G00355	0.00112	-0.412326	P53 INDUCED PROTEIN	AT4G06676
Eucgr.G00454	0.000155	0.51	50S RIBOSOMAL PROTEIN L4	AT2G20060
Eucgr.G00474	0.00032	0.49	1-ACYL-SN-GLYCEROL-3-PHOSPHATE ACYLTRANSFERASE 4-RELATED	AT3G18850
Eucgr.G00505	3.29e-06	-1.01252		NULL
Eucgr.G00555	2.95e-08	0.9	DAG-LIKE PROTEIN	AT4G20020
Eucgr.G00557	0.00343	0.31	SERINE/THREONINE-PROTEIN KINASE SRK2A-RELATED	AT1G60940
Eucgr.G00596	0.00443	-0.862703	SNARE PROTEINS	AT1G04760
Eucgr.G00606	2.36e-14	0.62	DOMAIN OF UNKNOWN FUNCTION (DUF3411	AT5G24690
Eucgr.G00613	4.14e-06	0.37	PATATIN-LIKE PHOSPHOLIPASE DOMAIN-CONTAINING PROTEIN 2	AT1G33270
Eucgr.G00614	0.000659	-0.626177	DIHYDRONEOPTERIN ALDOLASE / DIHYDROPTERIDINE GLYCOLALDEHYDE-LYASE	AT3G11750
Eucgr.G00622	7.46e-05	-0.42329	MITOGEN-ACTIVATED KINASE KINASE KINASE	AT4G08480
Eucgr.G00649	3.37e-14	-1.26802	BETA-D-XYLOSIDASE 3-RELATED	AT5G64570
Eucgr.G00650	0.000252	-0.89043	BETA-D-XYLOSIDASE 3-RELATED	AT5G64570
Eucgr.G00656	5.03e-06	-0.44503	PHOSPHATIDYLSERINE DECARBOXYLASE / PS DECARBOXYLASE	AT5G57190
Eucgr.G00660	7.06e-09	1.04	RNA METHYLASE-RELATED	AT3G26410
Eucgr.G00771	1.05e-05	-0.337187	DENTIN SIALOPHOSPHOPROTEIN-LIKE PROTEIN	AT5G64170
Eucgr.G00778	0.000221	-0.348286	PROTEIN PHOSPHATASE 2C 10-RELATED	AT1G34750
Eucgr.G00845	0.00511	0.39	G-PATCH DOMAIN (G-PATCH	AT1G17070
Eucgr.G00850	0.00761	-1.04396	PHI-1-LIKE PROTEIN	AT5G64260
Eucgr.G00989	0.00568	-0.26345	COPI ASSOCIATED PROTEIN (COPI_ASSOC	AT4G33625
Eucgr.G01001	0.000899	0.5	L-TYPE LECTIN-DOMAIN CONTAINING RECEPTOR KINASE IX.1-RELATED	AT5G10530
Eucgr.G01043	0.00119	-0.562099	OLIGOPEPTIDE TRANSPORTER 4	AT5G64410
Eucgr.G01045	0.000545	0.77	HEAT SHOCK 70 KDA PROTEIN 10, MITOCHONDRIAL	AT5G09590
Eucgr.G01063	0.0021	-0.464595	NAC TRANSCRIPTION FACTOR-LIKE 9	AT4G35580
Eucgr.G01085	5.51e-06	-0.482849	PHOSPHOGLYCERATE MUTASE-LIKE PROTEIN	AT5G64460
Eucgr.G01090	0.0025	0.73		NULL
Eucgr.G01091	0.000108	0.79	GLUCOSE-6-PHOSPHATE ISOMERASE / PHOSPHOSACCHAROMUTASE	AT4G24620
Eucgr.G01099	0.00349	-0.330345	PEPTIDE-METHIONINE (R	AT4G21860
Eucgr.G01100	0.000401	-0.629016	PEPTIDE-METHIONINE (R	AT4G21860
Eucgr.G01108	0.00121	-0.394871	K+ EFFLUX ANTIPORTER 3	AT4G04850
Eucgr.G01121	8.52e-05	0.39	INORGANIC PYROPHOSPHATASE	AT5G09650
Eucgr.G01126	3.6e-06	0.68	PPR REPEAT (PPR	AT1G02420
Eucgr.G01151	3.26e-09	-1.51689	PROTEIN KINASE DOMAIN (PKINASE	AT3G47570
Eucgr.G01209	0.00151	-0.477502	1,4-BETA-XYLAN ENDOHYDROLASE-RELATED	AT4G33820
Eucgr.G01289	0.000504	0.7	EXPRESSED PROTEIN	AT4G34290
Eucgr.G01325	0.00112	-0.482438		AT2G15020
Eucgr.G01349	8.44e-06	1.43	RNA PSEUDOURIDINE SYNTHASE 4, MITOCHONDRIAL	AT3G19440
Eucgr.G01359	0.00384	0.41	PHOSPHOGLYCERATE DEHYDROGENASE / PHOSPHOGLYCERIC ACID DEHYDROGENASE	AT4G34200
Eucgr.G01415	0.00761	0.42	UNCHARACTERIZED CONSERVED COILED-COIL PROTEIN	AT2G23360
Eucgr.G01416	3.92e-05	0.53	RIBOSOMAL PROTEIN S9	AT2G09990
Eucgr.G01420	0.00305	0.86	PROPROTEIN CONVERTASE SUBTILISIN/KEXIN	AT5G67360
Eucgr.G01436	0.000149	-0.349806	ABSCISIC ACID-INSENSITIVE 5-LIKE PROTEIN 6	AT4G34000
Eucgr.G01451	0.00195	0.32	15-HYDROXYPROSTAGLANDIN DEHYDROGENASE (NAD(+	AT1G49670
Eucgr.G01459	8.61e-07	-0.472714	UNCHARACTERIZED CONSERVED PROTEIN	AT2G15695
Eucgr.G01469	2.08e-06	0.83	CARBOXYLESTERASE 12-RELATED	AT3G48690
Eucgr.G01504	1.67e-06	0.6	LAGLIDADG DNA ENDONUCLEASE FAMILY (LAGLIDADG_2	AT2G15820
Eucgr.G01522	0.00756	0.65	TRANSFERASE FAMILY (TRANSFERASE	AT3G26040
Eucgr.G01528	0.00112	1.15	TRANSFERASE FAMILY (TRANSFERASE	AT3G26040
Eucgr.G01583	1.72e-07	-1.31317	ALPHA-MANNOSIDASE	AT5G66150
Eucgr.G01604	4.66e-07	0.81	RIBOSOMAL PROTEIN L5-RELATED	AT5G39740
Eucgr.G01640	4.9e-07	0.58	DIAMINOPIMELATE DECARBOXYLASE / MESO-2,6-DIAMINOHEPTANEDIOATE CARBOXY-LYASE	AT5G11880
Eucgr.G01704	3.81e-06	0.8	BETA-GALACTOSIDASE 5	AT1G45130
Eucgr.G01707	0.00195	0.64	DNA REPLICATION LICENSING FACTOR MCM4	AT2G16440
Eucgr.G01731	4.82e-05	-0.256562	UBIQUITIN FUSION DEGRADATON PROTEIN 1	AT2G21270
Eucgr.G01740	1.41e-11	0.74	TRNA-DIHYDROURIDINE(47	AT4G38890
Eucgr.G01753	1.19e-10	1.56	URB2/NPA2 FAMILY (URB2	AT4G30150
Eucgr.G01773	1.88e-06	-0.788851	GLYCOSYL HYDROLASE FAMILY 10 PROTEIN	AT4G38650
Eucgr.G01782	3.26e-06	-0.366257	EXPRESSED PROTEIN-RELATED	AT2G16900
Eucgr.G01785	9.53e-09	1.12	PREDICTED MEMBRANE PROTEIN	AT2G20940
Eucgr.G01836	6.27e-10	-0.583907	PROTEIN ACL-5, ISOFORM A	AT5G60620
Eucgr.G01837	1.63e-07	-0.417695	PROTEIN ACL-5, ISOFORM A	AT5G60620
Eucgr.G01880	9.56e-09	0.6	MONOSACCHARIDE-SENSING PROTEIN 2	AT4G35300
Eucgr.G01884	1.77e-05	-0.611633	PROTEIN PHOSPHATASE 2C 27-RELATED	AT2G33700
Eucgr.G01885	9.35e-11	1.46	PREDICTED NUCLEOLAR PROTEIN INVOLVED IN RIBOSOME BIOGENESIS	AT2G17250
Eucgr.G01886	9.45e-05	0.76	1-ACYL-SN-GLYCEROL-3-PHOSPHATE ACYLTRANSFERASE 4-RELATED	AT3G18850
Eucgr.G01893	0.00229	0.4	DOLICHYL-DIPHOSPHOOLIGOSACCHARIDE--PROTEIN GLYCOSYLTRANSFERASE 48 KDA SUBUNIT	AT5G66680
Eucgr.G01922	0.000207	-0.419662	NUDIX HYDROLASE 12, MITOCHONDRIAL	AT1G12880
Eucgr.G01925	0.00035	0.43	PROTEIN KINASE FAMILY PROTEIN	AT3G26700
Eucgr.G01934	8.45e-15	1.93	A.THALIANA MRNA (ORF19	AT3G26740
Eucgr.G01937	9.9e-07	0.72	CGR1 FAMILY (CGR1	AT2G31410
Eucgr.G01952	0.00109	-0.247148	GRR1-LIKE PROTEIN 1-RELATED	AT1G12820
Eucgr.G01975	0.000105	0.37	GLYCINE--TRNA LIGASE / GLYCYL-TRNA SYNTHETASE	AT1G29880
Eucgr.G01979	0.00164	-0.30598	PEPTIDYL-PROLYL CIS-TRANS ISOMERASE FKBP19, CHLOROPLASTIC	AT5G13410
Eucgr.G01981	0.00949	-0.318405		AT4G14100
Eucgr.G02013	7.78e-05	-0.311861	PROTEIN OF UNKNOWN FUNCTION (DUF3755	AT1G60670
Eucgr.G02016	0.000433	-0.632602	DOMAIN OF UNKNOWN FUNCTION (DUF3067	AT3G19900
Eucgr.G02088	0.000103	-0.704862	S-ADENOSYL-L-METHIONINE:SALICYLIC ACID CARBOXYL METHYLTRANSFERASE, 41514-39166-RELATED	AT1G68040
Eucgr.G02091	8.82e-18	-1.25827	S-ADENOSYL-L-METHIONINE:SALICYLIC ACID CARBOXYL METHYLTRANSFERASE, 41514-39166-RELATED	AT1G68040
Eucgr.G02098	4.82e-05	0.78	ADAGIO PROTEIN 3	AT1G68050
Eucgr.G02106	3.81e-06	0.78	NUCLEAR PORE COMPLEX PROTEIN NUP155	AT1G14850
Eucgr.G02110	4e-06	-0.481217	PLANT SEED PEROXYGENASE / SOYBEAN PEROXYGENASE	AT1G70670
Eucgr.G02131	0.00155	0.92	RECEPTOR LIKE PROTEIN 1	AT2G34930
Eucgr.G02161	0.00706	-0.35457	NADH DEHYDROGENASE TRANSMEMBRANE SUBUNIT (NDHL	AT1G70760
Eucgr.G02165	0.000949	-0.455561	CALCIUM-DEPENDENT LIPID-BINDING DOMAIN-CONTAINING PROTEIN	AT1G70810
Eucgr.G02180	1e-05	-1.0648	F15H11.13 PROTEIN	AT1G70900
Eucgr.G02185	4.81e-05	0.6	DEAD/DEAH BOX RNA HELICASE FAMILY PROTEIN	AT2G01440
Eucgr.G02211	8e-05	-0.685064	MEMBRANE ASSOCIATED RING FINGER	AT2G01275
Eucgr.G02212	0.000197	-0.458596	REPRESSOR OF RNA POLYMERASE III TRANSCRIPTION MAF1	AT5G13240
Eucgr.G02224	0.000228	0.41	ATP SYNTHASE SUBUNIT BETA-1, MITOCHONDRIAL-RELATED	AT5G08680
Eucgr.G02225	3.44e-11	0.84	39S RIBOSOMAL PROTEIN L43	AT3G59650
Eucgr.G02230	0.00552	-0.320968	SMALL UBIQUITIN-RELATED MODIFIER	AT1G68185
Eucgr.G02309	9.58e-08	0.58		AT1G68330
Eucgr.G02319	2.38e-11	1.75		NULL
Eucgr.G02322	0.000231	0.73	B-BOX ZINC FINGER (ZF-B_BOX	AT1G25440
Eucgr.G02327	5.13e-11	1.26	ALPHA-D-XYLOSIDE XYLOHYDROLASE / ALPHA-XYLOSIDASE	AT1G68560
Eucgr.G02331	0.000309	-0.562993	PROTEIN NRT1/ PTR FAMILY 3.1	AT1G68570
Eucgr.G02332	2.96e-06	0.53	DIHYDROLIPOAMIDE ACETYL/SUCCINYL-TRANSFERASE-RELATED	AT3G25860
Eucgr.G02343	1.79e-14	-1.20808	GENOMIC DNA, CHROMOSOME 3, TAC CLONE:K13N2-RELATED	AT1G68670
Eucgr.G02347	6.09e-06	-0.411541	SERINE/THREONINE-PROTEIN KINASE STN7, CHLOROPLASTIC	AT1G68830
Eucgr.G02406	2.31e-05	-0.403762	WPP DOMAIN-INTERACTING TAIL-ANCHORED PROTEIN 2	AT1G68910
Eucgr.G02422	0.000426	0.28	TRANSLIN-ASSOCIATED PROTEIN X	AT2G03780
Eucgr.G02424	0.0057	-1.01273		NULL
Eucgr.G02442	7.43e-06	1.09	ASPARAGINE SYNTHETASE DOMAIN-CONTAINING PROTEIN 1	AT2G03667
Eucgr.G02443	1.47e-05	0.34	NUCLEAR TRANSPORT FACTOR 2 AND RNA RECOGNITION MOTIF DOMAIN-CONTAINING PROTEIN	AT1G13730
Eucgr.G02444	0.000125	-0.428956	ETHYLENE-RESPONSIVE BINDING FACTOR-ASSOCIATED REPRESSION (EAR	AT1G13740
Eucgr.G02465	1.03e-06	0.67	F16A14.15-RELATED	AT1G69360
Eucgr.G02469	4.84e-05	0.58	WRKY TRANSCRIPTION FACTOR 3-RELATED	AT2G03340
Eucgr.G02486	0.00501	-0.713105	NAC TRANSCRIPTION FACTOR 29	AT1G69490
Eucgr.G02487	0.00672	0.35	PREDICTED MEMBRANE PROTEIN	AT1G18720
Eucgr.G02493	4.38e-05	-0.626093	CYCLIC DOF FACTOR 2-RELATED	AT5G39660
Eucgr.G02494	0.00192	-0.55764	HOMEODOMAIN-LIKE SUPERFAMILY PROTEIN	AT1G69580
Eucgr.G02513	9.13e-07	0.71	MUCIN-RELATED PROTEIN	AT2G02880
Eucgr.G02515	3.6e-05	0.49	RIBOSOMAL PROTEIN S15P/S13E	AT4G00100
Eucgr.G02543	3.16e-17	0.7	ALPHA-AMYLASE	AT1G69830
Eucgr.G02566	0.00661	0.29	UNCHARACTERIZED ACR, COG1399 (DUF177	AT3G19810
Eucgr.G02571	7.16e-11	0.89	NUCLEAR LOCALIZATION SEQUENCE BINDING PROTEIN	AT3G18610
Eucgr.G02574	2.45e-07	0.54	ATP-DEPENDENT CLP PROTEASE PROTEOLYTIC SUBUNIT, MITOCHONDRIAL-RELATED	AT5G23140
Eucgr.G02581	3.46e-10	0.86	DNAJ DOMAIN (DNAJ	AT5G23240
Eucgr.G02585	0.00286	-0.376465	MYOSIN-2	AT3G19960
Eucgr.G02588	1.1e-05	-0.675823	TRANSMEMBRANE PROTEIN 53	AT3G19970
Eucgr.G02600	0.000211	0.51	IGA-SPECIFIC SERINE ENDOPEPTIDASE / IMMUNOGLOBULIN A1 PROTEASE	AT5G49210
Eucgr.G02665	1.22e-05	0.78	MITOCHONDRIAL GLYCOPROTEIN (MAM33	AT4G32605
Eucgr.G02690	2.03e-08	0.78	40S RIBOSOMAL PROTEIN S25	AT2G21580
Eucgr.G02706	0.00173	0.33	ENHANCER OF POLYCOMB-LIKE TRANSCRIPTION FACTOR PROTEIN	AT5G04670
Eucgr.G02717	0.00198	0.38	DEAD/DEAH BOX HELICASE-LIKE PROTEIN	AT2G28600
Eucgr.G02727	5.08e-05	0.51	PHOSPHOGLUCAN PHOSPHATASE DSP4, CHLOROPLASTIC	AT3G52180
Eucgr.G02731	4.34e-06	0.86	DNA BINDING PROTEIN	AT3G52170
Eucgr.G02763	0.0018	1.27	GENOMIC DNA, CHROMOSOME 3, TAC CLONE:K5K13	AT3G55240
Eucgr.G02768	6.59e-07	0.67	60S RIBOSOMAL PROTEIN L35	AT2G39390
Eucgr.G02782	1.71e-06	-0.32542	NITRILASE HOMOLOG 1	AT4G08790
Eucgr.G02789	0.0022	0.26	ZINC FINGER-CONTAINING PROTEIN P48ZNF	AT2G20280
Eucgr.G02793	0.0076	-0.83198	ETHYLENE-RESPONSIVE TRANSCRIPTION FACTOR RAP2-7	AT2G28550
Eucgr.G02796	2.63e-06	-0.374966	NUCLEAR TRANSCRIPTION FACTOR Y SUBUNIT B-2-RELATED	AT2G37060
Eucgr.G02802	4.56e-05	0.75	PPR REPEAT FAMILY (PPR_2	AT2G16880
Eucgr.G02805	0.00704	0.26	MITOCHONDRIAL SUBSTRATE CARRIER FAMILY PROTEIN C	AT2G35800
Eucgr.G02807	4.31e-15	0.84	TRANSLATION FACTOR	AT1G07930
Eucgr.G02809	0.00622	0.71		AT4G30230
Eucgr.G02811	0.000935	0.69	TRANSCRIPTION FACTOR GTE1	AT2G34900
Eucgr.G02813	1.29e-06	1.12	TRANSCRIPTION INITIATION FACTOR IIF, BETA SUBUNIT	AT3G52270
Eucgr.G02816	0.00404	-0.214512	SERINE CARBOXYPEPTIDASE-LIKE 26-RELATED	AT3G07990
Eucgr.G02823	0.00311	-0.54034	AMINODEOXYCHORISMATE SYNTHASE / ADC SYNTHASE	AT2G28880
Eucgr.G02826	8.74e-06	0.71	TRYPTOPHAN/TYROSINE PERMEASE FAMILY (TRP_TYR_PERM	AT5G19500
Eucgr.G02836	2.19e-08	-0.5228	ACYL-COA N-ACYLTRANSFERASES SUPERFAMILY PROTEIN	AT2G39000
Eucgr.G02838	0.00897	-0.305785	AUXIN RESPONSE FACTOR 10-RELATED	AT4G30080
Eucgr.G02844	0.00362	0.26	RIBOPHORIN I	AT2G01720
Eucgr.G02858	0.000349	0.55	ABC TRANSPORTER G FAMILY MEMBER 24	AT1G53390
Eucgr.G02863	0.00866	-0.25566	RAS-RELATED PROTEIN RABJ	AT3G54840
Eucgr.G02864	0.002	-0.251135	U-BOX DOMAIN-CONTAINING PROTEIN 14	AT3G54850
Eucgr.G02869	0.000881	-0.378678	MEF2B PROTEIN	AT2G39170
Eucgr.G02874	0.00303	0.4	PROTEIN OF UNKNOWN FUNCTION (DUF4050	AT3G54880
Eucgr.G02875	8.2e-05	0.55	[PROTEIN-PII] URIDYLYLTRANSFERASE / URIDYLYL REMOVING ENZYME	AT2G36840
Eucgr.G02896	0.000117	-0.289582	BETA-N-ACETYLHEXOSAMINIDASE	AT3G55260
Eucgr.G02908	3.67e-17	1.71	PHRAGMOPLASTIN INTERACTING PROTEIN 1	AT3G55340
Eucgr.G02911	8.85e-05	0.43	TPL-BINDING DOMAIN IN JASMONATE SIGNALLING (JAS	AT5G13660
Eucgr.G02923	2.4e-07	0.56		AT5G59350
Eucgr.G02951	0.00302	0.44	PUMILIO HOMOLOG 1-RELATED	AT2G29200
Eucgr.G02970	0.000975	0.64	L-TYPE LECTIN-DOMAIN CONTAINING RECEPTOR KINASE IX.1-RELATED	AT5G10530
Eucgr.G02989	8.05e-09	0.95	GLYCOPROTEIN FAMILY PROTEIN	AT3G55605
Eucgr.G02990	4.01e-11	0.78	GLUTAMATE-5-SEMIALDEHYDE DEHYDROGENASE / GLUTAMYL-GAMMA-SEMIALDEHYDE DEHYDROGENASE	AT3G55610
Eucgr.G03026	0.00084	0.31	ADENYLOSUCCINATE LYASE / SUCCINO AMP-LYASE	AT1G36280
Eucgr.G03029	3.01e-05	-0.503126	TRANSCRIPTION FACTOR DIVARICATA	AT3G11280
Eucgr.G03037	0.00613	-0.409154	AQUAPORIN PIP1-4-RELATED	AT4G00430
Eucgr.G03039	7.02e-07	0.74	OS05G0447700 PROTEIN	AT1G07280
Eucgr.G03042	6.57e-07	0.44	60S ACIDIC RIBOSOMAL PROTEIN P0	AT2G40010
Eucgr.G03059	0.000287	0.67	CYTOCHROME P450 90A1	AT5G05690
Eucgr.G03063	0.00033	0.4	HYPOTHETICAL SER-THR PROTEIN KINASE-RELATED	AT2G40120
Eucgr.G03081	0.00112	-0.449245	PROTEIN TYROSINE KINASE (PKINASE_TYR	AT4G18640
Eucgr.G03085	0.000475	0.28	EUKARYOTIC TRANSLATION INITIATION FACTOR 2 SUBUNIT 1	AT2G40290
Eucgr.G03090	0.00167	0.44	ATP-DEPENDENT RNA HELICASE DDX55	AT5G05450
Eucgr.G03092	5.67e-08	0.65	PROTEIN TRICHOME BIREFRINGENCE-LIKE 33	AT2G40320
Eucgr.G03119	0.0037	-0.324661	PROTEIN NRT1/ PTR FAMILY 5.1	AT2G40460
Eucgr.G03131	1.1e-05	0.54	40S RIBOSOMAL PROTEIN S26	AT2G40510
Eucgr.G03146	3.44e-06	0.67	RHODANESE-LIKE DOMAIN-CONTAINING PROTEIN 7	AT2G40760
Eucgr.G03170	0.00959	-0.313294	ALPHA/BETA-HYDROLASE DOMAIN-CONTAINING PROTEIN	AT3G10840
Eucgr.G03172	0.00108	-0.311887	GCN5-RELATED N-ACETYLTRANSFERASE (GNAT	AT4G19985
Eucgr.G03185	3.84e-11	0.6	DNAJ HOMOLOG SUBFAMILY C MEMBER	AT3G11450
Eucgr.G03196	1.1e-07	1.15	2-KETO-3-DEOXY-6-PHOSPHOGLUCONATE ALDOLASE	NULL
Eucgr.G03212	2.22e-06	0.41	3'-5' EXONUCLEASE ERI1-RELATED	AT3G15140
Eucgr.G03213	3.13e-05	1.12	DNA-DIRECTED RNA POLYMERASE I SUBUNIT RPA2	AT1G29940
Eucgr.G03214	1e-06	0.93	PROTEIN ARGININE N-METHYLTRANSFERASE 3-RELATED	AT3G12270
Eucgr.G03224	1.99e-07	0.9	THIOREDOXIN-LIKE PROTEIN CITRX, CHLOROPLASTIC	AT3G06730
Eucgr.G03235	0.000214	-0.454186	AMIDOHYDROLASE FAMILY PROTEIN	AT3G55850
Eucgr.G03244	0.000793	0.27	TRANSLATION INITIATION FACTOR EIF-2B SUBUNIT BETA	AT3G07300
Eucgr.G03248	0.00524	-0.441745	ANNEXIN D3	AT2G38760
Eucgr.G03251	1.39e-06	0.76	U3 SMALL NUCLEOLAR RIBONUCLEOPROTEIN PROTEIN IMP4	AT1G63780
Eucgr.G03255	9.29e-05	-0.580746	XANTHOXIN DEHYDROGENASE	AT1G52340
Eucgr.G03263	0.00349	0.25	UBIQUITIN-SPECIFIC PROTEASE	AT4G30890
Eucgr.G03317	0.00705	-0.299941	DOMAIN OF UNKNOWN FUNCTION (DUF3411	AT5G12470
Eucgr.G03332	0.000315	-0.546953	SERINE PROTEASE FAMILY S10 SERINE CARBOXYPEPTIDASE	AT4G30610
Eucgr.G03357	2.24e-07	0.77	WD40 REPEAT PROTEIN	AT5G52820
Eucgr.G03399	0.00037	0.35	DNAJ HOMOLOG SUBFAMILY C MEMBER	AT5G48030
Eucgr.G03401	3.07e-10	0.65	60S RIBOSOMAL PROTEIN L6	AT1G74050
Eucgr.G03428	0.000248	-0.479635	#N/A	AT2G44350
Eucgr.H00010	3.53e-13	0.93	WAX ESTER SYNTHASE-LIKE ACYL-COA ACYLTRANSFERASE DOMAIN (WES_ACYLTRANSF	AT5G12420
Eucgr.H00026	6.21e-05	0.56	RNA RECOGNITION MOTIF. (A.K.A. RRM, RBD, OR RNP DOMAIN	AT3G23830
Eucgr.H00031	0.000588	0.92	SMALL SUBUNIT PROCESSOME COMPONENT 20 HOMOLOG	AT4G30990
Eucgr.H00044	0.00528	-0.295311	TBC1 DOMAIN FAMILY MEMBER GTPASE-ACTIVATING PROTEIN	AT1G04830
Eucgr.H00057	8.7e-06	0.52	60S RIBOSOMAL PROTEIN L13A	AT4G13170
Eucgr.H00067	0.00575	0.24	WD40 REPEAT PROTEIN MUCILAGE-MODIFIED 1	AT2G32700
Eucgr.H00072	2.93e-15	0.71	PUTATIVE PEPTIDOGLYCAN BINDING DOMAIN (PG_BINDING_1	AT4G13670
Eucgr.H00074	0.000269	0.51	U5 SNRNP-SPECIFIC PROTEIN-LIKE FACTOR AND RELATED PROTEINS // WD40 REPEAT PROTEIN	AT2G34260
Eucgr.H00109	0.00287	-0.386252	INHIBITOR OF GROWTH PROTEIN	AT3G24010
Eucgr.H00130	0.00115	0.36	CYSTEINE-RICH REPEAT SECRETORY PROTEIN 11-RELATED	AT1G04520
Eucgr.H00134	2.07e-06	0.67	50S/60S RIBOSOMAL PROTEIN L14/L23	AT3G04400
Eucgr.H00159	0.000439	0.39	CRYPTOCHROME-1	AT1G04400
Eucgr.H00189	0.00366	-0.526046	X-BOX TRANSCRIPTION FACTOR-RELATED	AT4G24000
Eucgr.H00194	0.000347	0.42	40S RIBOSOMAL PROTEIN S15-6	AT1G04270
Eucgr.H00197	1.62e-06	0.66	CRM FAMILY MEMBER 3A-RELATED	AT3G23070
Eucgr.H00201	5.33e-05	0.85	SIEVE ELEMENT OCCLUSION N-TERMINUS (SEO_N	AT3G01680
Eucgr.H00214	8.2e-05	-0.437418	RNA SPLICING PROTEIN MRS2, MITOCHONDRIAL	AT5G64560
Eucgr.H00247	0.000358	-1.44442		NULL
Eucgr.H00256	6.54e-07	-0.40961	2-ALKENAL REDUCTASE (NADP(+	AT3G03080
Eucgr.H00260	1.14e-08	1.07	2-ALKENAL REDUCTASE (NADP(+	AT3G03080
Eucgr.H00279	0.00885	-0.674876	GLUCOSYL/GLUCURONOSYL TRANSFERASES	AT2G43820
Eucgr.H00286	1.21e-06	0.43	60S RIBOSOMAL PROTEIN L5	AT3G25520
Eucgr.H00289	7.16e-07	0.99	UNCHARACTERIZED CONSERVED PROTEIN	AT1G05730
Eucgr.H00345	8.38e-05	-0.66523	ELECTRON-TRANSFERRING-FLAVOPROTEIN DEHYDROGENASE / ETF-UBIQUINONE OXIDOREDUCTASE	AT2G43400
Eucgr.H00366	1.2e-06	-0.42023	B-BOX TYPE ZINC FINGER-CONTAINING PROTEIN-RELATED	AT1G06040
Eucgr.H00371	4.98e-05	-0.418082	TETRAPYRROLE-BINDING PROTEIN, CHLOROPLASTIC	AT3G59400
Eucgr.H00376	0.000886	-0.353025	A/G-SPECIFIC ADENINE GLYCOSYLASE/ENDONUCLEASE III	AT2G31450
Eucgr.H00403	0.00105	-0.327507	PROTEIN OF UNKNOWN FUNCTION (DUF1685	AT2G31560
Eucgr.H00423	0.000886	-0.323761	PTI1-LIKE TYROSINE-PROTEIN KINASE 1-RELATED	AT3G59350
Eucgr.H00462	1.53e-08	0.37	EUKARYOTIC TRANSLATION INITIATION FACTOR 3 SUBUNIT H	AT1G10840
Eucgr.H00494	0.000364	0.44	PHOSPHOGLUCAN, WATER DIKINASE, CHLOROPLASTIC	AT5G26570
Eucgr.H00498	0.00113	-0.454442	RAS-RELATED PROTEIN RABA5B-RELATED	AT1G05810
Eucgr.H00500	0.000228	-0.824917		NULL
Eucgr.H00506	2.05e-06	0.61	PLASTIDIAL PYRUVATE KINASE 1, CHLOROPLASTIC	AT3G22960
Eucgr.H00558	2.65e-05	-0.44537	PROTEIN OF UNKNOWN FUNCTION (DUF760	AT1G48450
Eucgr.H00559	7.92e-07	-0.761372	PEROXIDASE / LACTOPEROXIDASE // ACID PHOSPHATASE / PHOSPHOMONOESTERASE	AT3G17790
Eucgr.H00563	0.00227	-0.362549	MITOCHONDRIAL ADP/ATP CARRIER PROTEINS	AT5G17400
Eucgr.H00564	0.00114	0.45	ANNEXIN	AT1G68090
Eucgr.H00588	0.000253	0.47	TRANSMEMBRANE 9 SUPERFAMILY PROTEIN	AT2G01970
Eucgr.H00595	7.95e-05	-0.374869	GLUTAMATE DECARBOXYLASE / L-GLUTAMATE 1-CARBOXY-LYASE	AT2G02010
Eucgr.H00616	0.000914	-0.506131	NUCLEOTIDE-DIPHOSPHO-SUGAR TRANSFERASE DOMAIN-CONTAINING PROTEIN-RELATED	AT5G44820
Eucgr.H00641	0.00265	0.24	E3 UBIQUITIN-PROTEIN LIGASE CIP8	AT3G19950
Eucgr.H00664	0.00113	-0.306824		AT1G73350
Eucgr.H00675	7.83e-07	-0.559415	PROTEIN OF UNKNOWN FUNCTION (DUF2996	AT2G04039
Eucgr.H00684	0.0011	-0.188513	GPN-LOOP GTPASE 3	AT4G12790
Eucgr.H00686	0.000872	-0.280507	RIBONUCLEASE 2	AT2G39780
Eucgr.H00687	2.36e-05	-0.398544	LUNG CANCER METASTASIS-RELATED LCMR1 PROTEIN	AT5G12230
Eucgr.H00690	0.000125	-0.317119	PALMITOYL-COA HYDROLASE / LONG-CHAIN FATTY-ACYL-COA HYDROLASE	AT5G48370
Eucgr.H00725	0.0018	0.38		AT5G48470
Eucgr.H00737	0.00276	0.32	AUXIN-RESPONSIVE PROTEIN-RELATED	AT3G25290
Eucgr.H00746	0.00568	-0.314849	HIT FAMILY PROTEIN 1	AT5G48545
Eucgr.H00750	4.15e-08	0.65	40S RIBOSOMAL PROTEIN S8	AT5G59240
Eucgr.H00777	8.76e-06	0.43	OLEOYL-[ACYL-CARRIER-PROTEIN] HYDROLASE / S-ACYL FATTY ACID SYNTHASE THIOESTERASE	AT3G25110
Eucgr.H00849	4.1e-13	0.88	ACETYL-COA C-ACETYLTRANSFERASE / ACETOACETYL-COA THIOLASE	AT5G47720
Eucgr.H00910	5.95e-05	-0.356119	IRON-SULFUR CLUSTER SCAFFOLD PROTEIN NFU-RELATED	AT4G01940
Eucgr.H00919	8.23e-06	-0.66482	HEAVY-METAL-ASSOCIATED DOMAIN-CONTAINING PROTEIN	AT4G08570
Eucgr.H00999	0.000148	0.41	CARBOXYPEPTIDASE REGULATORY REGION-CONTAINING	AT3G62360
Eucgr.H01002	8.13e-09	1.04	PPR REPEAT (PPR	AT1G02370
Eucgr.H01003	0.000228	-0.412809	DOMAIN OF UNKNOWN FUNCTION (DUF4033	AT4G01995
Eucgr.H01013	9.57e-07	0.64	EXPRESSED PROTEIN-RELATED	AT2G16760
Eucgr.H01051	0.00218	-0.273745	ADP RIBOSYLATION FACTOR-RELATED	AT4G02080
Eucgr.H01053	0.00207	-1.28584	DOMAIN OF UNKNOWN FUNCTION (DUF4228	AT3G03280
Eucgr.H01055	9.18e-06	0.75	BETA-D-XYLOSIDASE 2-RELATED	AT1G02640
Eucgr.H01057	7.55e-05	0.78	ALPHA/BETA-HYDROLASES SUPERFAMILY PROTEIN	AT1G02660
Eucgr.H01076	0.000432	-0.263773	PROTEIN DEHYDRATION-INDUCED 19 HOMOLOG 2-RELATED	AT4G02200
Eucgr.H01081	0.00125	0.26	FUMARATE HYDRATASE / FUMARASE	AT2G47510
Eucgr.H01084	9.57e-08	0.62	60S RIBOSOMAL PROTEIN L19	AT3G16780
Eucgr.H01090	0.0017	-1.19407		NULL
Eucgr.H01091	0.000823	-1.66487		NULL
Eucgr.H01094	4.11e-06	-0.542938	SUCROSE SYNTHASE 2	AT4G02280
Eucgr.H01095	9.41e-05	0.64	ENDOGLUCANASE 1-RELATED	AT4G02290
Eucgr.H01153	0.000209	0.62	HSPC111 PROTEIN-RELATED	AT1G02870
Eucgr.H01158	3.96e-08	0.84	TRANSLOCASE OF CHLOROPLAST 159, CHLOROPLASTIC	AT4G02510
Eucgr.H01162	0.00734	-0.284972	PROTEIN LOW PSII ACCUMULATION 1, CHLOROPLASTIC	AT1G02910
Eucgr.H01211	3.95e-06	-0.444121	DIMETHYLANILINE MONOOXYGENASE	AT1G48910
Eucgr.H01216	3.45e-09	-0.697679	RNA-BINDING PROTEIN CUGBP1/BRUNO (RRM SUPERFAMILY	AT4G03110
Eucgr.H01241	0.00754	0.74	ANTHOCYANIDIN 3-O-GLUCOSYLTRANSFERASE / URIDINE DIPHOSPHOGLUCOSE-ANTHOCYANIDIN 3-O-GLUCOSYLTRANSFERASE	AT3G50740
Eucgr.H01260	2.29e-07	1.07	DNA-DIRECTED RNA POLYMERASES III 80 KDA POLYPEPTIDE RNA POLYMERASE III SUBUNIT 5	AT5G49530
Eucgr.H01317	2.98e-09	-0.560498		AT5G26770
Eucgr.H01338	3.36e-06	-0.389605	PECTINACETYLESTERASE FAMILY PROTEIN	AT3G05910
Eucgr.H01345	0.000235	0.36	GLUTAMATE--TRNA LIGASE / GLUTAMYL-TRNA SYNTHETASE	AT5G26710
Eucgr.H01352	8.78e-19	0.79	ZINC KNUCKLE (ZF-CCHC	AT5G26742
Eucgr.H01353	2.19e-08	1.19	DOMAIN OF UNKNOWN FUNCTION (DUF4228	NULL
Eucgr.H01356	0.000604	-0.377661	F-BOX PROTEIN PP2-B1-RELATED	AT2G02230
Eucgr.H01370	0.000184	-0.502285	TELOMERIC REPEAT BINDING PROTEIN	AT5G44800
Eucgr.H01395	0.00569	-0.355521	PROTEIN PHOSPHATASE 2C 33-RELATED	AT3G02750
Eucgr.H01410	0.00113	0.5	ZINC FINGER, ZZ TYPE	AT3G24080
Eucgr.H01414	1.39e-07	0.88	SULFATE TRANSPORTER 3.1-RELATED	AT3G51895
Eucgr.H01415	0.00106	0.67	E3 UBIQUITIN LIGASE INVOLVED IN SYNTAXIN DEGRADATION // ACTIN FILAMENT-COATING PROTEIN TROPOMYOSIN	AT1G03080
Eucgr.H01461	0.00315	-0.27946	ANKYRIN REPEAT PROTEIN	AT4G35450
Eucgr.H01476	1.47e-05	1.19	INACTIVE PATATIN-LIKE PROTEIN 9-RELATED	AT3G63200
Eucgr.H01494	0.00507	-0.641428	LEGUME LECTIN DOMAIN (LECTIN_LEGB	AT2G37710
Eucgr.H01506	9.05e-08	0.54	LEUCINE--TRNA LIGASE / LEUCYL-TRNA SYNTHETASE	AT1G09620
Eucgr.H01519	6.37e-08	1.56	EID1-LIKE F-BOX PROTEIN 3	AT3G63060
Eucgr.H01524	9.43e-09	0.91	TRANSLATION FACTOR	AT4G02930
Eucgr.H01542	0.000719	0.68	EXOSOME COMPLEX COMPONENT RRP4	AT1G03360
Eucgr.H01544	0.00135	-0.628892	AUXIN-BINDING PROTEIN 1	AT4G02980
Eucgr.H01553	0.000351	-0.623342	CALCOFLUOR WHITE HYPERSENSITIVE PROTEIN PRECURSOR	AT2G48030
Eucgr.H01604	1.78e-07	-0.752444	RECEPTOR-LIKE CYTOPLASMIC KINASE VIA5	AT5G35960
Eucgr.H01687	0.000495	-0.65069	F-BOX-LIKE (F-BOX-LIKE	AT5G67140
Eucgr.H01700	4.99e-08	0.97	INOSINE-5-MONOPHOSPHATE DEHYDROGENASE RELATED	AT4G36910
Eucgr.H01754	0.00958	-0.664624		NULL
Eucgr.H01834	0.00486	0.51	DISEASE RESISTANCE PROTEIN-RELATED	AT5G17680
Eucgr.H01861	4.93e-07	-1.00038	BTB/POZ AND TAZ DOMAIN-CONTAINING PROTEIN 3	AT1G05690
Eucgr.H01863	0.000355	0.64	LETM1-LIKE PROTEIN	AT3G59820
Eucgr.H01877	0.00728	0.28	2-ALKENAL REDUCTASE (NADP(+	AT5G16990
Eucgr.H01882	0.00151	0.59	2-ALKENAL REDUCTASE (NADP(+	AT5G16990
Eucgr.H01900	0.00743	1.35	DISEASE RESISTANCE PROTEIN-RELATED	AT5G36930
Eucgr.H01938	2.38e-07	1.14		NULL
Eucgr.H01940	0.00127	-0.160632	TETRATRICOPEPTIDE REPEAT (TPR)-LIKE SUPERFAMILY PROTEIN	AT4G37210
Eucgr.H01942	8.55e-09	0.86	CDK INHIBITOR P21 BINDING PROTEIN	AT2G44510
Eucgr.H01949	0.00866	0.51	UNCHARACTERIZED CONSERVED PROTEIN	AT2G23470
Eucgr.H01969	0.00435	0.73	ZINC-FINGER DOMAIN OF MONOAMINE-OXIDASE A REPRESSOR R1	AT2G23530
Eucgr.H01972	8.17e-05	0.58	NUCLEOPORIN P58/P45 NUCLEOPORIN-LIKE PROTEIN 1	AT4G37130
Eucgr.H01988	6.21e-06	-0.446708	AUTOPHAGY-RELATED PROTEIN 101	AT5G66930
Eucgr.H02093	6.06e-10	0.64	INOSINE-5-MONOPHOSPHATE DEHYDROGENASE RELATED	AT4G36910
Eucgr.H02157	0.00757	0.47	MYB-LIKE DNA-BINDING DOMAIN (MYB_DNA-BINDING	AT5G17680
Eucgr.H02262	2.52e-05	0.89		AT2G15000
Eucgr.H02266	3.86e-09	1	METAL TRANSPORTER NRAMP2-RELATED	AT1G47240
Eucgr.H02292	4.46e-06	1.51	SCARECROW-LIKE PROTEIN 32	AT3G49950
Eucgr.H02301	0.000234	-1.09137	GLYCEROPHOSPHODIESTER PHOSPHODIESTERASE / GLYCEROPHOSPHORYL DIESTER PHOSPHODIESTERASE	AT5G38280
Eucgr.H02323	3.37e-06	0.56	EXOSOME COMPLEX COMPONENT RRP45	AT3G60500
Eucgr.H02337	0.00239	0.32	RNA HELICASE	AT4G34910
Eucgr.H02345	0.00616	-0.229461	LYSOSOMAL PRO-X CARBOXYPEPTIDASE	AT5G65760
Eucgr.H02362	0.000279	0.73	LEUCINE-RICH REPEAT-CONTAINING PROTEIN	AT1G69550
Eucgr.H02448	0.000291	-0.689451	PECTATE LYASE 5-RELATED	AT1G67750
Eucgr.H02450	3.5e-17	1.06	HSDA/SDA1-RELATED	AT1G13160
Eucgr.H02451	0.00928	0.35	SER/THR DEHYDRATASE, TRP SYNTHASE	AT3G26115
Eucgr.H02474	1.07e-09	0.8	COILIN P80	AT1G13030
Eucgr.H02484	0.00824	-0.324794	ZINC FINGER FYVE DOMAIN CONTAINING PROTEIN	AT5G14450
Eucgr.H02486	1.24e-06	-0.571623	HISTIDINE KINASE / PROTEIN KINASE (HISTIDINE	AT1G67840
Eucgr.H02493	0.000193	0.48	NPH3 FAMILY (NPH3	AT1G67900
Eucgr.H02510	0.00916	-0.236296		NULL
Eucgr.H02514	0.000427	0.59	GB	AT5G41020
Eucgr.H02521	0.000116	0.54	PPR REPEAT (PPR	AT1G60770
Eucgr.H02531	0.00344	0.4	ALPHA-GLUCAN, WATER DIKINASE / STARCH-RELATED R1 PROTEIN	AT1G10760
Eucgr.H02533	9.32e-05	-0.948598	HIGH AFFINITY NITRATE TRANSPORTER 2.5	AT1G12940
Eucgr.H02551	0.00695	0.24	CRS2-ASSOCIATED FACTOR 2, CHLOROPLASTIC	AT1G23400
Eucgr.H02625	0.000796	-0.282161	15-CIS-PHYTOENE DESATURASE / PLANT-TYPE PHYTOENE DESATURASE	AT4G14210
Eucgr.H02635	0.0013	0.92	GENOMIC DNA, CHROMOSOME 3, P1 CLONE: MYM9	AT3G23740
Eucgr.H02689	1.74e-09	-0.707502	DNAJ HOMOLOG SUBFAMILY C MEMBER	AT4G13830
Eucgr.H02731	0.000228	-1.15126	F-BOX DOMAIN (F-BOX	AT3G06240
Eucgr.H02735	5.37e-06	0.82	F-BOX DOMAIN (F-BOX	AT3G16210
Eucgr.H02741	0.000287	0.68	NO VEIN-LIKE PROTEIN-RELATED	AT4G13750
Eucgr.H02785	3.27e-05	0.59	NADH DEHYDROGENASE [UBIQUINONE] COMPLEX I, ASSEMBLY FACTOR 7 HOMOLOG	AT1G04900
Eucgr.H02789	2.88e-07	-0.65237	PURPLE ACID PHOSPHATASE 13	AT4G13700
Eucgr.H02804	0.00346	-0.745995	PLANT PROTEIN OF UNKNOWN FUNCTION (DUF247	AT3G50170
Eucgr.H02832	1.46e-08	-0.520013	ABC1 PROTEIN KINASE 6	AT3G24190
Eucgr.H02854	2.9e-08	0.44	WD REPEAT PROTEIN	AT4G18905
Eucgr.H02866	8.82e-10	1.13	CHAPERONIN	AT3G23990
Eucgr.H02879	9.97e-06	-0.397511	BETA-AMYLASE / SACCHAROGEN AMYLASE	AT3G23920
Eucgr.H02963	2.02e-07	-0.607201	PROTEIN PROTON GRADIENT REGULATION 5, CHLOROPLASTIC	AT2G05620
Eucgr.H02964	0.0016	-0.39568		AT2G33390
Eucgr.H02966	2.55e-05	0.92		AT2G33400
Eucgr.H02995	0.00693	-0.444119	50S RIBOSOMAL PROTEIN L28, CHLOROPLASTIC	AT2G33450
Eucgr.H03141	0.00106	0.48	GENOMIC DNA, CHROMOSOME 3, TAC CLONE:K14B15	AT3G23160
Eucgr.H03171	0.000421	-0.386551	AUXIN-RESPONSIVE PROTEIN IAA1-RELATED	AT1G04240
Eucgr.H03182	8.16e-07	-0.477351	CBL-INTERACTING SERINE/THREONINE-PROTEIN KINASE 7	AT3G23000
Eucgr.H03207	4.46e-05	1.16	RNA PSEUDOURIDINE SYNTHASE 4, MITOCHONDRIAL	AT3G19440
Eucgr.H03262	2.66e-06	-0.867141	PHOSPHOLIPASE D P2	AT3G16785
Eucgr.H03269	0.0028	-0.281378	TOPLESS-RELATED PROTEIN 2-RELATED	AT5G27030
Eucgr.H03271	0.00048	0.48	EUKARYOTIC TRANSLATION INITIATION FACTOR 3, THETA SUBUNIT	AT4G11420
Eucgr.H03279	1.32e-06	-0.308357	PROTEIN DEHYDRATION-INDUCED 19-RELATED	AT3G05700
Eucgr.H03281	0.00011	0.36	ARMADILLO/BETA-CATENIN-LIKE REPEATS-CONTAINING PROTEIN-RELATED	AT3G06720
Eucgr.H03284	0.00179	0.38	CALRETICULIN AND CALNEXIN	AT1G09210
Eucgr.H03286	3.23e-07	0.78	CLASS I PEPTIDE CHAIN RELEASE FACTOR	AT1G56350
Eucgr.H03308	0.00458	-0.24309	ALKALINE AND NEUTRAL INVERTASE (GLYCO_HYDRO_100	AT1G56560
Eucgr.H03309	0.000363	-1.75173		NULL
Eucgr.H03317	6.91e-05	0.9	REPLICATION FACTOR C / DNA POLYMERASE III GAMMA-TAU SUBUNIT	AT5G27740
Eucgr.H03321	0.00903	-0.496989		AT3G50910
Eucgr.H03322	0.00881	-0.336565	LIPID PHOSPHATE PHOSPHATASE EPSILON 1, CHLOROPLASTIC-RELATED	AT5G66450
Eucgr.H03343	2.89e-09	-0.913641	SALICYLATE CARBOXYMETHYLTRANSFERASE / SALICYLATE O-METHYLTRANSFERASE	AT5G66430
Eucgr.H03360	0.00904	0.65	EUKARYOTE SPECIFIC DSRNA BINDING PROTEIN	AT5G41070
Eucgr.H03378	0.00406	0.34	F-BOX ONLY PROTEIN 7	AT1G23780
Eucgr.H03381	1.24e-05	0.87	ZINC FINGER PROTEIN CONSTANS-LIKE 14-RELATED	AT2G33500
Eucgr.H03396	0.000378	-0.394248	GUANINE NUCLEOTIDE-BINDING PROTEIN SUBUNIT GAMMA 2	AT3G22942
Eucgr.H03405	0.00231	-0.917176	CALMODULIN-LIKE PROTEIN 11-RELATED	AT3G22930
Eucgr.H03423	1.04e-06	0.61	40S RIBOSOMAL PROTEIN S3A	AT4G34670
Eucgr.H03424	1.07e-06	1.06	UNCHARACTERIZED CONSERVED COILED-COIL PROTEIN	AT3G22790
Eucgr.H03435	0.00376	-0.274144	PROTEASOME SUBUNIT BETA TYPE-2	AT3G22630
Eucgr.H03445	9.54e-05	-0.713077	AMINO-ACID N-ACETYLTRANSFERASE / N-ACETYLGLUTAMATE SYNTHASE	AT2G32030
Eucgr.H03460	0.00145	-0.380594	LACTOYLGLUTATHIONE LYASE GLYOXALASE I	AT2G32090
Eucgr.H03470	9.82e-18	1.58	ANKYRIN REPEAT FAMILY PROTEIN-RELATED	AT4G03500
Eucgr.H03471	4.39e-12	1.13	ANKYRIN REPEAT FAMILY PROTEIN-RELATED	AT4G03500
Eucgr.H03482	2.68e-13	0.55	IMIDAZOLEGLYCEROL-PHOSPHATE DEHYDRATASE HIS7	AT4G14910
Eucgr.H03484	0.00865	-0.389927	PROBABLE SERINE/THREONINE-PROTEIN KINASE WNK1	AT3G04910
Eucgr.H03532	0.00252	0.65	HALOACID DEHALOGENASE-LIKE HYDROLASE	AT2G32150
Eucgr.H03559	0.00203	0.34	RAN GTPASE-ACTIVATING PROTEIN 2	AT5G19320
Eucgr.H03560	1.43e-06	0.87	DUF171 FAMILY PROTEIN	AT5G19300
Eucgr.H03572	0.000691	0.31	NEDD8-ACTIVATING COMPLEX, CATALYTIC COMPONENT UBA3	AT5G19180
Eucgr.H03577	2.08e-08	-0.41713		NULL
Eucgr.H03592	3.51e-06	0.83	HEAVY METAL TRANSPORT/DETOXIFICATION DOMAIN-CONTAINING PROTEIN	AT5G19090
Eucgr.H03605	1.28e-05	0.47	CARBOXYMETHYLENEBUTENOLIDASE / MALEYLACETATE ENOL-LACTONASE	AT3G23570
Eucgr.H03609	0.00764	0.39	CARBOXYMETHYLENEBUTENOLIDASE / MALEYLACETATE ENOL-LACTONASE	AT3G23570
Eucgr.H03623	0.00553	0.49	ARM REPEAT SUPERFAMILY PROTEIN-RELATED	AT5G18980
Eucgr.H03624	0.000904	0.48	ARM REPEAT SUPERFAMILY PROTEIN-RELATED	AT5G18980
Eucgr.H03630	0.000117	0.67	ARM REPEAT SUPERFAMILY PROTEIN-RELATED	AT5G18980
Eucgr.H03642	4.49e-08	-0.606143	[PYRUVATE, PHOSPHATE DIKINASE] KINASE / PYRUVATE, PHOSPHATE DIKINASE REGULATORY PROTEIN // PYRUVATE, PHOSPHATE DIKINASE / PYRUVATE,PHOSPHATE DIKINASE	AT4G15530
Eucgr.H03652	2.41e-17	1.45	NON-SPECIFIC SERINE/THREONINE PROTEIN KINASE / THREONINE-SPECIFIC PROTEIN KINASE	AT5G18910
Eucgr.H03662	0.00107	2.05	SUGAR TRANSPORTER ERD6-LIKE 14-RELATED	AT5G18840
Eucgr.H03767	2.64e-05	-0.602236	INACTIVE BETA-AMYLASE 9	AT5G18670
Eucgr.H03774	8.95e-05	0.72	ADENYLYL CYCLASE	AT4G15640
Eucgr.H03854	0.00168	-0.399546	CGI-141-RELATED/LIPASE CONTAINING PROTEIN	AT5G18640
Eucgr.H03869	0.00061	0.5	GTP-BINDING PROTEIN OBGC, CHLOROPLASTIC	AT5G18570
Eucgr.H03938	1.48e-11	0.54	EUKARYOTIC TRANSLATION INITIATION FACTOR 2 SUBUNIT 3	AT1G04170
Eucgr.H03968	7.78e-05	-0.472968	PROTEIN PHOSPHATASE 2C 34-RELATED	AT3G16800
Eucgr.H03970	0.00297	-0.26336	LIPASE CLASS 3 FAMILY PROTEIN	AT4G16070
Eucgr.H04001	0.00872	-0.688804	PATHOGENESIS-RELATED PROTEIN BET V I FAMILY (BET_V_1	AT1G24020
Eucgr.H04003	0.00262	-0.859254	PATHOGENESIS-RELATED PROTEIN BET V I FAMILY (BET_V_1	AT1G24020
Eucgr.H04017	0.00696	-0.873079	PATHOGENESIS-RELATED PROTEIN BET V I FAMILY (BET_V_1	AT1G24020
Eucgr.H04025	5.19e-11	0.64	ARMADILLO/BETA-CATENIN-LIKE REPEATS-CONTAINING PROTEIN-RELATED	AT3G06720
Eucgr.H04042	1.03e-06	-0.429638	PRE-MRNA SPLICING FACTOR	AT3G17040
Eucgr.H04045	6.07e-08	0.72	ATP CITRATE SYNTHASE / CITRIC CLEAVAGE ENZYME	AT5G49460
Eucgr.H04046	8.47e-07	-0.416373	PAS DOMAIN-CONTAINING PROTEIN TYROSINE KINASE	AT5G49470
Eucgr.H04080	7.03e-07	-0.437998	BETA-GLUCOSIDASE-LIKE SFR2, CHLOROPLASTIC	AT3G06510
Eucgr.H04087	0.000104	-0.396661	PROTEIN PHOSPHATASE 2C 43-RELATED	AT1G48040
Eucgr.H04092	1.95e-09	-0.831361	POLYGALACTURONASE / PECTINASE	AT1G48100
Eucgr.H04111	1.8e-05	-0.561555	AUTOPHAGY-RELATED PROTEIN 8H	AT3G06420
Eucgr.H04118	0.000904	0.46	PROTEIN KINASE FAMILY PROTEIN	AT1G56720
Eucgr.H04122	1.08e-13	-0.83212	[PYRUVATE DEHYDROGENASE (ACETYL-TRANSFERRING	AT3G06483
Eucgr.H04124	3.21e-20	1.23	50S RIBOSOMAL PROTEIN L3	AT3G17465
Eucgr.H04128	2.53e-13	0.88	PROTEIN Y71H10B.1, ISOFORM C	AT5G48960
Eucgr.H04136	1.2e-12	-0.45496	GUANINE DEAMINASE / GUANINE AMINASE	AT5G28050
Eucgr.H04138	6.12e-07	-0.626998	PALMITOYL-COA HYDROLASE.	AT1G48320
Eucgr.H04207	0.00138	0.71	DOMAIN OF UNKNOWN FUNCTION (DUF4409	AT5G18460
Eucgr.H04217	4.02e-05	0.76	FTSH EXTRACELLULAR PROTEASE FAMILY PROTEIN	AT3G04340
Eucgr.H04224	0.000658	0.96		AT5G44040
Eucgr.H04236	1.04e-22	-0.996805	L-THREONINE ALDOLASE / L-THREONINE ACETALDEHYDE-LYASE	AT1G08630
Eucgr.H04253	9.18e-06	0.77	RUBISCO ACCUMULATION FACTOR 1, CHLOROPLASTIC-RELATED	AT3G04550
Eucgr.H04372	0.00329	0.75	ALDO/KETO REDUCTASE	AT1G60690
Eucgr.H04376	2.7e-05	0.61	ALDO/KETO REDUCTASE	AT1G60690
Eucgr.H04387	4.37e-07	0.76	40S RIBOSOMAL PROTEIN S24	AT5G28060
Eucgr.H04394	8.6e-13	-1.33702	BIFUNCTIONAL L-3-CYANOALANINE SYNTHASE/CYSTEINE SYNTHASE D1-RELATED	AT2G43750
Eucgr.H04395	0.00215	-0.411296		NULL
Eucgr.H04416	3.14e-13	1.11	PROTEIN NOL-5	AT3G05060
Eucgr.H04431	0.000261	-0.6216		AT5G27290
Eucgr.H04448	0.0021	-0.470489	NUCLEAR TRANSPORT FACTOR 2-LIKE PROTEIN	AT1G27970
Eucgr.H04452	0.000578	-0.316035	GLUTATHIONE SYNTHASE / GSH SYNTHETASE	AT5G27380
Eucgr.H04471	0.00696	0.63	PROTEIN KINASE DOMAIN-CONTAINING PROTEIN	AT1G54820
Eucgr.H04478	0.00106	1.09	BTB/POZ DOMAIN (BTB	AT5G64330
Eucgr.H04501	0.00577	-0.710534		NULL
Eucgr.H04547	7.01e-09	0.59	SERINE/THREONINE-PROTEIN PHOSPHATASE PP1 ISOZYME 8-RELATED	AT5G27840
Eucgr.H04606	8.54e-07	0.65	PEPTIDYL-PROLYL CIS-TRANS ISOMERASE D	AT5G13120
Eucgr.H04608	4.33e-24	-1.57992	[PROTEIN-PII] URIDYLYLTRANSFERASE / URIDYLYL REMOVING ENZYME	AT1G69040
Eucgr.H04622	7.84e-06	-0.900078	PROTEIN OF UNKNOWN FUNCTION (DUF3339	AT5G08391
Eucgr.H04640	0.000259	-0.48096	RUBBER ELONGATION FACTOR PROTEIN (REF	AT1G67360
Eucgr.H04652	9.71e-08	-0.535727	KELCH MOTIF (KELCH_1	AT1G67480
Eucgr.H04666	1.88e-06	0.66	3-OXOACYL-[ACYL-CARRIER-PROTEIN] REDUCTASE, CHLOROPLASTIC	AT1G24360
Eucgr.H04690	0.00987	-0.220703	PROTEASE M3 THIMET OLIGOPEPTIDASE-RELATED	AT1G67700
Eucgr.H04729	0.000982	-0.46015	ALPHA/BETA-HYDROLASES SUPERFAMILY PROTEIN	AT4G24380
Eucgr.H04756	1.54e-05	-0.59297	CYANOHYDRIN BETA-GLUCOSYLTRANSFERASE / URIDINE DIPHOSPHOGLUCOSE:ALDEHYDE CYANOHYDRIN BETA-GLUCOSYLTRANSFERASE	AT1G22360
Eucgr.H04759	0.00658	0.65	GLUCOSYL/GLUCURONOSYL TRANSFERASES	AT1G22360
Eucgr.H04762	1.85e-06	-0.581909	GLUCOSYL/GLUCURONOSYL TRANSFERASES	AT1G22360
Eucgr.H04767	5.18e-05	-0.407251	ALPHA/BETA HYDROLASE FOLD-CONTAINING PROTEIN	AT4G39955
Eucgr.H04776	0.00201	-0.318863	PROTEASOME SUBUNIT ALPHA TYPE-4	AT3G22110
Eucgr.H04783	1.09e-08	0.77	CALMODULIN-BINDING TRANSCRIPTION ACTIVATOR CAMTA	AT2G22300
Eucgr.H04787	1.13e-07	0.88	ANNEXIN D1-RELATED	AT5G65020
Eucgr.H04827	0.00826	0.64	GENOMIC DNA, CHROMOSOME 3, P1 CLONE: MRC8	AT3G18180
Eucgr.H04882	0.00107	0.53	N-ACETYLTRANSFERASE 10	AT1G10490
Eucgr.H04883	0.00153	0.46	TETRATRICOPEPTIDE REPEAT (TPR_19	AT4G39470
Eucgr.H04929	0.00946	-0.842772	PROTEIN KINASE DOMAIN (PKINASE	AT1G34300
Eucgr.H04933	0.00426	-0.280196	SERINE/THREONINE-PROTEIN KINASE WNK6-RELATED	AT3G18750
Eucgr.H04941	0.00104	0.5	RIBOSOMAL PROTEIN L17	AT5G09770
Eucgr.H04951	0.00953	-0.814536	ALCOHOL DEHYDROGENASE RELATED	AT1G77120
Eucgr.H04958	0.00315	0.65	CYSTEINE DESULFURASE / CYSTEINE DESULFURYLASE	AT1G08490
Eucgr.H04960	2.16e-05	0.55	AAA-TYPE ATPASE FAMILY PROTEIN	AT5G64580
Eucgr.H04961	0.00338	0.8		AT4G33467
Eucgr.H04975	0.00735	1.08	NUCLEOLAR COMPLEX PROTEIN 4	AT2G17250
Eucgr.H04993	2.87e-09	0.77	PPR REPEAT (PPR	AT1G79490
Eucgr.H04994	0.00485	-0.253061	PEPTIDASE M20 FAMILY MEMBER	AT4G38225
Eucgr.H04995	0.00197	-0.418824		AT4G35320
Eucgr.H05012	2.3e-09	0.71	MITOCHONDRIAL TRANSCRIPTION TERMINATION FACTOR FAMILY PROTEIN	AT4G38160
Eucgr.H05055	0.00017	0.72	UNCHARACTERIZED CONSERVED PROTEIN, CONTAINS TPR REPEATS	AT5G17270
Eucgr.H05056	0.00871	0.24	PROTEIN SUPPRESSOR OF GENE SILENCING 3	AT5G23570
Eucgr.H05062	2.32e-07	-0.738505	CHLORIDE CHANNEL PROTEIN CLC-C	AT5G49890
Eucgr.H05065	0.0041	-0.307037	AMMONIUM TRANSPORTER 2	AT2G38290
Eucgr.H05067	8.61e-05	-0.454487	AMMONIUM TRANSPORTER 2	AT2G38290
Eucgr.H05083	6.91e-05	0.71		NULL
Eucgr.H05117	0.00586	-0.233119	REGULATOR OF CHROMOSOME CONDENSATION	AT5G63860
Eucgr.H05125	0.00219	0.78	PROPROTEIN CONVERTASE SUBTILISIN/KEXIN	AT5G67090
Eucgr.H05144	0.00111	0.67	ANKYRIN REPEAT FAMILY PROTEIN-RELATED	AT4G10720
Eucgr.I00052	6.46e-06	-0.638801	POLYKETIDE CYCLASE / DEHYDRASE AND LIPID TRANSPORT (POLYKETIDE_CYC	AT5G08720
Eucgr.I00094	1.54e-05	-0.580077	POLYKETIDE CYCLASE / DEHYDRASE AND LIPID TRANSPORT (POLYKETIDE_CYC	AT5G08720
Eucgr.I00111	1.57e-05	0.42	PROTEIN OF UNKNOWN FUNCTION (DUF3727	AT4G33480
Eucgr.I00112	0.000579	0.4	GLUCAN 1,3-ALPHA-GLUCOSIDASE / EXO-1,3-ALPHA-GLUCANASE	AT5G63840
Eucgr.I00121	0.000998	-0.312441	SIRTUIN 4 AND RELATED CLASS II SIRTUINS (SIR2 FAMILY	AT5G09230
Eucgr.I00129	0.000462	0.88	PPR REPEAT (PPR	AT1G13630
Eucgr.I00184	0.005	-0.397512	COPINE	AT5G63970
Eucgr.I00190	2.83e-18	-1.29153	ABC TRANSPORTER G FAMILY MEMBER 5	AT2G13610
Eucgr.I00199	0.000537	-0.389058	PECTIN LYASE-LIKE SUPERFAMILY PROTEIN	AT4G33440
Eucgr.I00200	0.000382	-0.718965	PHOTOSYSTEM I REACTION CENTER SUBUNIT N, CHLOROPLASTIC	AT5G64040
Eucgr.I00201	5.61e-17	0.97	SWIM ZINC FINGER (SWIM	AT1G60560
Eucgr.I00206	0.000379	0.58	PHOSPHORIBOSYLFORMYLGLYCINAMIDINE SYNTHASE / PHOSPHORIBOSYLFORMYLGLYCINAMIDINE SYNTHETASE	AT1G74260
Eucgr.I00227	3.64e-29	1.07	GENOMIC DNA, CHROMOSOME 3, P1 CLONE: MVE11	AT3G18680
Eucgr.I00260	1.52e-05	1.48	EMB	AT5G09840
Eucgr.I00293	0.000972	0.75		NULL
Eucgr.I00320	9.98e-12	-0.960298	CLEAVAGE SITE FOR PATHOGENIC TYPE III EFFECTOR AVIRULENCE FACTOR AVR	AT5G09960
Eucgr.I00408	0.00575	-0.413749	ALUMINUM-ACTIVATED MALATE TRANSPORTER 4-RELATED	AT1G25480
Eucgr.I00437	0.00623	0.26	CYCLIN-DEPENDENT KINASE C-2	AT5G10270
Eucgr.I00441	0.00153	-0.394628	60S RIBOSOMAL PROTEIN L35/50S RIBOSOMAL PROTEIN L29	AT5G65220
Eucgr.I00493	0.00168	0.58	GLUCOSYL/GLUCURONOSYL TRANSFERASES	AT4G34131
Eucgr.I00534	1.78e-06	0.78	40S RIBOSOMAL PROTEIN S6	AT5G10360
Eucgr.I00543	0.000881	0.69	PROTEIN SINGED	NULL
Eucgr.I00544	7.19e-10	1.19	RING FINGER DOMAIN-CONTAINING	AT5G27420
Eucgr.I00554	4.35e-06	0.47	PROTEIN CURVATURE THYLAKOID 1D, CHLOROPLASTIC	AT4G38100
Eucgr.I00559	3.99e-05	1.21	FK506-BINDING PROTEIN 15	AT4G38070
Eucgr.I00651	5.84e-05	0.51	CYSTEINE DESULFURASE / CYSTEINE DESULFURYLASE	AT5G65720
Eucgr.I00662	0.000146	0.31	CHAPERONIN	AT3G20050
Eucgr.I00676	8.94e-11	-1.04681	PHYTOSULFOKINES 2-RELATED	AT3G49780
Eucgr.I00692	6.09e-11	0.87	RUVB-RELATED REPTIN AND PONTIN	AT5G67630
Eucgr.I00694	0.00187	0.34	ADIPONECTIN RECEPTOR PROTEIN	AT4G37680
Eucgr.I00699	0.00543	-0.352022	ADP RIBOSYLATION FACTOR-RELATED	AT3G49870
Eucgr.I00708	2.44e-05	0.63	60S RIBOSOMAL PROTEIN L26 FAMILY MEMBER	AT3G49910
Eucgr.I00715	6.93e-20	-0.622754	BTB/POZ DOMAIN (BTB	AT5G67385
Eucgr.I00716	1.17e-05	1.1		AT5G67390
Eucgr.I00744	0.000685	0.38	ISOFLAVONE 2'-HYDROXYLASE / ISOFLAVONE 2'-MONOOXYGENASE	AT4G37370
Eucgr.I00749	8.33e-05	-1.12045	CYTOCHROME P450 81D1-RELATED	AT4G37370
Eucgr.I00778	0.00429	0.35	PROTEIN TYROSINE KINASE (PKINASE_TYR	AT2G23200
Eucgr.I00845	0.00226	-0.827145	ATAXIN-10	AT4G00231
Eucgr.I00879	0.000281	-0.343564	CYSTEINE PROTEASE FAMILY C1-RELATED	AT1G47128
Eucgr.I00892	0.000105	-0.599456	FLORAL HOMEOTIC PROTEIN APETALA 2	AT4G36920
Eucgr.I00907	0.00104	-0.321433	NICOTINATE PHOSPHORIBOSYLTRANSFERASE / NICOTINIC ACID PHOSPHORIBOSYLTRANSFERASE	AT2G23420
Eucgr.I00930	8.63e-08	0.44	RED CHLOROPHYLL CATABOLITE REDUCTASE / RED CHL CATABOLITE REDUCTASE	AT4G37000
Eucgr.I00969	0.00994	-0.482684	PATATIN-LIKE PHOSPHOLIPASE (PATATIN	AT4G37060
Eucgr.I00971	0.000703	-0.609856	CA2+-INDEPENDENT PHOSPHOLIPASE A2	AT4G37060
Eucgr.I00975	1.08e-08	0.95	RIBOSOMAL PROTEIN TL5, C-TERMINAL DOMAIN (RIBOSOMAL_TL5_C	AT5G66860
Eucgr.I01008	0.00625	-0.607494	PREDICTED HYDROLASE/ACYLTRANSFERASE (ALPHA/BETA HYDROLASE SUPERFAMILY	AT2G23620
Eucgr.I01015	0.00205	0.6	WINS1, 2 PROTEIN	AT3G50430
Eucgr.I01046	3.25e-05	-1.33944		AT4G33800
Eucgr.I01065	0.000258	0.47	RNA RECOGNITION MOTIF. (A.K.A. RRM, RBD, OR RNP DOMAIN	AT5G54580
Eucgr.I01083	1.47e-15	1.36	PPR REPEAT FAMILY (PPR_2	AT5G02860
Eucgr.I01085	7.02e-07	0.5	PROTEIN OF UNKNOWN FUNCTION (DUF620	AT3G19540
Eucgr.I01090	2.49e-10	0.93		AT2G15000
Eucgr.I01102	7.53e-17	-0.866286	TRIACYLGLYCEROL LIPASE 1	AT2G15230
Eucgr.I01129	0.000119	0.3	RNA RECOGNITION MOTIF. (A.K.A. RRM, RBD, OR RNP DOMAIN	AT4G34110
Eucgr.I01136	0.0022	-0.527183	F14J22.5 PROTEIN-RELATED	AT3G19310
Eucgr.I01138	0.000127	-0.357773	LIMKAIN B LKAP	AT2G15560
Eucgr.I01139	0.00752	-0.361687	FERRIC-CHELATE REDUCTASE (NADH	AT5G49740
Eucgr.I01141	3.41e-05	-0.620426	FERRIC-CHELATE REDUCTASE (NADH	AT5G49730
Eucgr.I01144	0.00127	-0.520851	FERRIC-CHELATE REDUCTASE (NADH	AT5G49730
Eucgr.I01148	3.67e-06	-0.749883	FERREDOXIN--NITRITE REDUCTASE, CHLOROPLASTIC	AT2G15620
Eucgr.I01150	3.88e-05	0.6	LAG1 LONGEVITY ASSURANCE HOMOLOG 2	AT3G19260
Eucgr.I01171	0.00034	0.93	PPR REPEAT FAMILY (PPR_2	AT5G39710
Eucgr.I01174	0.00206	0.51	PEPTIDYL-PROLYL CIS-TRANS ISOMERASE CYP40	AT2G15790
Eucgr.I01182	4.3e-06	0.48	N-ACETYL-GAMMA-GLUTAMYL-PHOSPHATE REDUCTASE / NAGSA DEHYDROGENASE	AT2G19940
Eucgr.I01209	0.00506	0.54		AT2G15890
Eucgr.I01228	0.0019	-0.643538	F-BOX AND WD40 DOMAIN PROTEIN	AT3G18950
Eucgr.I01255	3.84e-11	-1.22499	POLYOL TRANSPORTER 5	AT3G18830
Eucgr.I01270	0.000237	0.76		AT4G39300
Eucgr.I01279	1.18e-10	0.63	STEROL REGULATORY ELEMENT-BINDING PROTEIN	AT4G34530
Eucgr.I01280	3.65e-12	1.17	PRE-RRNA PROCESSING PROTEIN FTSJ3	AT4G25730
Eucgr.I01295	0.000426	0.65	EXPRESSED PROTEIN	AT2G21440
Eucgr.I01305	5.58e-06	-0.382976	CYSTEINE PROTEINASE RD19A-RELATED	AT4G39090
Eucgr.I01312	0.0017	-0.414281	XYLULOSE KINASE-RELATED	AT2G21370
Eucgr.I01313	0.00161	-0.507567	ENHANCED DISEASE SUSCEPTIBILITY 5-RELATED	AT2G21340
Eucgr.I01328	1.74e-05	-0.482699	B-BOX TYPE ZINC FINGER-CONTAINING PROTEIN	AT4G38960
Eucgr.I01329	0.000816	-0.306918	ATP BINDING MICROTUBULE MOTOR FAMILY PROTEIN	AT2G21300
Eucgr.I01368	0.00767	0.45	EF-HAND CONTAINING PROTEIN-LIKE	AT4G38810
Eucgr.I01374	7.86e-10	0.41	TRIOSEPHOSPHATE ISOMERASE, CHLOROPLASTIC	AT2G21170
Eucgr.I01379	0.000338	0.66	GLYCINE-RICH PROTEIN	AT4G38710
Eucgr.I01402	0.00144	0.46	PROPROTEIN CONVERTASE SUBTILISIN/KEXIN	AT4G34980
Eucgr.I01404	0.00628	0.37	SENESCENCE-ASSOCIATED PROTEIN (SENESCENCE	AT2G17840
Eucgr.I01421	0.00249	-0.436048	CDP-DIACYLGLYCEROL--INOSITOL 3-PHOSPHATIDYLTRANSFERASE / PHOSPHATIDYLINOSITOL SYNTHASE	AT1G68000
Eucgr.I01422	1.14e-07	0.37	EXPRESSED PROTEIN-RELATED	AT2G16800
Eucgr.I01432	2.31e-11	-0.550598	EXPRESSED PROTEIN-RELATED	AT2G16900
Eucgr.I01458	3.97e-06	-0.398561	MAJOR FACILITATOR PROTEIN	AT2G16990
Eucgr.I01546	3e-07	0.45	AT-RICH INTERACTIVE DOMAIN-CONTAINING PROTEIN ARID DOMAIN- CONTAINING PROTEIN DEAD RINGER PROTEIN B-CELL REGULATOR OF IGH TRANSCRIPTION BRIGHT	AT2G17410
Eucgr.I01551	0.000118	-0.495154	PHOTOTROPIN-2	AT5G58140
Eucgr.I01565	1.79e-05	0.47	TYROSYL-TRNA SYNTHETASE	AT3G02660
Eucgr.I01567	5.72e-07	0.99	C1ORF73 PROTEIN	AT4G20060
Eucgr.I01571	4.44e-11	-0.427709	UNCHARACTERIZED CONSERVED PROTEIN	AT3G26670
Eucgr.I01572	1.45e-07	-0.800676	DNA CROSS-LINK REPAIR 1A PROTEIN	AT3G26680
Eucgr.I01574	2.27e-11	0.89	DEAD/DEAH BOX HELICASE-RELATED	AT3G02060
Eucgr.I01579	2.27e-15	1.18	NARINGENIN-CHALCONE SYNTHASE / FLAVONONE SYNTHASE	AT5G13930
Eucgr.I01605	0.000169	0.32	ASPARTATE KINASE / ASPARTOKINASE	AT3G02020
Eucgr.I01611	8.31e-06	0.42	TRANSLOCON-ASSOCIATED PROTEIN, BETA SUBUNIT PRECURSOR TRAP-BETA SIGNAL SEQUENCE RECEPTOR BETA SUBUNIT	AT5G14030
Eucgr.I01612	0.00241	0.4	NITRATE, FROMATE, IRON DEHYDROGENASE	AT4G25040
Eucgr.I01618	0.000387	-0.386848	INACTIVE SHIKIMATE KINASE LIKE 1, CHLOROPLASTIC-RELATED	AT3G26900
Eucgr.I01620	2.2e-16	-1.63091	RELATED TO MULTIFUNCTIONAL CYCLIN-DEPENDENT KINASE-RELATED	AT3G02040
Eucgr.I01624	0.00241	-0.363711	UBIQUITIN-LIKE PROTEIN 3 HCG-1 PROTEIN	AT3G26980
Eucgr.I01627	0.00013	-0.409634	ACR6	AT3G01990
Eucgr.I01635	0.0046	-0.563358		AT3G01960
Eucgr.I01645	1.21e-05	-0.713168		AT3G27050
Eucgr.I01663	0.00188	0.64	RIBOSOME RECYCLING FACTOR	AT3G01800
Eucgr.I01667	0.00019	-1.55124	GALACTOSE OXIDASE, CENTRAL DOMAIN (KELCH_4	AT1G51540
Eucgr.I01690	4.37e-07	1.05	PPR REPEAT (PPR	AT3G54980
Eucgr.I01692	6.92e-06	-0.354882	UBX-RELATED	AT3G27310
Eucgr.I01701	1.49e-07	0.72	ATP SYNTHASE MITOCHONDRIAL F1 COMPLEX ASSEMBLY FACTOR 2/ATP12 PROTEIN, MITOCHONDRIAL PRECURSOR	AT5G40660
Eucgr.I01705	2.26e-05	0.68	CCT MOTIF (CCT	AT5G14370
Eucgr.I01706	9.27e-05	0.54	KUB3-PROV PROTEIN	AT3G03420
Eucgr.I01716	2.22e-06	-0.557872	METHYLTRANSFERASE	AT3G01660
Eucgr.I01734	4.51e-08	1.43	GENOMIC DNA, CHROMOSOME 3, P1 CLONE: MMJ24	AT3G27550
Eucgr.I01748	3.46e-10	0.63	PESCADILLO - RELATED	AT5G14520
Eucgr.I01749	0.0072	-0.285715	SERINE/THREONINE-PROTEIN KINASE STE7	AT5G40440
Eucgr.I01766	1.41e-07	1.22	TRNA (ADENINE(58	AT5G14600
Eucgr.I01775	8.02e-07	0.55	DEAD-BOX ATP-DEPENDENT RNA HELICASE 40	AT5G14610
Eucgr.I01791	5.17e-05	0.78	TRANSCRIPTION FACTOR MYB23-RELATED	AT5G40330
Eucgr.I01792	0.00101	-0.330992	PROTEASE DO-LIKE 1, CHLOROPLASTIC	AT3G27925
Eucgr.I01794	3.02e-08	-0.803371	L-ASPARTATE OXIDASE / LASPO	AT5G14760
Eucgr.I01830	0.00296	-0.356011	EAMA-LIKE TRANSPORTER FAMILY (EAMA	AT3G28050
[truncated: 670 more rows]

## Sheet: DEGs K "Rainfalls"
K-fertilized leaves: DEGs in response to rainfall reduction						Biological Process Enrichment in DEGs Up regulated							Biological Process Enrichment of DEGs down-regulated								Kegg pathway Enrichment of DEGs up-regulated						Protein domain Enrichment of DEGs up-regulated				Protein domain Enrichment of DEGs down-regulated
DEGs	FDR	log2Fold	Sequence Description	Arabidopsis annotation		GO-ID	p-value	corr p-value	Description	Gene number	Gene List		GO-ID	p-value	corr p-value	Description	Gene number	Gene List			Term	Count	%	P-Value	Benjamini		Term	P-Value	Benjamini		Term	P-Value	Benjamini
Eucgr.L03739	0.00529969	1.31536	0			9987	4.18e-11	4.4e-08	cellular process	197	AT3G11964|AT5G44030|AT1G61480|AT1G63660|AT3G57040|AT1G30620|AT5G13520|AT1G27440|AT1G61800|AT1G53050|AT5G35790|AT5G54190|AT2G34640|AT1G55370|AT3G26410|AT1G61490|AT1G11310|AT2G01830|AT5G12200|AT3G13470|AT1G75090|AT5G17790|AT1G80460|AT1G66950|AT1G09240|AT1G32100|AT1G17500|AT1G32900|AT5G54770|AT5G56950|AT4G18780|AT5G57360|AT2G33770|AT5G17420|AT3G57150|AT4G24000|AT4G36220|AT5G05690|AT3G14460|AT4G31210…		9414	1.39e-05	0.00618	response to water deprivation	13	AT4G00430|AT4G39090|AT4G24960|AT1G58440|AT1G32640|AT4G02380|AT1G56600|AT3G05700|AT3G23920|AT2G05620|AT1G47128|AT1G78380|AT1G80710			Ribosome biogenesis in eukaryotes	14	2,6	1,6E-6	1,2E-4		Tetratricopeptide-like helical	1,5E-4	1,1E-1		Alpha/beta hydrolase fold-1	1,9E-4	1,0E-1
Eucgr.A00641	0.00474567	-0.630955				8152	1.08e-09	5.66e-07	metabolic process	181	AT1G34260|AT3G11964|AT5G44030|AT1G61480|AT5G14580|AT5G23210|AT1G63660|AT1G31710|AT4G03230|AT2G19870|AT1G30620|AT4G37000|AT5G13520|AT1G27440|AT2G38280|AT1G61800|AT2G03200|AT1G53050|AT5G35790|AT5G54190|AT3G02580|AT2G34640|AT1G15510|AT1G55370|AT5G24010|AT2G15820|AT3G22330|AT3G26410|AT1G61490|AT3G58660|AT4G04670|AT1G51940|AT5G07010|AT2G01830|AT5G12200|AT3G20440|AT4G14910|AT1G74960|AT3G13470|AT2G27920…		42221	2.08e-05	0.00618	response to chemical stimulus	51	AT3G09600|AT3G51860|AT1G32640|AT1G18330|AT4G02380|AT5G59845|AT1G69040|AT5G35630|AT1G74670|AT1G29500|AT2G05620|AT5G50350|AT5G43700|AT5G20820|AT4G00430|AT1G58440|AT4G09600|AT2G21340|AT3G17790|AT1G70000|AT1G47128|AT2G43750|AT1G80710|AT4G26850|AT4G39090|AT3G53620|AT5G54610|AT1G52827|AT3G05700|AT1G13740|AT5G56550|AT1G75580|AT3G60190|AT4G03520|AT3G05550|AT4G24960|AT1G60420|AT1G05470|AT3G54320|AT5G17300…			Pyrimidine metabolism	8	1,5	3,0E-2	6,9E-1		Cellulose synthase	2,6E-4	9,7E-2		Zinc finger, B-box	2,8E-4	7,7E-2
Eucgr.A00727	0.00298299	0.295233		AT3G51580		9832	9.3e-09	3.26e-06	plant-type cell wall biogenesis	11	AT2G38080|AT2G37090|AT5G44030|AT3G55340|AT1G27440|AT5G17420|AT4G18780|AT1G55850|AT5G15630|AT5G42080|AT1G30620		9415	2.16e-05	0.00618	response to water	13	AT4G00430|AT4G39090|AT4G24960|AT1G58440|AT1G32640|AT4G02380|AT1G56600|AT3G05700|AT3G23920|AT2G05620|AT1G47128|AT1G78380|AT1G80710			Thiamine metabolism	3	0,6	3,2E-2	5,6E-1		General substrate transporter	1,1E-3	2,5E-1		Galactose-binding domain-like	4,1E-3	5,4E-1
Eucgr.A00822	0.00455054	0.316683		AT1G18850		44238	1.77e-08	3.83e-06	primary metabolic process	154	AT1G34260|AT3G11964|AT5G44030|AT1G61480|AT5G14580|AT5G23210|AT1G63660|AT4G03230|AT2G19870|AT1G30620|AT5G13520|AT1G27440|AT2G38280|AT2G03200|AT1G53050|AT5G35790|AT3G02580|AT2G34640|AT1G15510|AT5G24010|AT2G15820|AT3G22330|AT1G61490|AT3G58660|AT4G04670|AT1G51940|AT5G07010|AT2G01830|AT5G12200|AT3G20440|AT4G14910|AT1G74960|AT3G13470|AT2G27920|AT3G52600|AT1G77550|AT1G75090|AT2G28450|AT4G15440|AT2G40120…										RNA degradation	7	1,3	6,9E-2	7,4E-1		Pentatricopeptide repeat	1,1E-3	2,0E-1		Tetraspanin	7,9E-3	6,7E-1
Eucgr.A00967	0.00075591	0.370178		AT3G49490		42546	1.82e-08	3.83e-06	cell wall biogenesis	12	AT2G38080|AT5G54690|AT2G37090|AT5G44030|AT3G55340|AT1G27440|AT5G17420|AT4G18780|AT1G55850|AT5G15630|AT5G42080|AT1G30620																DNA/RNA helicase, DEAD/DEAH box type, N-terminal	1,4E-3	2,0E-1		Glycoside hydrolase, superfamily	1,1E-2	7,3E-1
Eucgr.A01165	8.42214e-06	-0.928082		AT2G42760		44264	3.29e-08	5.77e-06	cellular polysaccharide metabolic process	15	AT5G44030|AT5G17420|AT5G17520|AT1G55850|AT3G52180|AT4G23990|AT4G24000|AT5G54690|AT2G37090|AT1G32900|AT1G27440|AT5G01360|AT1G69830|AT4G18780|AT4G39210										Kegg pathway Enrichment in DEGs down-regulated						CCAAT-binding factor	1,5E-3	1,8E-1		Glycoside hydrolase, catalytic domain	1,2E-2	6,8E-1
Eucgr.A01170	0.000205377	-0.783691		AT5G03120		9628	4.08e-08	6.13e-06	response to abiotic stimulus	49	AT3G51780|AT1G59960|AT3G23990|AT5G09590|AT4G40060|AT1G29390|AT1G15510|AT4G24020|AT4G31710|AT5G17520|AT3G22330|AT2G01830|AT3G46970|AT3G12580|AT5G11270|AT1G47128|AT1G05200|AT2G46340|AT4G26850|AT3G51480|AT5G15450|AT4G24190|AT5G26660|AT1G59940|AT4G35090|AT4G08500|AT1G08190|AT1G68050|AT3G19820|AT5G54770|AT5G12250|AT4G18780|AT4G19230|AT2G04030|AT5G57360|AT4G34110|AT3G55730|AT3G03250|AT1G15690|AT1G56600…																Major facilitator superfamily domain	2,0E-3	2,0E-1		Protein of unknown function DUF3049	1,2E-2	6,4E-1
Eucgr.A01183	0.001865	-0.400182				70882	5.53e-08	6.64e-06	cellular cell wall organization or biogenesis	12	AT2G38080|AT5G54690|AT2G37090|AT5G44030|AT3G55340|AT1G27440|AT5G17420|AT4G18780|AT1G55850|AT5G15630|AT5G42080|AT1G30620										Term	Count	%	P-Value	Benjamini		Small-subunit processome, Utp12	3,0E-3	2,6E-1		Glycoside hydrolase, family 10	1,5E-2	6,6E-1
Eucgr.A01429	0.00729261	-0.447144				9834	5.67e-08	6.64e-06	secondary cell wall biogenesis	7	AT2G38080|AT2G37090|AT5G44030|AT1G27440|AT5G17420|AT4G18780|AT5G15630										Sulfur metabolism	5	1,2	3,5E-3	2,1E-1		WD40 repeat	3,0E-3	2,4E-1		Myb domain, plants	1,6E-2	6,5E-1
Eucgr.A01506	0.000719115	-0.665624		AT2G36295		33692	1.04e-07	1.1e-05	cellular polysaccharide biosynthetic process	12	AT5G54690|AT2G37090|AT5G44030|AT1G32900|AT1G27440|AT5G17420|AT5G01360|AT4G18780|AT1G55850|AT4G39210|AT4G23990|AT4G24000										Stilbenoid, diarylheptanoid and gingerol biosynthesis	5	1,2	1,4E-2	3,8E-1		WD40/YVTN repeat-like-containing domain	4,2E-3	2,8E-1		CRAL/TRIO, N-terminal domain	1,6E-2	6,1E-1
Eucgr.A01816	0.00198399	-0.524167		AT4G28290		44237	1.49e-07	1.43e-05	cellular metabolic process	144	AT1G34260|AT3G11964|AT5G44030|AT1G61480|AT5G14580|AT1G63660|AT4G03230|AT2G19870|AT1G30620|AT4G37000|AT5G13520|AT1G27440|AT2G38280|AT1G61800|AT1G53050|AT5G35790|AT5G54190|AT2G34640|AT1G15510|AT1G55370|AT5G24010|AT2G15820|AT3G22330|AT3G26410|AT1G61490|AT3G58660|AT4G04670|AT1G51940|AT5G07010|AT2G01830|AT5G12200|AT4G14910|AT1G74960|AT3G13470|AT1G77550|AT1G75090|AT2G28450|AT4G15440|AT2G40120|AT3G52890…										Nicotinate and nicotinamide metabolism	3	0,7	2,5E-2	4,3E-1		GTP binding domain	5,6E-3	3,4E-1		Myb domain	1,8E-2	6,1E-1
Eucgr.A02288	5.90971e-05	-0.848496				5976	1.69e-07	1.48e-05	polysaccharide metabolic process	15	AT5G44030|AT5G17420|AT5G17520|AT1G55850|AT3G52180|AT4G23990|AT4G24000|AT5G54690|AT2G37090|AT1G32900|AT1G27440|AT5G01360|AT1G69830|AT4G18780|AT4G39210										Biosynthesis of secondary metabolites	24	5,5	5,3E-2	6,1E-1		WD40-repeat-containing domain	6,0E-3	3,3E-1		Peptidase M20	2,1E-2	6,3E-1
Eucgr.A02649	0.00073447	0.605139		AT3G52610		271	2.12e-07	1.72e-05	polysaccharide biosynthetic process	12	AT5G54690|AT2G37090|AT5G44030|AT1G32900|AT1G27440|AT5G17420|AT5G01360|AT4G18780|AT1G55850|AT4G39210|AT4G23990|AT4G24000																Sugar/inositol transporter	6,8E-3	3,4E-1		Peptidase M20, dimerisation domain	2,1E-2	6,3E-1
Eucgr.A02802	4.61604e-05	1.6919				50896	5.47e-07	4.11e-05	response to stimulus	95	AT5G44030|AT3G51780|AT1G59960|AT3G23990|AT5G09590|AT4G40060|AT1G29390|AT3G57040|AT3G02850|AT4G37000|AT4G21900|AT4G16740|AT1G61800|AT2G29630|AT5G54190|AT1G75280|AT1G15510|AT4G24020|AT1G15750|AT4G31710|AT5G17520|AT1G64160|AT3G22330|AT2G17520|AT1G71697|AT1G11310|AT5G42180|AT5G07010|AT2G01830|AT5G12200|AT3G46970|AT3G12580|AT5G11270|AT1G47128|AT1G75090|AT4G15440|AT3G16500|AT1G05200|AT2G46340|AT4G26850…																S-receptor-like serine/threonine-protein kinase	7,8E-3	3,6E-1		CRAL-TRIO domain	2,3E-2	6,3E-1
Eucgr.B00337	0.00236625	-0.610718		AT1G19020		6073	6.18e-07	4.26e-05	cellular glucan metabolic process	12	AT5G44030|AT1G32900|AT5G17420|AT5G01360|AT5G17520|AT1G69830|AT4G18780|AT1G55850|AT4G39210|AT3G52180|AT4G23990|AT4G24000																RNA helicase, DEAD-box type, Q motif	8,0E-3	3,5E-1		Gibberellin regulated protein	2,4E-2	6,2E-1
Eucgr.B02474	0.00144495	-0.906383				34637	6.48e-07	4.26e-05	cellular carbohydrate biosynthetic process	15	AT4G22590|AT5G44030|AT5G17420|AT1G55850|AT1G68020|AT4G23990|AT4G24000|AT1G30620|AT5G54690|AT2G37090|AT1G32900|AT1G27440|AT5G01360|AT4G18780|AT4G39210																Ionotropic glutamate receptor	8,5E-3	3,5E-1		SANT/Myb domain	2,5E-2	6,1E-1
Eucgr.B02560	0.000303826	0.95388		AT1G10522		71669	7.85e-07	4.78e-05	plant-type cell wall organization or biogenesis	13	AT5G44030|AT3G55340|AT5G17420|AT1G55850|AT5G15630|AT5G42080|AT1G30620|AT2G38080|AT2G37090|AT1G27440|AT5G01360|AT4G18780|AT4G34980																Extracellular ligand-binding receptor	8,5E-3	3,5E-1		GNAT domain	2,6E-2	6,1E-1
Eucgr.B02792	0.00891928	-0.283276		AT3G09050		44042	8.32e-07	4.78e-05	glucan metabolic process	12	AT5G44030|AT1G32900|AT5G17420|AT5G01360|AT5G17520|AT1G69830|AT4G18780|AT1G55850|AT4G39210|AT3G52180|AT4G23990|AT4G24000																Ionotropic glutamate receptor, plant	8,5E-3	3,5E-1		Tetraspanin/Peripherin	4,2E-2	7,6E-1
Eucgr.B03194	2.36739e-10	1.54088		AT5G07730		30244	8.63e-07	4.78e-05	cellulose biosynthetic process	7	AT5G44030|AT5G17420|AT5G01360|AT4G18780|AT1G55850|AT4G23990|AT4G24000																Extracellular solute-binding protein, family 3	8,5E-3	3,5E-1		Ndr	5,1E-2	8,1E-1
Eucgr.B03235	0.00169294	0.910884				16051	9.32e-07	4.91e-05	carbohydrate biosynthetic process	17	AT4G22590|AT5G15050|AT5G44030|AT5G17420|AT1G55850|AT1G56600|AT1G68020|AT4G23990|AT4G24000|AT1G30620|AT5G54690|AT2G37090|AT1G32900|AT1G27440|AT5G01360|AT4G18780|AT4G39210																Armadillo-type fold	9,2E-3	3,5E-1		Coatomer beta' subunit (COPB2)	5,1E-2	8,1E-1
Eucgr.B03299	0.00710189	-0.441155		AT5G40460		30243	1.73e-06	8.66e-05	cellulose metabolic process	7	AT5G44030|AT5G17420|AT5G01360|AT4G18780|AT1G55850|AT4G23990|AT4G24000																Heat shock protein Hsp90	9,9E-3	3,6E-1		Homeodomain-like	6,4E-2	8,6E-1
Eucgr.B03356	9.24367e-09	-1.14978		AT1G23965		9250	2.19e-06	0.000105	glucan biosynthetic process	9	AT5G44030|AT1G32900|AT5G17420|AT5G01360|AT4G18780|AT1G55850|AT4G39210|AT4G23990|AT4G24000																Chaperonin Cpn60, conserved site	9,9E-3	3,6E-1		Acyl-CoA N-acyltransferase	6,4E-2	8,5E-1
Eucgr.C00252	0.00853178	-0.273608		AT5G57910		44262	3.98e-06	0.000182	cellular carbohydrate metabolic process	23	AT4G22590|AT5G44030|AT1G80460|AT5G17420|AT3G03250|AT5G17520|AT4G26270|AT1G55850|AT1G68020|AT3G52180|AT4G23990|AT4G24000|AT1G30620|AT5G54690|AT2G37090|AT1G32900|AT1G27440|AT5G01360|AT1G69830|AT4G18780|AT1G51590|AT5G35790|AT4G39210																Heat shock protein Hsp90, N-terminal	9,9E-3	3,6E-1		Mitochondrial substrate/solute carrier	8,0E-2	8,9E-1
Eucgr.C01049	0.00774712	-0.543746		AT5G11090		43170	5.72e-06	0.000251	macromolecule metabolic process	110	AT3G11964|AT5G44030|AT1G61480|AT5G14580|AT5G23210|AT4G03230|AT2G19870|AT5G13520|AT1G27440|AT2G03200|AT1G53050|AT2G34640|AT1G15510|AT5G24010|AT2G15820|AT3G22330|AT1G61490|AT3G58660|AT4G04670|AT1G51940|AT2G01830|AT3G13470|AT2G27920|AT1G77550|AT1G75090|AT2G28450|AT2G40120|AT3G52890|AT4G24190|AT4G01037|AT3G57660|AT1G68050|AT4G18700|AT1G32900|AT5G65710|AT5G56950|AT5G01360|AT3G47650|AT4G18780|AT2G01440…																Heat shock protein Hsp90, conserved site	9,9E-3	3,6E-1		Mitochondrial carrier domain	8,0E-2	8,9E-1
Eucgr.C01181	0.000140715	-0.600081		AT3G15760		6457	7.08e-06	0.000298	protein folding	14	AT3G07770|AT5G23240|AT4G24190|AT1G56300|AT5G48570|AT5G09590|AT1G16030|AT3G13470|AT1G71000|AT3G12580|AT3G47650|AT1G03760|AT2G04030|AT2G28000																S-locus receptor kinase, C-terminal	1,5E-2	4,6E-1		Src homology-3 domain	8,4E-2	9,0E-1
Eucgr.C02725	0.00708048	-0.297505				6807	1.24e-05	0.0005	nitrogen compound metabolic process	52	AT3G23070|AT3G11964|AT5G14580|AT1G63660|AT1G68990|AT5G35910|AT1G31710|AT1G14610|AT2G19870|AT1G30620|AT4G37000|AT1G29940|AT4G10760|AT2G38280|AT2G43820|AT2G29630|AT5G35790|AT4G38890|AT5G54190|AT3G13940|AT2G34640|AT1G15510|AT4G24020|AT2G15820|AT3G61750|AT3G22330|AT3G58660|AT4G04670|AT5G12200|AT3G16260|AT4G14910|AT3G18680|AT1G75090|AT2G28450|AT1G31690|AT1G09240|AT3G57660|AT1G17500|AT5G54770|AT3G10690…																Chaperonin Cpn60/TCP-1	1,5E-2	4,6E-1		Coatomer, WD associated region	8,4E-2	9,0E-1
Eucgr.C02783	7.15379e-07	1.09267		AT3G47650		71554	2.34e-05	0.000912	cell wall organization or biogenesis	16	AT4G26850|AT5G44030|AT3G55340|AT5G17420|AT1G55850|AT5G15630|AT5G42080|AT1G51940|AT1G30620|AT2G38080|AT5G54690|AT2G37090|AT1G27440|AT5G01360|AT4G18780|AT4G34980																GroEL-like apical domain	1,5E-2	4,6E-1		Acid phosphatase, type 5	8,4E-2	9,0E-1
Eucgr.C02873	0.0058339	0.393644		AT1G60560		34641	3.5e-05	0.00132	cellular nitrogen compound metabolic process	49	AT3G23070|AT3G11964|AT5G14580|AT1G63660|AT1G68990|AT5G35910|AT1G14610|AT2G19870|AT1G30620|AT4G37000|AT1G29940|AT4G10760|AT2G38280|AT2G43820|AT2G29630|AT5G35790|AT4G38890|AT5G54190|AT3G13940|AT2G34640|AT1G15510|AT2G15820|AT3G61750|AT3G22330|AT3G58660|AT4G04670|AT5G12200|AT3G16260|AT4G14910|AT3G18680|AT1G75090|AT2G28450|AT1G09240|AT3G57660|AT1G17500|AT5G54770|AT3G10690|AT5G64300|AT5G56950|AT2G01440…																Chaperonin Cpn60	1,7E-2	4,9E-1		DNA photolyase, FAD-binding/Cryptochrome, C-terminal	1,0E-1	9,3E-1
Eucgr.C04006	0.00997849	-0.230146		AT4G31430		9414	4.11e-05	0.00146	response to water deprivation	13	AT4G24020|AT4G24190|AT1G15690|AT1G56600|AT2G01830|AT3G46970|AT5G11270|AT4G18780|AT1G47128|AT3G45140|AT1G78380|AT2G46680|AT2G04030																Helicase, C-terminal	1,8E-2	5,0E-1		Streptomyces cyclase/dehydrase	1,0E-1	9,3E-1
Eucgr.C04265	0.000742679	-1.17825				9790	4.15e-05	0.00146	embryonic development	21	AT3G49240|AT1G15750|AT1G10270|AT1G68990|AT4G28210|AT2G34790|AT5G42080|AT1G14610|AT2G34780|AT2G01830|AT3G12080|AT3G20440|AT4G10760|AT3G12670|AT5G57930|AT2G38280|AT3G18110|AT3G14900|AT2G04030|AT1G79490|AT2G28000																WD40 repeat, conserved site	2,0E-2	5,1E-1
Eucgr.D00262	0.00797162	0.388788		AT2G34640		9415	6.32e-05	0.00215	response to water	13	AT4G24020|AT4G24190|AT1G15690|AT1G56600|AT2G01830|AT3G46970|AT5G11270|AT4G18780|AT1G47128|AT3G45140|AT1G78380|AT2G46680|AT2G04030																Helicase, superfamily 1/2, ATP-binding domain	2,1E-2	5,2E-1
Eucgr.D00334	0.00430382	0.380623		AT4G28210		9607	7.41e-05	0.00237	response to biotic stimulus	24	AT4G26850|AT5G44030|AT2G34930|AT1G80460|AT5G50850|AT4G31710|AT5G17520|AT5G09590|AT2G17520|AT1G11310|AT4G37000|AT2G22300|AT2G01830|AT4G16740|AT3G12580|AT1G61800|AT5G11270|AT2G23150|AT2G29630|AT4G18780|AT3G45140|AT2G46240|AT4G19230|AT4G18210																Bulb-type lectin domain	2,6E-2	5,9E-1
Eucgr.D00345	0.000957759	0.370001		AT1G29530		51704	7.41e-05	0.00237	multi-organism process	28	AT4G26850|AT5G44030|AT2G34930|AT1G61480|AT1G80460|AT5G50850|AT1G68990|AT5G09590|AT4G03230|AT4G37000|AT4G16740|AT5G56950|AT1G61800|AT2G23150|AT2G29630|AT4G18780|AT4G19230|AT1G11330|AT4G31710|AT5G17520|AT1G61490|AT1G11310|AT2G01830|AT3G12580|AT5G11270|AT3G45140|AT2G46240|AT4G18210																Sugar transporter, conserved site	4,0E-2	7,3E-1
Eucgr.D01286	0.00696384	-0.357858				10382	9.19e-05	0.0028	cellular cell wall macromolecule metabolic process	4	AT5G54690|AT2G37090|AT1G27440|AT5G17420																P-loop containing nucleoside triphosphate hydrolase	4,1E-2	7,2E-1
Eucgr.D01978	0.00180144	-0.462021		AT4G22758		44085	9.29e-05	0.0028	cellular component biogenesis	21	AT1G18800|AT5G44030|AT4G25730|AT3G55340|AT5G17420|AT5G40660|AT2G15820|AT3G23990|AT1G55850|AT5G15630|AT5G42080|AT4G25340|AT5G62050|AT1G30620|AT2G38080|AT5G05690|AT5G54690|AT2G37090|AT1G27440|AT5G56950|AT4G18780																Heat shock protein 70, conserved site	4,4E-2	7,4E-1
Eucgr.D02345	0.00189101	-0.629276		AT2G16070		6950	0.000106	0.00309	response to stress	56	AT5G44030|AT3G51780|AT1G59960|AT3G23990|AT5G09590|AT1G29390|AT4G37000|AT4G16740|AT4G24020|AT1G64160|AT3G22330|AT2G17520|AT1G71697|AT1G11310|AT5G42180|AT2G01830|AT3G46970|AT3G12580|AT5G11270|AT1G47128|AT1G75090|AT4G15440|AT4G26850|AT2G34930|AT5G50850|AT5G15450|AT4G24190|AT4G35090|AT4G08500|AT2G17480|AT5G54770|AT5G56950|AT4G33300|AT5G12250|AT2G23150|AT4G18780|AT2G01440|AT4G19230|AT2G04030|AT4G34110…																Uncharacterised domain NUC173	4,5E-2	7,3E-1
Eucgr.D02594	0.00367469	-0.238594		AT4G25030		6139	0.000121	0.00344	nucleobase, nucleoside, nucleotide and nucleic acid metabolic process	38	AT3G23070|AT3G11964|AT5G14580|AT1G68990|AT3G57660|AT5G35910|AT1G14610|AT2G19870|AT1G17500|AT1G30620|AT1G29940|AT4G10760|AT3G10690|AT2G38280|AT5G56950|AT2G01440|AT5G35790|AT4G38890|AT2G24120|AT3G13940|AT2G34640|AT1G15510|AT4G25730|AT2G15820|AT1G55870|AT3G22330|AT1G13635|AT3G58660|AT3G43920|AT3G57150|AT4G04670|AT5G12200|AT3G16260|AT3G18680|AT4G31210|AT1G60620|AT1G75090|AT2G28450																Tetratricopeptide repeat	4,8E-2	7,4E-1
Eucgr.D02598	0.00196725	0.312521		AT1G53645		44260	0.000137	0.00379	cellular macromolecule metabolic process	95	AT3G23070|AT3G11964|AT5G44030|AT1G61480|AT5G14580|AT1G68990|AT5G09590|AT4G03230|AT1G14610|AT2G19870|AT1G29940|AT3G17465|AT4G10760|AT1G27440|AT1G71000|AT1G51590|AT1G53050|AT4G38890|AT4G18640|AT3G13940|AT2G34640|AT1G15510|AT5G27840|AT5G23240|AT5G24010|AT2G15820|AT5G17520|AT1G56300|AT1G16120|AT3G22330|AT1G55850|AT1G61490|AT3G58660|AT4G04670|AT1G51940|AT2G01830|AT2G45730|AT3G16260|AT3G13470|AT3G12580…																Ribosomal protein S1, RNA-binding domain	5,0E-2	7,4E-1
Eucgr.E00076	0.00953978	-0.622223				373	0.000196	0.00528	Group II intron splicing	3	AT3G23070|AT2G15820|AT3G22330																RNA-binding domain, S1	5,0E-2	7,4E-1
Eucgr.E01153	0.000122659	-0.949299				90304	0.000265	0.00697	nucleic acid metabolic process	31	AT3G23070|AT3G11964|AT5G14580|AT1G68990|AT3G57660|AT1G14610|AT2G19870|AT1G29940|AT4G10760|AT3G10690|AT5G56950|AT2G01440|AT4G38890|AT2G24120|AT3G13940|AT2G34640|AT1G15510|AT4G25730|AT2G15820|AT1G55870|AT3G22330|AT1G13635|AT3G58660|AT3G43920|AT3G57150|AT4G04670|AT3G16260|AT4G31210|AT1G60620|AT1G75090|AT2G28450																S-locus glycoprotein	5,1E-2	7,4E-1
Eucgr.E01239	0.000252114	0.51328		AT4G19140		51707	0.00028	0.00719	response to other organism	22	AT4G26850|AT5G44030|AT2G34930|AT1G80460|AT5G50850|AT4G31710|AT5G17520|AT5G09590|AT1G11310|AT4G37000|AT2G01830|AT4G16740|AT3G12580|AT1G61800|AT5G11270|AT2G23150|AT2G29630|AT4G18780|AT3G45140|AT2G46240|AT4G19230|AT4G18210																Serine/threonine-protein kinase, active site	6,4E-2	8,1E-1
Eucgr.F00962	0.00193389	-0.413512		AT4G27020		10383	0.000331	0.00831	cell wall polysaccharide metabolic process	4	AT5G54690|AT2G37090|AT1G27440|AT5G17420																Histidine kinase-like ATPase, ATP-binding domain	6,5E-2	8,0E-1
Eucgr.F01556	0.0013616	0.747768				19438	0.0004	0.00973	aromatic compound biosynthetic process	11	AT4G36220|AT1G72680|AT4G34050|AT5G54770|AT5G26660|AT2G29630|AT1G64160|AT1G32100|AT4G33510|AT3G16920|AT5G54160																Apple-like	6,5E-2	8,0E-1
Eucgr.F02152	7.82214e-05	-0.585465		AT4G38060		32501	0.000406	0.00973	multicellular organismal process	51	AT3G23070|AT1G61480|AT3G51780|AT1G68990|AT4G40060|AT4G28210|AT2G34790|AT4G03230|AT2G37860|AT1G14610|AT1G69490|AT4G10760|AT2G38280|AT3G18110|AT1G51590|AT4G18640|AT1G15750|AT5G17520|AT1G61490|AT2G01830|AT3G20440|AT3G25290|AT2G46340|AT1G79490|AT4G33495|AT3G49240|AT1G10270|AT4G24190|AT5G22380|AT1G08190|AT3G12670|AT4G19230|AT2G04030|AT2G28000|AT5G57360|AT2G34860|AT5G67360|AT1G18800|AT1G11330|AT3G03250…																DNA-directed RNA polymerase, phage-type	6,6E-2	8,0E-1
Eucgr.F03479	1.15133e-05	0.907266				48316	0.000442	0.0101	seed development	19	AT3G23070|AT5G67360|AT3G49240|AT1G15750|AT4G28210|AT2G34790|AT5G42080|AT1G14610|AT2G34780|AT3G12080|AT3G20440|AT4G10760|AT3G12670|AT5G57930|AT2G38280|AT3G18110|AT4G19230|AT2G04030|AT1G79490																Peptidase M1, alanine aminopeptidase/leukotriene A4 hydrolase	6,6E-2	8,0E-1
Eucgr.F04060	0.00652961	-0.38825		AT1G78995		48608	0.000442	0.0101	reproductive structure development	27	AT3G23070|AT3G49240|AT3G51780|AT1G68990|AT4G40060|AT4G28210|AT2G34790|AT1G14610|AT1G69490|AT4G10760|AT3G12670|AT2G38280|AT3G18110|AT4G19230|AT2G04030|AT5G57360|AT5G67360|AT1G15750|AT5G42080|AT2G34780|AT5G05690|AT3G12080|AT3G20440|AT5G57930|AT2G46240|AT2G46340|AT1G79490																DNA-directed RNA polymerase, helix hairpin domain	6,6E-2	8,0E-1
Eucgr.G01127	7.72894e-05	-0.587126		AT3G49720		55066	0.000514	0.0114	di-, tri-valent inorganic cation homeostasis	6	AT3G51480|AT4G31710|AT2G23150|AT5G18830|AT2G29120|AT1G05200																DAHP synthetase, class II	6,6E-2	8,0E-1
Eucgr.G01698	0.00998887	-0.694096		AT5G56550		5975	0.00052	0.0114	carbohydrate metabolic process	28	AT4G22590|AT5G15050|AT5G44030|AT1G80460|AT4G26270|AT1G30620|AT5G54690|AT2G37090|AT1G32900|AT1G27440|AT5G01360|AT4G18780|AT1G51590|AT5G35790|AT5G17420|AT3G54440|AT3G03250|AT5G17520|AT1G55850|AT1G56600|AT1G68020|AT3G52180|AT4G23990|AT4G24000|AT3G20440|AT1G69830|AT3G52600|AT4G39210																GroEL-like equatorial domain	6,8E-2	8,0E-1
Eucgr.G02340	0.00052968	-0.89254				6694	0.000584	0.0125	steroid biosynthetic process	5	AT3G02580|AT5G05690|AT3G19820|AT5G58490|AT2G43420																Heat shock protein 70 family	6,8E-2	8,0E-1
Eucgr.H00247	0.00828388	-0.925536				9699	0.000613	0.0126	phenylpropanoid biosynthetic process	8	AT4G36220|AT1G72680|AT4G34050|AT5G26660|AT1G64160|AT1G32100|AT3G16920|AT5G54160																ABC-2 type transporter	6,9E-2	7,9E-1
Eucgr.H01090	0.00817037	-1.15238				22414	0.000621	0.0126	reproductive process	31	AT3G23070|AT3G49240|AT1G61480|AT3G51780|AT1G68990|AT4G40060|AT4G28210|AT2G34790|AT4G03230|AT1G14610|AT1G69490|AT4G10760|AT3G12670|AT2G38280|AT3G18110|AT4G19230|AT2G04030|AT5G57360|AT5G67360|AT1G11330|AT1G15750|AT1G61490|AT5G42080|AT2G34780|AT5G05690|AT3G12080|AT3G20440|AT5G57930|AT2G46240|AT2G46340|AT1G79490																Ribosomal protein S5 domain 2-type fold	7,4E-2	8,1E-1
Eucgr.H01317	0.00362957	-0.30168		AT5G26770		10413	0.000644	0.0126	glucuronoxylan metabolic process	3	AT5G54690|AT2G37090|AT1G27440																Zinc finger, CCCH-type	7,7E-2	8,1E-1
Eucgr.H02964	0.00457914	-0.388674		AT2G33390		10417	0.000644	0.0126	glucuronoxylan biosynthetic process	3	AT5G54690|AT2G37090|AT1G27440																IQ motif, EF-hand binding site	7,7E-2	8,1E-1
Eucgr.H03533	0.000566995	0.704836				45492	0.000644	0.0126	xylan biosynthetic process	3	AT5G54690|AT2G37090|AT1G27440																Translation elongation/initiation factor/Ribosomal, beta-barrel	7,7E-2	8,1E-1
Eucgr.I01046	0.000119032	-1.34564		AT4G33800		44281	0.000672	0.0129	small molecule metabolic process	39	AT4G26850|AT1G80460|AT1G09240|AT1G63660|AT5G26660|AT4G26270|AT1G32100|AT1G14610|AT1G17500|AT1G30620|AT4G34050|AT5G13520|AT5G54770|AT4G10760|AT2G38280|AT5G64300|AT2G43820|AT2G29630|AT5G35790|AT4G19230|AT3G02580|AT4G25730|AT3G61750|AT1G64160|AT3G26410|AT3G43920|AT4G04670|AT4G36220|AT5G07010|AT1G72680|AT5G12200|AT4G14910|AT3G18680|AT1G74960|AT4G33510|AT3G45140|AT4G15440|AT3G16920|AT5G54160																Peptidase M1, membrane alanine aminopeptidase, N-terminal	8,7E-2	8,4E-1
Eucgr.I01623	0.00170627	-0.519664		AT3G26950		9416	0.000699	0.0132	response to light stimulus	19	AT1G15510|AT3G51480|AT4G31710|AT5G26660|AT1G59940|AT4G35090|AT4G40060|AT1G68050|AT4G36220|AT5G05690|AT3G19820|AT3G12580|AT2G46240|AT4G19230|AT2G29120|AT1G05200|AT2G46340|AT2G04030|AT5G57360																APO domain	8,7E-2	8,4E-1
Eucgr.I01635	8.18945e-05	-0.882557		AT3G01960		8202	0.000746	0.0138	steroid metabolic process	6	AT3G02580|AT5G05690|AT3G19820|AT4G25850|AT5G58490|AT2G43420																Ankyrin repeat	9,3E-2	8,5E-1
Eucgr.I01645	0.000239214	-0.652753		AT3G27050		10154	0.000776	0.0141	fruit development	19	AT3G23070|AT5G67360|AT3G49240|AT1G15750|AT4G28210|AT2G34790|AT5G42080|AT1G14610|AT2G34780|AT3G12080|AT3G20440|AT4G10760|AT3G12670|AT5G57930|AT2G38280|AT3G18110|AT4G19230|AT2G04030|AT1G79490
Eucgr.I01997	3.56759e-05	0.723824				9791	0.000791	0.0141	post-embryonic development	30	AT3G23070|AT3G49240|AT3G51780|AT1G68990|AT4G40060|AT4G28210|AT2G34790|AT1G14610|AT1G69490|AT4G10760|AT3G12670|AT2G38280|AT3G18110|AT4G19230|AT2G04030|AT5G57360|AT5G67360|AT1G18800|AT1G15750|AT5G42080|AT2G34780|AT5G05690|AT3G12080|AT3G20440|AT5G57930|AT1G77690|AT2G46240|AT2G46340|AT1G79490|AT4G33495
Eucgr.I02128	0.001424	0.898264				44036	0.000834	0.0146	cell wall macromolecule metabolic process	5	AT5G54690|AT2G37090|AT1G27440|AT5G17420|AT1G51940
Eucgr.J00946	0.000873732	-1.05627				3	0.000883	0.0152	reproduction	31	AT3G23070|AT3G49240|AT1G61480|AT3G51780|AT1G68990|AT4G40060|AT4G28210|AT2G34790|AT4G03230|AT1G14610|AT1G69490|AT4G10760|AT3G12670|AT2G38280|AT3G18110|AT4G19230|AT2G04030|AT5G57360|AT5G67360|AT1G11330|AT1G15750|AT1G61490|AT5G42080|AT2G34780|AT5G05690|AT3G12080|AT3G20440|AT5G57930|AT2G46240|AT2G46340|AT1G79490
Eucgr.J01061	0.0041532	-0.532294		AT3G07510		9266	0.000923	0.0157	response to temperature stimulus	16	AT4G26850|AT5G15450|AT3G51780|AT4G24190|AT3G23990|AT4G35090|AT3G22330|AT4G08500|AT5G09590|AT1G29390|AT5G54770|AT1G16030|AT3G12580|AT5G12250|AT2G46240|AT2G04030
Eucgr.J01597	0.00269383	-0.413419		AT1G66330		15712	0.00097	0.0162	hexose phosphate transport	2	AT1G61800|AT5G17630
Eucgr.J01629	1.75435e-09	1.44838				6875	0.00104	0.0164	cellular metal ion homeostasis	5	AT3G51480|AT4G31710|AT2G23150|AT2G29120|AT1G05200
Eucgr.J02063	0.00140786	-0.510069				55065	0.00104	0.0164	metal ion homeostasis	5	AT3G51480|AT4G31710|AT2G23150|AT2G29120|AT1G05200
Eucgr.J02481	0.00514754	1.131				9314	0.00105	0.0164	response to radiation	19	AT1G15510|AT3G51480|AT4G31710|AT5G26660|AT1G59940|AT4G35090|AT4G40060|AT1G68050|AT4G36220|AT5G05690|AT3G19820|AT3G12580|AT2G46240|AT4G19230|AT2G29120|AT1G05200|AT2G46340|AT2G04030|AT5G57360
Eucgr.J03062	0.00123406	-0.398959				6725	0.00108	0.0164	cellular aromatic compound metabolic process	14	AT5G26660|AT1G64160|AT1G32100|AT4G36220|AT1G72680|AT4G34050|AT5G12200|AT5G54770|AT3G18680|AT2G43820|AT2G29630|AT4G33510|AT3G16920|AT5G54160
Eucgr.J03090	0.00269102	0.708662				70589	0.00115	0.0164	cellular component macromolecule biosynthetic process	3	AT5G54690|AT2G37090|AT1G27440
Eucgr.J03178	0.00730092	-0.380046				70592	0.00115	0.0164	cell wall polysaccharide biosynthetic process	3	AT5G54690|AT2G37090|AT1G27440
Eucgr.K00118	0.00535292	-0.577493		AT5G61660		44038	0.00115	0.0164	cell wall macromolecule biosynthetic process	3	AT5G54690|AT2G37090|AT1G27440
Eucgr.K00240	0.000520816	0.903373				6874	0.00116	0.0164	cellular calcium ion homeostasis	4	AT3G51480|AT4G31710|AT2G29120|AT1G05200
Eucgr.K00864	9.54464e-05	-0.71105		AT4G15248		48544	0.00116	0.0164	recognition of pollen	4	AT1G11330|AT1G61480|AT1G61490|AT4G03230
Eucgr.K01881	0.00887313	0.676747		AT3G14900		55074	0.00116	0.0164	calcium ion homeostasis	4	AT3G51480|AT4G31710|AT2G29120|AT1G05200
Eucgr.K02045	0.000957759	-0.463813		AT3G52740		8037	0.00116	0.0164	cell recognition	4	AT1G11330|AT1G61480|AT1G61490|AT4G03230
Eucgr.K02224	0.00859051	-0.478528		AT5G16110		50801	0.00117	0.0164	ion homeostasis	7	AT2G33770|AT3G51480|AT4G31710|AT2G23150|AT5G18830|AT2G29120|AT1G05200
Eucgr.K02652	6.7772e-05	-0.929012		AT1G49000		48878	0.00119	0.0164	chemical homeostasis	8	AT5G05690|AT2G33770|AT3G51480|AT4G31710|AT2G23150|AT5G18830|AT2G29120|AT1G05200
Eucgr.K02926	5.60218e-05	-0.359735		AT2G36895		9793	0.00134	0.0183	embryonic development ending in seed dormancy	16	AT3G49240|AT1G15750|AT4G28210|AT2G34790|AT5G42080|AT1G14610|AT2G34780|AT3G12080|AT3G20440|AT4G10760|AT3G12670|AT5G57930|AT2G38280|AT3G18110|AT2G04030|AT1G79490
Eucgr.K03159	0.00514754	0.226276		AT2G37480		7154	0.0014	0.0189	cell communication	11	AT2G33770|AT1G11330|AT5G12200|AT3G08860|AT1G61480|AT3G03250|AT5G17520|AT4G35090|AT1G61490|AT1G78380|AT4G03230
Eucgr.L00048	0.00492438	-0.611329				10410	0.00147	0.0194	hemicellulose metabolic process	3	AT5G54690|AT2G37090|AT1G27440
Eucgr.L01430	0.00344971	-0.391932		AT1G80610		45491	0.00147	0.0194	xylan metabolic process	3	AT5G54690|AT2G37090|AT1G27440
Eucgr.L02433	0.000697598	-0.957342				9809	0.00154	0.02	lignin biosynthetic process	4	AT4G36220|AT1G72680|AT3G16920|AT5G54160
Eucgr.D00815	0.00130479	0.313395	([PYRUVATE, PHOSPHATE DIKINASE] PHOSPHATE	AT4G21210		42221	0.00166	0.0213	response to chemical stimulus	48	AT4G26850|AT4G23060|AT1G80460|AT1G66950|AT4G24190|AT1G63440|AT3G23990|AT1G59940|AT4G35090|AT4G08500|AT5G09590|AT3G57040|AT3G02850|AT4G21900|AT3G12670|AT1G61800|AT2G23150|AT2G29630|AT4G18780|AT5G54190|AT2G04030|AT1G75280|AT4G24020|AT3G55730|AT1G15750|AT1G15690|AT1G55870|AT2G17520|AT1G56600|AT3G43920|AT1G64060|AT5G67480|AT5G42180|AT5G07010|AT1G27510|AT2G01830|AT2G16060|AT3G46970|AT1G75750|AT3G12580…
Eucgr.J03037	0.000899548	-0.500594	(6-4	AT3G15620		43067	0.00176	0.0223	regulation of programmed cell death	4	AT4G37000|AT3G51780|AT2G46240|AT1G64060
Eucgr.H04608	0.000861114	-0.576546	[PROTEIN-PII] URIDYLYLTRANSFERASE / URIDYLYL REMOVING ENZYME	AT1G69040		6817	0.00185	0.0229	phosphate transport	3	AT2G33770|AT2G38940|AT3G54700
Eucgr.J01053	0.00379969	-0.301535	[PROTEIN-PII] URIDYLYLTRANSFERASE / URIDYLYL REMOVING ENZYME	AT2G36840		8645	0.00192	0.0229	hexose transport	2	AT1G61800|AT5G17630
Eucgr.H04122	1.21707e-05	-0.53382	[PYRUVATE DEHYDROGENASE (ACETYL-TRANSFERRING	AT3G06483		9228	0.00192	0.0229	thiamin biosynthetic process	2	AT5G54770|AT2G29630
Eucgr.F03487	4.88291e-05	1.16984	1,4-ALPHA-GLUCAN-BRANCHING ENZYME 3, CHLOROPLASTIC/AMYLOPLASTIC	AT3G20440		9920	0.00192	0.0229	cell plate formation involved in plant-type cell wall biogenesis	2	AT3G55340|AT5G42080
Eucgr.G01206	0.000892254	-0.912963	1,4-BETA-XYLAN ENDOHYDROLASE-RELATED	AT4G33840		42724	0.00192	0.0229	thiamin and derivative biosynthetic process	2	AT5G54770|AT2G29630
Eucgr.G01209	0.000347591	-0.598974	1,4-BETA-XYLAN ENDOHYDROLASE-RELATED	AT4G33820		6767	0.00206	0.0243	water-soluble vitamin metabolic process	5	AT4G26850|AT5G54770|AT5G64300|AT2G43820|AT2G29630
Eucgr.G01213	0.00986042	-0.521087	1,4-BETA-XYLAN ENDOHYDROLASE-RELATED	AT4G33840		32502	0.00207	0.0243	developmental process	50	AT3G23070|AT4G05410|AT3G51780|AT1G68990|AT4G40060|AT4G28210|AT2G34790|AT2G37860|AT1G14610|AT1G69490|AT4G10760|AT2G38280|AT3G18110|AT1G51590|AT4G18640|AT1G15750|AT5G17520|AT3G45600|AT2G01830|AT3G20440|AT3G25290|AT2G46340|AT1G79490|AT4G33495|AT3G49240|AT1G10270|AT4G24190|AT5G22380|AT3G19820|AT3G12670|AT4G19230|AT2G04030|AT2G28000|AT5G57360|AT2G34860|AT5G67360|AT1G18800|AT3G03250|AT1G15690|AT5G42080…
Eucgr.G01214	0.000826496	-0.354609	1,4-BETA-XYLAN ENDOHYDROLASE-RELATED	AT4G33840		5983	0.00228	0.0264	starch catabolic process	3	AT5G17520|AT1G69830|AT3G52180
Eucgr.B03132	4.22909e-06	1.25186	11-OXO-BETA-AMYRIN 30-OXIDASE / CYP72A154	AT3G14690		44283	0.00234	0.0268	small molecule biosynthetic process	22	AT4G26850|AT1G09240|AT5G26660|AT1G64160|AT1G32100|AT1G17500|AT1G30620|AT4G36220|AT1G72680|AT4G34050|AT5G13520|AT5G54770|AT4G14910|AT3G18680|AT2G38280|AT5G64300|AT1G74960|AT2G29630|AT4G33510|AT3G45140|AT3G16920|AT5G54160
Eucgr.B03135	0.00346471	0.559838	11-OXO-BETA-AMYRIN 30-OXIDASE / CYP72A154	AT3G14690		7275	0.00251	0.0281	multicellular organismal development	46	AT3G23070|AT3G49240|AT3G51780|AT1G10270|AT4G24190|AT1G68990|AT4G40060|AT5G22380|AT4G28210|AT2G34790|AT2G37860|AT1G14610|AT1G69490|AT4G10760|AT3G12670|AT2G38280|AT3G18110|AT1G51590|AT4G19230|AT2G04030|AT4G18640|AT2G28000|AT5G57360|AT2G34860|AT5G67360|AT1G18800|AT1G15750|AT3G03250|AT1G15690|AT5G17520|AT5G42080|AT2G34780|AT5G05690|AT2G01830|AT3G12080|AT3G20440|AT5G57930|AT1G72440|AT1G77690|AT3G14900…
Eucgr.F01390	0.001865	-0.602063	11-OXO-BETA-AMYRIN 30-OXIDASE / CYP72A154	AT3G14690		3006	0.00255	0.0281	reproductive developmental process	27	AT3G23070|AT3G49240|AT3G51780|AT1G68990|AT4G40060|AT4G28210|AT2G34790|AT1G14610|AT1G69490|AT4G10760|AT3G12670|AT2G38280|AT3G18110|AT4G19230|AT2G04030|AT5G57360|AT5G67360|AT1G15750|AT5G42080|AT2G34780|AT5G05690|AT3G12080|AT3G20440|AT5G57930|AT2G46240|AT2G46340|AT1G79490
Eucgr.A02030	5.30223e-06	-0.501794	15-CIS-PHYTOENE SYNTHASE / PSASE	AT5G17230		9875	0.00255	0.0281	pollen-pistil interaction	4	AT1G11330|AT1G61480|AT1G61490|AT4G03230
Eucgr.F02638	0.00938367	0.377879	1-PHOSPHATIDYLINOSITOL-3-PHOSPHATE 5-KINASE FAB1D-RELATED	AT1G34260		55080	0.00256	0.0281	cation homeostasis	6	AT3G51480|AT4G31710|AT2G23150|AT5G18830|AT2G29120|AT1G05200
Eucgr.H00256	0.000520816	-0.310477	2-ALKENAL REDUCTASE (NADP(+	AT3G03080		16070	0.00259	0.0281	RNA metabolic process	19	AT2G34640|AT3G23070|AT1G15510|AT3G11964|AT4G25730|AT5G14580|AT2G15820|AT1G55870|AT3G22330|AT3G58660|AT3G43920|AT1G14610|AT2G19870|AT3G57150|AT4G04670|AT4G10760|AT3G16260|AT4G38890|AT2G28450
Eucgr.H00260	0.00184807	0.627666	2-ALKENAL REDUCTASE (NADP(+	AT3G03080		9408	0.0027	0.029	response to heat	8	AT4G26850|AT5G15450|AT1G16030|AT3G12580|AT3G23990|AT5G09590|AT2G46240|AT2G04030
Eucgr.G03196	0.00501147	0.665809	2-KETO-3-DEOXY-6-PHOSPHOGLUCONATE ALDOLASE			9251	0.00277	0.0295	glucan catabolic process	3	AT5G17520|AT1G69830|AT3G52180
Eucgr.J00951	0.000272758	1.45771	2-OXOGLUTARATE (2OG	AT1G52800		9698	0.00297	0.0313	phenylpropanoid metabolic process	8	AT4G36220|AT1G72680|AT4G34050|AT5G26660|AT1G64160|AT1G32100|AT3G16920|AT5G54160
Eucgr.J03021	0.00129551	1.0187	2-OXOGLUTARATE (2OG	AT1G52820		9311	0.00315	0.0326	oligosaccharide metabolic process	5	AT4G22590|AT3G03250|AT5G17520|AT1G51590|AT1G68020
Eucgr.H04741	0.000200732	0.306968	3,4-DIHYDROXY-2-BUTANONE-4-PHOSPHATE SYNTHASE / L-3,4-DIHYDROXYBUTAN-2-ONE-4-PHOSPHATE SYNTHASE	AT5G64300		43090	0.00316	0.0326	amino acid import	2	AT2G34960|AT5G40780
Eucgr.B02412	0.00119951	-0.930013	3-KETOACYL-COA SYNTHASE 12-RELATED	AT2G28630		10941	0.0032	0.0327	regulation of cell death	4	AT4G37000|AT3G51780|AT2G46240|AT1G64060
Eucgr.B03112	6.25246e-06	1.28258	3-METHYLADENINE GLYCOSYLASE I-RELATED	AT1G13635		43562	0.00332	0.033	cellular response to nitrogen levels	3	AT5G12200|AT3G08860|AT4G35090
Eucgr.F01542	0.00876783	0.605736	3-METHYLADENINE GLYCOSYLASE I-RELATED	AT1G75090		44247	0.00332	0.033	cellular polysaccharide catabolic process	3	AT5G17520|AT1G69830|AT3G52180
Eucgr.B00875	0.00042158	-0.397828	3-OXO-5-ALPHA-STEROID 4-DEHYDROGENASE (ACCEPTOR	AT1G18180		42752	0.00332	0.033	regulation of circadian rhythm	3	AT5G52910|AT1G59940|AT5G57360
Eucgr.D02624	0.00647584	-0.346643	4-COUMARATE--COA LIGASE-LIKE 6	AT4G19010		9893	0.00352	0.0347	positive regulation of metabolic process	6	AT2G34640|AT1G55370|AT1G61040|AT2G23150|AT4G18780|AT4G40060
Eucgr.I00747	0.00119068	-0.287391	4'-METHOXYISOFLAVONE 2'-HYDROXYLASE / ISOFLAVONE 2'-MONOOXYGENASE	AT4G37370		42592	0.00365	0.0356	homeostatic process	10	AT5G05690|AT2G33770|AT3G51480|AT4G31710|AT2G23150|AT4G35090|AT5G18830|AT1G76080|AT2G29120|AT1G05200
Eucgr.H04124	0.000119032	0.571603	50S RIBOSOMAL PROTEIN L3	AT3G17465		46483	0.00386	0.0372	heterocycle metabolic process	14	AT1G09240|AT3G61750|AT1G17500|AT4G37000|AT4G34050|AT5G12200|AT5G54770|AT4G14910|AT3G18680|AT2G38280|AT2G43820|AT2G29630|AT5G54190|AT5G54160
Eucgr.H03483	6.05695e-05	-0.84536	5'-NUCLEOTIDASE SURE	AT4G14930		42398	0.00408	0.0391	cellular amino acid derivative biosynthetic process	9	AT4G36220|AT1G72680|AT4G34050|AT1G09240|AT5G26660|AT1G64160|AT1G32100|AT3G16920|AT5G54160
Eucgr.I01946	0.00220053	-0.347232	60S RIBOSOMAL PROTEIN L34	AT3G01170		5982	0.00437	0.0414	starch metabolic process	4	AT5G17520|AT1G69830|AT4G39210|AT3G52180
Eucgr.K03205	0.00278204	0.405952	60S RIBOSOMAL PROTEIN L4	AT3G09630		48856	0.00464	0.0425	anatomical structure development	39	AT3G23070|AT3G49240|AT4G05410|AT3G51780|AT4G24190|AT1G68990|AT4G40060|AT4G28210|AT2G34790|AT2G37860|AT1G14610|AT1G69490|AT3G19820|AT4G10760|AT3G12670|AT2G38280|AT3G18110|AT1G51590|AT4G19230|AT2G04030|AT4G18640|AT5G57360|AT5G67360|AT1G18800|AT1G15750|AT1G15690|AT5G42080|AT2G34780|AT5G05690|AT2G01830|AT3G12080|AT3G20440|AT5G57930|AT1G75750|AT1G77690|AT2G46240|AT2G46340|AT1G79490|AT4G33495
Eucgr.F03086	0.00799485	0.849223	6-PHOSPHOFRUCTOKINASE / PHOSPHOHEXOKINASE	AT4G26270		6206	0.00468	0.0425	pyrimidine base metabolic process	2	AT5G12200|AT3G18680
Eucgr.L00991	2.14332e-07	0.969068	7-DEOXYLOGANETIN GLUCOSYLTRANSFERASE / UGT85A24	AT1G22360		6772	0.00468	0.0425	thiamin metabolic process	2	AT5G54770|AT2G29630
Eucgr.G01934	1.89573e-08	1.48768	A.THALIANA MRNA (ORF19	AT3G26740		919	0.00468	0.0425	cell plate assembly	2	AT3G55340|AT5G42080
Eucgr.I02432	0.000494133	0.712655	AAA-TYPE ATPASE FAMILY PROTEIN-RELATED	AT2G18330		42723	0.00468	0.0425	thiamin and derivative metabolic process	2	AT5G54770|AT2G29630
Eucgr.F04452	0.00994114	0.543466	AATF PROTEIN APOPTOSIS ANTAGONIZING TRANSCRIPTION FACTOR	AT5G61330		9648	0.00529	0.0476	photoperiodism	4	AT4G35090|AT4G40060|AT2G46340|AT5G57360
Eucgr.F04219	0.00729261	-0.366613	ABA/WDS INDUCED PROTEIN (ABA_WDS			50832	0.00548	0.0489	defense response to fungus	7	AT5G44030|AT2G34930|AT5G11270|AT4G18780|AT1G11310|AT2G46240|AT4G19230
Eucgr.J00857	5.86299e-05	0.248813	ABC TRANSPORTER F FAMILY MEMBER 4	AT3G54540
Eucgr.G02858	3.71857e-05	0.690717	ABC TRANSPORTER G FAMILY MEMBER 24	AT1G53390
Eucgr.I00190	1.91066e-12	-1.1057	ABC TRANSPORTER G FAMILY MEMBER 5	AT2G13610
Eucgr.C01259	2.43086e-05	-0.50563	ABL INTERACTOR	AT5G42030
Eucgr.E01149	0.00807204	0.951278	ABSCISIC ACID 8'-HYDROXYLASE 1-RELATED	AT4G19230
Eucgr.A02203	7.39471e-05	0.797243	ACETYL-COA:BENZYLALCOHOL ACETYLTRANFERASE-LIKE PROTEIN-RELATED	AT3G26040
Eucgr.H04681	0.00763578	0.796434	ACETYL-COA:BENZYLALCOHOL ACETYLTRANFERASE-LIKE PROTEIN-RELATED	AT3G26040
Eucgr.D02029	0.00317672	-0.626825	ACID BETA-FRUCTOFURANOSIDASE 3, VACUOLAR-RELATED	AT1G62660
Eucgr.F04484	2.48705e-05	-0.638577	ACID PHOSPHATASE/VANADIUM-DEPENDENT HALOPEROXIDASE-RELATED PROTEIN	AT3G12685
Eucgr.B01017	0.00605389	-0.346949	ACIREDUCTONE DIOXYGENASE (NI(2+	AT4G14710
Eucgr.A01656	5.60218e-05	-0.51656	ACT DOMAIN-CONTAINING PROTEIN	AT2G36840
Eucgr.G02423	0.00509825	-0.618983	ACT DOMAIN-CONTAINING PROTEIN 5	AT1G69040
Eucgr.I01401	0.00463638	-0.498897	ACTIN-DEPOLYMERIZING FACTOR 5-RELATED	AT2G16700
Eucgr.H03757	4.97549e-05	-0.657762	ACYL CARRIER PROTEIN 1, CHLOROPLASTIC-RELATED	AT4G25050
Eucgr.I02233	0.0027428	0.56723	ACYL-ACTIVATING ENZYME 2-RELATED	AT2G17650
Eucgr.G02836	0.00227032	-0.313589	ACYL-COA N-ACYLTRANSFERASES SUPERFAMILY PROTEIN	AT2G39000
Eucgr.C00816	4.1651e-12	-0.844885	ACYL-COA N-ACYLTRANSFERASES-LIKE PROTEIN	AT2G06025
Eucgr.C00144	0.00337966	0.333792	ADAGIO PROTEIN 1	AT5G57360
Eucgr.G02098	0.00231415	0.641065	ADAGIO PROTEIN 3	AT1G68050
Eucgr.F04356	0.00562175	-0.891953	ADENINE NUCLEOTIDE ALPHA HYDROLASE-LIKE PROTEIN	AT1G44760
Eucgr.E03841	2.35605e-12	1.37277	ADENINE NUCLEOTIDE ALPHA HYDROLASES-LIKE SUPERFAMILY PROTEIN	AT5G47740
Eucgr.C02911	0.0045522	-1.05084	ADENOSYLHOMOCYSTEINE NUCLEOSIDASE / S-ADENOSYLHOMOCYSTEINE/5'-METHYLTHIOADENOSINE NUCLEOSIDASE	AT4G28940
Eucgr.A02099	0.000623485	-0.593366	ADENYLYL-SULFATE KINASE / APS KINASE	AT3G03900
Eucgr.D01338	2.46097e-06	-0.904436	ADENYLYL-SULFATE REDUCTASE (THIOREDOXIN	AT4G21990
Eucgr.K03541	0.0071697	-0.388016	ADP RIBOSYLATION FACTOR-RELATED	AT4G02080
Eucgr.C03064	0.0039937	0.307358	AGC (CAMP-DEPENDENT, CGMP-DEPENDENT AND PROTEIN KINASE C	AT4G33080
Eucgr.K01268	0.00408672	0.687094	ALANINE--GLYOXYLATE AMINOTRANSFERASE 2 HOMOLOG 2, MITOCHONDRIAL-RELATED	AT3G08860
Eucgr.E01364	0.00354737	0.562913	ALCOHOL DEHYDROGENASE RELATED	AT1G23740
Eucgr.K00793	0.00298299	-0.313027	ALCOHOL DEHYDROGENASE RELATED	AT5G16970
Eucgr.L01277	0.00371542	0.647005	ALCOHOL DEHYDROGENASE RELATED	AT1G72680
Eucgr.H00584	0.000615884	1.25913	ALDO/KETO REDUCTASE-RELATED	AT1G59960
Eucgr.B03984	0.001865	0.404403	ALKALINE AND NEUTRAL INVERTASE (GLYCO_HYDRO_100	AT3G06500
Eucgr.D00017	0.00445293	-0.409863	ALLANTOATE DEIMINASE	AT4G20070
Eucgr.C02418	3.41903e-06	-0.711779	ALLERGEN V5/TPX-1-RELATED FAMILY PROTEIN-RELATED	AT4G25780
Eucgr.B02686	0.000443966	0.607405	ALPHA,ALPHA-TREHALOSE-PHOSPHATE SYNTHASE [UDP-FORMING] 6	AT1G68020
Eucgr.J00955	0.00384368	-0.287096	ALPHA/BETA HYDROLASE FOLD-CONTAINING PROTEIN	AT3G09690
Eucgr.D00683	0.00738378	-0.646721	ALPHA/BETA-HYDROLASE-LIKE PROTEIN	AT1G11090
Eucgr.A01174	0.00501852	-0.22228	ALPHA/BETA-HYDROLASES SUPERFAMILY PROTEIN	AT5G02970
Eucgr.F00329	0.00284848	-0.489421	ALPHA/BETA-HYDROLASES SUPERFAMILY PROTEIN	AT1G78210
Eucgr.G02767	0.0012219	0.436511	ALPHA/BETA-HYDROLASES SUPERFAMILY PROTEIN-RELATED	AT2G39420
Eucgr.G02543	7.90496e-05	0.360139	ALPHA-AMYLASE	AT1G69830
Eucgr.D00869	5.01693e-05	1.24451	ALPHA-FARNESENE SYNTHASE / AFS1	AT4G16740
Eucgr.B02278	1.29807e-05	0.644214	ALPHA-GLUCAN PHOSPHORYLASE 2, CYTOSOLIC	AT3G46970
Eucgr.D02207	0.00489679	0.346841	ALTERNATIVE SPLICING FACTOR ASF/SF2 (RRM SUPERFAMILY	AT2G35410
Eucgr.C02776	0.00561764	0.444219	ALWAYS EARLY 2	AT3G05380
Eucgr.F02185	7.5696e-09	-1.02601	AMINO ACID PERMEASE 1-RELATED	AT5G49630
Eucgr.F02192	0.00997536	-1.13504	AMINO ACID PERMEASE 1-RELATED	AT5G49630
Eucgr.H03445	7.57793e-06	-0.875788	AMINO-ACID N-ACETYLTRANSFERASE / N-ACETYLGLUTAMATE SYNTHASE	AT2G32030
Eucgr.D01961	0.000705663	-0.476325	AMINOTRANSFERASE ACS10-RELATED	AT1G62960
Eucgr.A00534	5.01693e-05	0.649961	AMP DEAMINASE / MYOADENYLATE DEAMINASE	AT2G38280
Eucgr.D02368	0.000690059	0.497412	ANGIOTENSIN-CONVERTING ENZYME 2 / ANGIOTENSIN CONVERTING ENZYME-2	AT2G46420
Eucgr.D00941	0.00997536	0.734522	ANKYRIN REPEAT (ANK	AT4G10720
Eucgr.C03502	0.00195101	1.16504	ANKYRIN REPEAT FAMILY PROTEIN	AT5G04700
Eucgr.H03470	0.000144081	0.773801	ANKYRIN REPEAT FAMILY PROTEIN-RELATED	AT4G03500
Eucgr.C00683	0.0013616	-0.504157	ANKYRIN REPEATS (3 COPIES	AT5G54610
Eucgr.C00686	0.00706694	-0.555164	ANKYRIN REPEATS (3 COPIES	AT5G54610
Eucgr.K01002	5.32259e-11	2.21797	ANKYRIN REPEATS (3 COPIES	AT4G03500
Eucgr.H01247	3.05102e-08	1.81291	ANTHOCYANIDIN 3-O-GLUCOSYLTRANSFERASE / URIDINE DIPHOSPHOGLUCOSE-ANTHOCYANIDIN 3-O-GLUCOSYLTRANSFERASE	AT2G18570
Eucgr.J00478	0.000347591	0.571615	ANTIPORTER/ DRUG TRANSPORTER-RELATED	AT4G21900
Eucgr.E04229	0.00576982	0.336047	APO PROTEIN 1, CHLOROPLASTIC	AT1G64810
Eucgr.C02537	0.000740975	0.389796	APO PROTEIN 2, CHLOROPLASTIC	AT5G57930
Eucgr.J02799	0.00298299	-0.377286	APOPTOSIS-PROMOTING RNA-BINDING PROTEIN TIA-1/TIAR (RRM SUPERFAMILY	AT1G17370
Eucgr.J01087	0.000104946	-0.553499	AQUAPORIN PIP2-1-RELATED	AT3G54820
Eucgr.I01369	0.00455969	-0.467104	AQUAPORIN TRANSPORTER	AT4G00430
Eucgr.J01345	0.00221388	-0.77856	AQUAPORIN TRANSPORTER	AT5G37820
Eucgr.F02383	0.00136342	0.316866	ARABIDOPSIS BROAD-SPECTRUM MILDEW RESISTANCE PROTEIN RPW8 (RPW8	AT4G33300
Eucgr.K02004	0.00748608	1.00658	ARM REPEAT SUPERFAMILY PROTEIN	AT4G23540
Eucgr.H03616	2.77599e-05	1.58478	ARM REPEAT SUPERFAMILY PROTEIN-RELATED	AT5G18980
Eucgr.H03618	0.000268212	0.543302	ARM REPEAT SUPERFAMILY PROTEIN-RELATED	AT5G18980
Eucgr.H03624	0.00302189	0.470437	ARM REPEAT SUPERFAMILY PROTEIN-RELATED	AT5G18980
Eucgr.B02936	0.000303826	0.469601	ARMADILLO/BETA-CATENIN-LIKE REPEAT-CONTAINING PROTEIN	AT1G23180
Eucgr.E02953	2.97816e-06	-0.358016	ARYLFORMAMIDASE / KYNURENINE FORMAMIDASE	AT4G35220
Eucgr.B03781	0.00209367	0.597672	ASCORBATE OXIDASE-LIKE PROTEIN-RELATED	AT5G21105
Eucgr.L00588	0.000417281	0.633139	ASPARTYL PROTEASE-LIKE PROTEIN	AT5G19120
Eucgr.H05072	0.00129792	0.605665	ASPARTYL PROTEASES	AT2G03200
Eucgr.J03131	5.68499e-05	-0.368689	ASPARTYL PROTEASES	AT1G79720
Eucgr.D02280	0.00139112	-0.403912	AT HOOK MOTIF DNA-BINDING FAMILY PROTEIN	AT2G45850
Eucgr.J00250	0.0078219	0.442465	ATMYB1 PROTEIN	AT3G55730
Eucgr.F01091	0.00122353	1.32877	ATNAC2-RELATED	AT3G15510
Eucgr.B01365	0.00548599	1.12728	ATP BINDING / PROTEIN KINASE-RELATED	AT1G61490
Eucgr.D00793	0.00335993	0.559473	ATP BINDING / PROTEIN KINASE-RELATED	AT1G11330
Eucgr.E03122	4.94244e-05	0.911336	ATP BINDING / PROTEIN KINASE-RELATED	AT1G61480
Eucgr.E04087	0.000348117	1.47333	ATP BINDING / PROTEIN KINASE-RELATED	AT1G61480
Eucgr.I01701	0.00420382	0.434462	ATP SYNTHASE MITOCHONDRIAL F1 COMPLEX ASSEMBLY FACTOR 2/ATP12 PROTEIN, MITOCHONDRIAL PRECURSOR	AT5G40660
Eucgr.I01987	0.00320851	-0.440218	ATP SYNTHASE SUBUNIT O, MITOCHONDRIAL	AT5G13450
Eucgr.I02640	4.19972e-06	1.14007	ATP-BINDING CASSETTE TRANSPORTER	AT1G17840
Eucgr.J00449	1.05841e-07	1.03975	ATP-BINDING CASSETTE TRANSPORTER	AT2G36380
Eucgr.K02065	8.40821e-10	0.806749	ATP-BINDING CASSETTE TRANSPORTER	AT1G66950
Eucgr.K02647	0.00149447	0.315082	ATP-DEPENDENT RNA HELICASE DDX18	AT3G18600
Eucgr.I02158	0.000198478	0.415426	AT-RICH INTERACTIVE DOMAIN-CONTAINING PROTEIN 4	AT3G43240
Eucgr.H04111	0.000282396	-0.507077	AUTOPHAGY-RELATED PROTEIN 8H	AT3G06420
Eucgr.L01933	0.00547252	-0.876689	AUX/IAA FAMILY (AUX_IAA
Eucgr.G02838	0.000726716	-0.431114	AUXIN RESPONSE FACTOR 10-RELATED	AT4G30080
Eucgr.C00771	0.000567135	-1.14339	AUXIN RESPONSIVE PROTEIN (AUXIN_INDUCIBLE	AT5G20820
Eucgr.F03758	0.001203	0.598537	AUXIN TRANSPORTER-LIKE PROTEIN 2-RELATED	AT1G77690
Eucgr.F00604	0.00488857	-0.44834	AUXIN-INDUCED PROTEIN-LIKE-RELATED	AT1G75580
Eucgr.I01253	6.05695e-05	-0.92258	AUXIN-RESPONSIVE FAMILY PROTEIN	AT1G29500
Eucgr.I01488	0.001944	-0.753442	AUXIN-RESPONSIVE FAMILY PROTEIN	AT1G29500
Eucgr.J02934	0.0051366	0.377022	AUXIN-RESPONSIVE PROTEIN IAA18-RELATED	AT3G16500
Eucgr.K03314	0.000986159	-0.634142	AUXIN-RESPONSIVE PROTEIN IAA1-RELATED	AT5G43700
Eucgr.H00499	2.47087e-07	1.25638	AUXIN-RESPONSIVE PROTEIN-RELATED	AT3G25290
Eucgr.H00737	4.22909e-06	0.537404	AUXIN-RESPONSIVE PROTEIN-RELATED	AT3G25290
Eucgr.G01639	0.00452193	-0.708492	B3 DNA BINDING DOMAIN (B3	AT4G33280
Eucgr.J01901	0.00879262	0.750026	BAG FAMILY MOLECULAR CHAPERONE REGULATOR 4	AT3G51780
Eucgr.D02334	3.19193e-07	1.80591	BAG FAMILY MOLECULAR CHAPERONE REGULATOR 6	AT2G46240
Eucgr.A02921	0.001865	0.944719	BAP28	AT3G06530
Eucgr.B01418	0.000754493	0.218621	BASIC LEUCINE ZIPPER AND W2 DOMAIN-CONTAINING PROTEIN	AT5G36230
Eucgr.F01063	8.38649e-06	-0.718744	B-BOX DOMAIN PROTEIN 26-RELATED	AT4G27310
Eucgr.F04023	0.000119032	-0.574983	B-BOX TYPE ZINC FINGER-CONTAINING PROTEIN	AT3G21150
Eucgr.I01328	0.00158887	-0.389101	B-BOX TYPE ZINC FINGER-CONTAINING PROTEIN	AT4G38960
Eucgr.I02368	1.77539e-06	-0.442742	B-BOX TYPE ZINC FINGER-CONTAINING PROTEIN	AT4G38960
Eucgr.B00721	0.001865	-0.41036	B-BOX ZINC FINGER (ZF-B_BOX	AT1G25440
Eucgr.G01977	3.30116e-08	1.31934	BETA-1,4-XYLOSYLTRANSFERASE IRX10-RELATED	AT1G27440
Eucgr.A01172	0.00633796	0.556824	BETA-1,4-XYLOSYLTRANSFERASE IRX9-RELATED	AT2G37090
Eucgr.H02879	0.00258838	-0.298692	BETA-AMYLASE / SACCHAROGEN AMYLASE	AT3G23920
Eucgr.G00649	0.000376278	-0.653394	BETA-D-XYLOSIDASE 3-RELATED	AT5G64570
Eucgr.G00650	5.70577e-05	-1.06433	BETA-D-XYLOSIDASE 3-RELATED	AT5G64570
Eucgr.A02647	0.000147858	0.575748	BETA-FRUCTOFURANOSIDASE / SACCHARASE	AT3G52600
Eucgr.C03896	0.000291372	-0.558483	BETA-GALACTOSIDASE 1	AT4G26140
Eucgr.H05090	0.00048516	-0.599661	BETA-GALACTOSIDASE 6	AT5G63800
Eucgr.K03473	0.00233936	-0.448167	BETA-GLUCOSIDASE 1-RELATED	AT1G02850
Eucgr.C03291	0.000263838	0.433563	BETA-KETOACYL-[ACYL-CARRIER-PROTEIN] SYNTHASE II / KASII	AT1G74960
Eucgr.B03677	0.00111034	0.495086	BETA-L-ARABINOFURANOSIDASE, GH127 (GLYCO_HYDRO_127	AT5G12950
Eucgr.G02896	0.0033579	-0.24272	BETA-N-ACETYLHEXOSAMINIDASE	AT3G55260
Eucgr.C00212	5.12438e-06	-1.01894	BHLH TRANSCRIPTION FACTOR	AT4G30410
Eucgr.J01215	1.17113e-07	-0.951109	BHLH TRANSCRIPTION FACTOR PRE1-RELATED	AT3G28857
Eucgr.H04394	1.0215e-13	-1.44925	BIFUNCTIONAL L-3-CYANOALANINE SYNTHASE/CYSTEINE SYNTHASE D1-RELATED	AT2G43750
Eucgr.K02328	8.55268e-06	1.54563	BRO1-LIKE DOMAIN (BRO1	AT1G73390
Eucgr.H02303	0.00151887	0.572095	BTB AND MATH DOMAIN-CONTAINING PROTEIN 42	AT5G67480
Eucgr.I00715	0.000180591	-0.280889	BTB/POZ DOMAIN (BTB	AT5G67385
Eucgr.E04119	0.0032854	-0.749086	C2 CALCIUM/LIPID-BINDING PLANT PHOSPHORIBOSYLTRANSFERASE-LIKE PROTEIN	AT1G74720
Eucgr.F00626	0.00189445	-0.183072	C2 DOMAIN (C2	AT5G55530
Eucgr.K02227	0.00701814	0.350567	C2 DOMAIN-CONTAINING PROTEIN	AT3G18370
Eucgr.F03752	1.59171e-09	-0.548512	C2H2-LIKE ZINC FINGER PROTEIN	AT1G75710
Eucgr.E00539	0.00351051	0.397328	CALMODULIN BINDING PROTEIN IQD22	AT4G23060
Eucgr.K01575	0.00555088	-0.435674	CALMODULIN BINDING PROTEIN-RELATED	AT5G03960
Eucgr.G03256	5.46608e-05	0.611436	CALMODULIN-BINDING PROTEIN-LIKE PROTEIN	AT2G38800
Eucgr.H04783	0.000188873	0.552712	CALMODULIN-BINDING TRANSCRIPTION ACTIVATOR CAMTA	AT2G22300
Eucgr.K02020	0.00213296	0.333028	CALPAIN	AT3G10300
Eucgr.K03545	0.00023937	0.808829	CALVIN CYCLE PROTEIN CP12-1, CHLOROPLASTIC-RELATED	AT2G47400
Eucgr.D01369	0.00198508	0.425695	CARBOXYLATE CLAMP-TETRATRICOPEPTIDE REPEAT PROTEIN	AT1G62390
Eucgr.H03607	7.57793e-06	-0.601264	CARBOXYMETHYLENEBUTENOLIDASE / MALEYLACETATE ENOL-LACTONASE	AT3G23600
Eucgr.H03608	1.24727e-05	-0.575809	CARBOXYMETHYLENEBUTENOLIDASE / MALEYLACETATE ENOL-LACTONASE	AT3G23600
Eucgr.F01775	1.03254e-09	1.14936	CATALASE	AT4G35090
Eucgr.C00810	5.59557e-09	1.6341	CATHEPSIN H / N-BENZOYLARGININE-BETA-NAPHTHYLAMIDE HYDROLASE	AT3G45310
Eucgr.D00309	0.002371	-0.897784	CATION/H(+	AT3G44900
Eucgr.D00009	0.000520816	0.703643	CATIONIC AMINO ACID TRANSPORTER 5	AT2G34960
Eucgr.D00481	0.00333001	0.36128	CBL-INTERACTING SERINE/THREONINE-PROTEIN KINASE 12-RELATED	AT4G18700
Eucgr.A00690	0.00187935	-0.272135	CBL-INTERACTING SERINE/THREONINE-PROTEIN KINASE 20	AT5G58380
Eucgr.H03182	0.0021394	-0.326566	CBL-INTERACTING SERINE/THREONINE-PROTEIN KINASE 7	AT3G23000
Eucgr.J02606	0.00345899	0.773117	CCAAT-BINDING FACTOR-RELATED	AT1G72440
Eucgr.C01665	0.00474227	-0.447331	CCR4-NOT TRANSCRIPTION COMPLEX SUBUNIT	AT2G32070
Eucgr.C01976	0.00133591	-0.493239	CCR4-NOT TRANSCRIPTION COMPLEX SUBUNIT	AT2G32070
Eucgr.C00112	1.49214e-05	0.487525	CCT MOTIF (CCT	AT5G57180
Eucgr.I01705	0.00323023	0.509612	CCT MOTIF (CCT	AT5G14370
Eucgr.H01942	0.00331292	0.48593	CDK INHIBITOR P21 BINDING PROTEIN	AT2G44510
Eucgr.J01141	0.00824311	-0.37612	CDP-DIACYLGLYCEROL--GLYCEROL-3-PHOSPHATE 3-PHOSPHATIDYLTRANSFERASE / PHOSPHATIDYLGLYCEROPHOSPHATE SYNTHASE	AT2G39290
Eucgr.G00872	0.00366398	0.523068	CELL DIVISION PROTEIN KINASE	AT5G39420
Eucgr.C00246	3.29629e-11	1.20433	CELLULOSE SYNTHASE A CATALYTIC SUBUNIT	AT5G17420
Eucgr.A01324	1.28121e-11	1.17353	CELLULOSE SYNTHASE A CATALYTIC SUBUNIT 7 [UDP-FORMING]	AT5G44030
Eucgr.D00476	9.32799e-10	1.05675	CELLULOSE SYNTHASE A CATALYTIC SUBUNIT 8 [UDP-FORMING]	AT4G18780
Eucgr.E03849	0.00362957	0.437032	CELLULOSE SYNTHASE-LIKE PROTEIN E1	AT1G55850
Eucgr.D01765	2.40811e-07	1.05382	CELLULOSE SYNTHASE-LIKE PROTEIN G1-RELATED	AT4G23990
Eucgr.J01590	0.00127955	-0.721691	CENTAURIN/ARF	AT3G17980
Eucgr.G01937	0.00335993	0.479873	CGR1 FAMILY (CGR1	AT2G31410
Eucgr.A00280	0.00452651	-0.415628	CHAPERONE DNAJ-DOMAIN CONTAINING PROTEIN-RELATED	AT4G09350
Eucgr.I01982	0.000263838	0.547116	CHAPERONE PROTEIN CLPB3, CHLOROPLASTIC	AT5G15450
Eucgr.F03733	0.000201045	-0.372295	CHAPERONE PROTEIN DNAJ	AT1G77930
Eucgr.H02866	0.000966169	0.668384	CHAPERONIN	AT3G23990
Eucgr.B02532	0.0039937	0.397782	CHAPERONIN 60 SUBUNIT ALPHA 1, CHLOROPLASTIC	AT2G28000
Eucgr.B03593	0.00256088	0.49478	CHAPERONIN 60 SUBUNIT BETA 1, CHLOROPLASTIC-RELATED	AT3G13470
Eucgr.J00766	0.000409433	-0.4117	CHAPERONIN-LIKE RBCX PROTEIN	AT5G19855
Eucgr.J02106	0.0024405	-0.610414	CHITINASE
Eucgr.H04034	1.52695e-06	1.10878	CHITINASE-LIKE PROTEIN 1	AT3G16920
Eucgr.F04176	4.77088e-05	0.53026	CHOLINE KINASE 1-RELATED	AT1G71697
Eucgr.C02874	0.000239214	0.556837	CHY AND CTCHY AND RING-TYPE ZINC FINGER PROTEIN	AT5G25560
Eucgr.B02222	0.00213296	0.480358	CINNAMOYL-COA REDUCTASE-LIKE PROTEIN	AT5G58490
Eucgr.E03535	0.00195342	-0.260228	CLATHRIN ASSEMBLY PROTEIN	AT5G35200
Eucgr.B02911	0.00561764	-1.04667	CLAVATA3/ESR (CLE	AT2G01505
Eucgr.J03000	0.000756425	-0.587047	COATOMER SUBUNIT BETA'-1	AT1G52360
Eucgr.K02541	1.28946e-10	1.80171	COBRA-LIKE PROTEIN 4	AT5G15630
Eucgr.E01256	0.00807705	0.779878	COBW-RELATED	AT1G80480
Eucgr.E02358	0.0027428	0.385035	COLD-REGULATED 413 INNER MEMBRANE PROTEIN 1, CHLOROPLASTIC-RELATED	AT1G29390
Eucgr.G00989	0.001944	-0.322067	COPI ASSOCIATED PROTEIN (COPI_ASSOC	AT4G33625
Eucgr.H03520	0.00817037	1.24614	COPPER AMINE OXIDASE	AT1G31710
Eucgr.E03873	0.00886564	-0.596519	COPPER TRANSPORT PROTEIN ATOX1-RELATED	AT4G16380
Eucgr.G02302	0.000597532	1.0803	CORE-2/I-BRANCHING BETA-1,6-N-ACETYLGLUCOSAMINYLTRANSFERASE FAMILY PROTEIN	AT1G68390
Eucgr.E00835	0.000772896	-0.672157	COX19-LIKE CHCH FAMILY PROTEIN	AT4G23760
Eucgr.H00197	0.00304309	0.454711	CRM FAMILY MEMBER 3A-RELATED	AT3G23070
Eucgr.F01103	0.00393368	0.493884	CTL TRANSPORTER	AT3G15380
Eucgr.F01480	0.00321865	0.579149	CTP SYNTHASE (GLUTAMINE HYDROLYZING	AT3G12670
Eucgr.B00515	0.00647584	-0.302622	CYCLIC DOF FACTOR 2-RELATED	AT3G47500
Eucgr.I01947	0.000511116	-0.505105	CYCLIC DOF FACTOR 2-RELATED	AT5G39660
Eucgr.L01971	0.000216782	0.745612	CYCLIC NUCLEOTIDE-BINDING DOMAIN (CNMP_BINDING	AT3G02850
Eucgr.K01241	0.00116726	-0.713307	CYCLIC NUCLEOTIDE-GATED ION CHANNEL 15-RELATED	AT2G28260
Eucgr.I01048	0.000599923	-0.820238	CYCLINE	AT1G70210
Eucgr.I00651	0.00269383	0.422367	CYSTEINE DESULFURASE / CYSTEINE DESULFURYLASE	AT5G65720
Eucgr.F00184	2.14332e-07	0.591608	CYSTEINE PROTEASE FAMILY C1-RELATED	AT1G47128
Eucgr.F02043	0.00746331	1.02085	CYSTEINE PROTEASE FAMILY C1-RELATED	AT3G49340
Eucgr.I00879	1.24727e-05	-0.445807	CYSTEINE PROTEASE FAMILY C1-RELATED	AT1G47128
Eucgr.G01706	0.00850299	-0.326275	CYSTEINE PROTEINASE RD19A-RELATED	AT4G39090
Eucgr.J01605	3.28586e-08	-0.782052	CYSTEINE-RICH REPEAT SECRETORY PROTEIN 60	AT5G37660
Eucgr.C02416	0.0036728	-0.517443	CYSTEINE-RICH SECRETORY PROTEIN-RELATED	AT4G25780
Eucgr.F02575	0.00293631	-0.781936	CYSTEINE-RICH TM MODULE STRESS TOLERANCE (CYSTM	AT1G52827
Eucgr.A01428	0.000164542	-0.530822	CYTOCHROME B5 ISOFORM A	AT5G53560
Eucgr.E00054	6.42811e-07	0.984454	CYTOCHROME B561/FERRIC REDUCTASE TRANSMEMBRANE WITH DOMON RELATED DOMAIN	AT3G61750
Eucgr.D02012	4.92347e-05	0.660505	CYTOCHROME P450 - LIKE PROTEIN-RELATED	AT4G12300
Eucgr.G03059	5.97225e-06	0.89246	CYTOCHROME P450 90A1	AT5G05690
Eucgr.E04245	9.97548e-05	-0.51245	CYTOCHROME P450 CYP2 SUBFAMILY	AT4G37320
Eucgr.F01492	0.00139827	0.40548	CYTOCHROME P450 CYP2 SUBFAMILY	AT4G31970
Eucgr.J02393	2.30844e-05	1.06179	CYTOCHROME P450 CYP2 SUBFAMILY	AT4G36220
Eucgr.F00491	0.00950976	0.639423	CYTOCHROME P450 CYP4/CYP19/CYP26 SUBFAMILIES	AT1G12740
Eucgr.H04232	0.000181688	-0.470094	CYTOCHROME P450 CYP4/CYP19/CYP26 SUBFAMILIES	AT1G12740
Eucgr.H04233	0.0024426	-0.450406	CYTOCHROME P450 CYP4/CYP19/CYP26 SUBFAMILIES	AT1G12740
Eucgr.K00776	1.14745e-08	1.0707	CYTOCHROME P450 CYP4/CYP19/CYP26 SUBFAMILIES	AT4G15440
Eucgr.E01363	0.00168951	0.914259	CYTOCHROME P450, FAMILY 704, SUBFAMILY A, POLYPEPTIDE 1	AT2G45510
Eucgr.B02514	0.00535292	-0.749515	CYTOKININ RIBOSIDE 5'-MONOPHOSPHATE PHOSPHORIBOHYDROLASE LOG3-RELATED	AT2G28305
Eucgr.J00920	3.41892e-08	-0.571213	CYTOKININ RIBOSIDE 5'-MONOPHOSPHATE PHOSPHORIBOHYDROLASE LOG3-RELATED	AT2G28305
Eucgr.D01833	2.70012e-05	0.31338	CYTOSOL ALANYL AMINOPEPTIDASE / SOLUBLE ALANYL AMINOPEPTIDASE	AT1G63770
Eucgr.C02337	2.45815e-05	-0.562574	CYTOSOLIC SULFOTRANSFERASE 12	AT3G45070
Eucgr.C02125	0.000259962	0.537834	CYTOSOLIC SULFOTRANSFERASE 1-RELATED	AT5G07010
Eucgr.I01574	0.000406437	0.524161	DEAD/DEAH BOX HELICASE-RELATED	AT3G02060
Eucgr.G02185	0.00924887	0.425304	DEAD/DEAH BOX RNA HELICASE FAMILY PROTEIN	AT2G01440
Eucgr.B03365	3.41693e-05	0.791547	DEAD-BOX ATP-DEPENDENT RNA HELICASE 22	AT1G59990
Eucgr.A00214	0.00964556	0.448024	DEAD-BOX ATP-DEPENDENT RNA HELICASE 28	AT4G16630
Eucgr.B03621	9.75615e-06	0.382978	DEAD-BOX ATP-DEPENDENT RNA HELICASE 37-RELATED	AT2G42520
Eucgr.B02194	0.000461546	0.392992	DEAD-BOX ATP-DEPENDENT RNA HELICASE 50	AT3G06980
Eucgr.K01327	0.00509825	0.546747	DEAD-BOX ATP-DEPENDENT RNA HELICASE 53-RELATED	AT3G22330
Eucgr.H05052	0.0013295	-1.3518	DEFENSIN-LIKE PROTEIN 6	AT5G63660
Eucgr.J00200	0.00640351	-0.300285	DELTA (12) FATTY ACID DEHYDROGENASE	AT5G05580
Eucgr.J00851	2.3664e-05	0.578271	DELTA(24)-STEROL REDUCTASE	AT3G19820
Eucgr.D01985	0.00805456	-0.333106	DEOXYRIBODIPYRIMIDINE PHOTOLYASE	AT1G12370
Eucgr.A02590	0.000482447	-0.421108	DIGALACTOSYLDIACYLGLYCEROL SYNTHASE / UDP-GALACTOSE:MGDG GALACTOSYLTRANSFERASE	AT3G11670
Eucgr.K00292	0.00542846	0.455422	DI-GLUCOSE BINDING WITHIN ENDOPLASMIC RETICULUM (MALECTIN	AT5G24010
Eucgr.J00682	2.84558e-07	0.640174	DIHYDROPYRIMIDINASE / HYDANTOINASE	AT5G12200
Eucgr.F02870	0.00575332	-0.31678	DIPHOSPHOINOSITOL POLYPHOSPHATE PHOSPHOHYDROLASE	AT2G01670
Eucgr.E00814	0.000351967	1.03812	DIRIGENT PROTEIN 12-RELATED	AT1G64160
Eucgr.J00313	0.0047008	0.448888	DNA GYRASE SUBUNIT A, CHLOROPLASTIC/MITOCHONDRIAL-RELATED	AT3G10690
Eucgr.F01448	0.00853629	0.274487	DNA REPAIR PROTEIN RECA HOMOLOG 1, CHLOROPLASTIC	AT1G79050
Eucgr.C02139	0.000558238	0.804369	DNA TOPOISOMERASE	AT4G31210
Eucgr.C02511	0.000167046	0.868939	DNA-DIRECTED RNA POLYMERASE 3, CHLOROPLASTIC	AT2G24120
Eucgr.K01811	0.00376673	0.741645	DNA-DIRECTED RNA POLYMERASE I SUBUNIT RPA1	AT3G57660
Eucgr.G03213	0.0025847	0.900408	DNA-DIRECTED RNA POLYMERASE I SUBUNIT RPA2	AT1G29940
Eucgr.B03109	0.000757013	0.887554	DNA-DIRECTED RNA POLYMERASE, MITOCHONDRIAL	AT1G68990
Eucgr.F04451	0.00714542	0.585925	DNA-DIRECTED RNA POLYMERASES I AND III SUBUNIT RPAC1	AT1G60620
Eucgr.G02581	7.92475e-10	0.886719	DNAJ DOMAIN (DNAJ	AT5G23240
Eucgr.A01014	0.00801232	-0.317054	DNAJ HOMOLOG DNJ-5	AT1G75250
Eucgr.A02166	0.00335994	-0.411875	DNAJ HOMOLOG SUBFAMILY C MEMBER	AT2G41000
Eucgr.B02081	0.000957759	0.588354	DNAJ HOMOLOG SUBFAMILY C MEMBER	AT1G56300
Eucgr.B02899	0.000149711	1.12163	DNAJ HOMOLOG SUBFAMILY C MEMBER	AT1G71000
Eucgr.E01249	0.00810528	-0.30836	DOMAIN OF UNKNOWN FUNCTION (DUF1995	AT5G48790
Eucgr.A02888	0.000393689	-0.788486	DOMAIN OF UNKNOWN FUNCTION (DUF3357	AT1G62660
Eucgr.B02721	0.00443584	0.502038	DOMAIN OF UNKNOWN FUNCTION (DUF3411	AT2G37860
Eucgr.G00606	0.00332096	0.266423	DOMAIN OF UNKNOWN FUNCTION (DUF3411	AT5G24690
Eucgr.G03317	0.0031669	-0.361148	DOMAIN OF UNKNOWN FUNCTION (DUF3411	AT5G12470
Eucgr.G03331	0.00355673	-0.358152	DOMAIN OF UNKNOWN FUNCTION (DUF3411	AT5G12470
Eucgr.K02848	0.00024812	0.28394	DOMAIN OF UNKNOWN FUNCTION (DUF3506	AT1G27510
Eucgr.D01676	3.41693e-05	-0.375505	DOMAIN OF UNKNOWN FUNCTION (DUF4033	AT1G64680
Eucgr.B02556	2.77813e-07	-0.496112	DOMAIN OF UNKNOWN FUNCTION (DUF4228	AT1G60010
Eucgr.B03364	0.00100476	-0.399889	DOMAIN OF UNKNOWN FUNCTION (DUF4228	AT1G60010
Eucgr.H01053	0.00459018	-1.36221	DOMAIN OF UNKNOWN FUNCTION (DUF4228	AT3G03280
Eucgr.I01232	0.00151641	-0.458037	DOMAIN OF UNKNOWN FUNCTION (DUF588	AT3G50810
Eucgr.J02536	0.00521282	0.518282	DUO1-ACTIVATED WD40 1	AT4G35560
Eucgr.E00318	0.000282396	-0.463059	DYNAMIN	AT3G60190
Eucgr.E00053	0.00589493	0.309633	DYNAMIN-RELATED PROTEIN 1A	AT5G42080
Eucgr.F01075	9.21666e-09	-1.30229	DYNEIN LIGHT CHAIN TYPE 1 FAMILY PROTEIN	AT4G27360
Eucgr.D01863	0.000299249	0.80083	E1-E2 ATPASE (E1-E2_ATPASE	AT1G63440
Eucgr.A01456	0.00773774	-0.341774	E3 UBIQUITIN-PROTEIN LIGASE SINAT3-RELATED	AT4G27880
Eucgr.B02542	0.00326391	0.506796	EAMA-LIKE TRANSPORTER FAMILY (EAMA	AT5G40240
Eucgr.J00147	0.00193389	0.555946	EAMA-LIKE TRANSPORTER FAMILY (EAMA	AT3G28050
Eucgr.B01007	0.00720727	-0.465348	EARLY LIGHT-INDUCED PROTEIN 1, CHLOROPLASTIC-RELATED	AT3G22840
Eucgr.B01895	0.0035286	-0.427377	EARLY LIGHT-INDUCED PROTEIN 1, CHLOROPLASTIC-RELATED	AT3G22840
Eucgr.H00167	0.00475638	-0.475268	EF-HAND CALCIUM-BINDING DOMAIN CONTAINING PROTEIN	AT2G43290
Eucgr.A02098	0.00561764	-0.429723	EMB	AT5G18150
Eucgr.B02501	1.16175e-07	-1.14436	EMB	AT5G60680
Eucgr.I00260	0.00693412	1.05029	EMB	AT5G09840
Eucgr.C00344	0.00362957	0.49408	ENDOMEMBRANE FAMILY PROTEIN 70	AT5G25100
Eucgr.H00972	0.00415603	0.480376	ENDOPLASMIN HOMOLOG	AT4G24190
Eucgr.C03173	0.00756522	0.574518	ENDORIBONUCLEASE DICER HOMOLOG 3	AT3G43920
Eucgr.I01313	0.000500631	-0.616332	ENHANCED DISEASE SUSCEPTIBILITY 5-RELATED	AT2G21340
Eucgr.D02504	0.00232998	0.935942	ENVELYSIN / SEA-URCHIN-HATCHING PROTEINASE	AT2G45040
Eucgr.C01329	0.00998887	0.620016	EQUILIBRATIVE NUCLEOTIDE TRANSPORTER 8	AT1G02630
Eucgr.C01518	0.000470503	0.891686	EQUILIBRATIVE NUCLEOTIDE TRANSPORTER 8	AT1G02630
Eucgr.F01567	8.15242e-07	-0.533673	ERYTHRONATE-4-PHOSPHATE DEHYDROGENASE FAMILY PROTEIN	AT1G75180
Eucgr.G02444	0.00122562	-0.395454	ETHYLENE-RESPONSIVE BINDING FACTOR-ASSOCIATED REPRESSION (EAR	AT1G13740
Eucgr.K00961	7.48549e-05	1.02097	ETHYLENE-RESPONSIVE TRANSCRIPTION FACTOR CRF5-RELATED	AT2G20880
Eucgr.J00316	0.00519067	-0.768049	ETHYLENE-RESPONSIVE TRANSCRIPTION FACTOR WRI1	AT3G54320
Eucgr.H03938	0.00913528	0.233492	EUKARYOTIC TRANSLATION INITIATION FACTOR 2 SUBUNIT 3	AT1G04170
Eucgr.F03737	0.000726716	0.289257	EUKARYOTIC TRANSLATION INITIATION FACTOR 5-2-RELATED	AT1G36730
Eucgr.E01893	0.00344498	0.36208	EXOCYST COMPLEX COMPONENT EXO84C	AT1G10180
Eucgr.A02131	0.00488857	0.439942	EXOSOME COMPONENT 10	AT5G35910
Eucgr.B02854	0.00281905	0.38671	EXPRESSED PROTEIN	AT2G01190
Eucgr.C02884	7.00838e-06	-0.910827	EXPRESSED PROTEIN	AT2G25735
Eucgr.D01042	0.000426385	0.284693	EXPRESSED PROTEIN	AT5G45030
Eucgr.E00120	0.0032547	0.249202	EXPRESSED PROTEIN	AT4G00355
Eucgr.F02687	0.00192756	0.53944	EXPRESSED PROTEIN	AT2G44020
Eucgr.A02549	0.00184133	-0.702752	EXPRESSED PROTEIN-RELATED	AT3G11690
Eucgr.B03715	0.000750935	-0.869933	EXTENSIN, PROLINE-RICH PROTEIN	AT1G74670
Eucgr.F02269	0.00253749	-0.746846	EXTENSIN, PROLINE-RICH PROTEIN	AT5G59845
Eucgr.F04125	0.000393255	-0.757278	EXTENSIN, PROLINE-RICH PROTEIN	AT4G09600
Eucgr.C02543	0.00329512	0.452871	F16F4.7 PROTEIN-RELATED	AT1G69730
Eucgr.C04231	1.85894e-07	1.00525	F18B13.21 PROTEIN-RELATED	AT5G20190
Eucgr.F03869	0.00298299	0.556898	F18B13.21 PROTEIN-RELATED	AT5G20190
Eucgr.L02715	5.60218e-05	0.66833	F18B13.21 PROTEIN-RELATED
Eucgr.E00249	0.00363098	0.585858	F1C9.34 PROTEIN-RELATED	AT2G44260
Eucgr.K01034	0.00797162	0.335505	F21B7.34	AT1G53050
Eucgr.D01792	6.74049e-05	0.62399	F22C12.10	AT1G64140
Eucgr.D00077	0.00212059	0.535713	F22M8.11 PROTEIN-RELATED	AT4G20840
Eucgr.F03985	0.00355436	-0.224837	F23A5.30 PROTEIN	AT1G80940
Eucgr.J03130	0.00475219	-0.421494	F23A5.30 PROTEIN	AT1G80940
Eucgr.B00829	6.02783e-07	-0.574714	F6A14.12 PROTEIN-RELATED	AT1G73760
Eucgr.K02114	3.83669e-05	1.05919	FAD BINDING DOMAIN (FAD_BINDING_2	AT4G28570
Eucgr.E03420	0.00258316	-0.332394	FAD/NAD(P	AT4G38540
Eucgr.B03842	2.33673e-09	-0.780909	FANTASTIC FOUR MERISTEM REGULATOR (FAF	AT5G22390
Eucgr.H01483	9.96055e-05	-0.921764	FANTASTIC FOUR MERISTEM REGULATOR (FAF	AT1G03170
Eucgr.A01158	0.000158252	0.922652	FASCICLIN-LIKE ARABINOGALACTAN PROTEIN 12	AT5G03170
Eucgr.B02486	6.08791e-09	1.81142	FASCICLIN-LIKE ARABINOGALACTAN PROTEIN 12	AT5G03170
Eucgr.B01598	0.000445421	-0.460347	F-BOX AND WD40 DOMAIN PROTEIN	AT3G06880
Eucgr.I01228	0.001944	-0.71876	F-BOX AND WD40 DOMAIN PROTEIN	AT3G18950
Eucgr.A01226	0.00293631	-0.469333	F-BOX DOMAIN (F-BOX	AT2G39490
Eucgr.A01227	0.00839636	-0.575655	F-BOX DOMAIN (F-BOX	AT2G39490
Eucgr.B03615	4.61984e-08	0.828653	F-BOX DOMAIN (F-BOX	AT2G44130
Eucgr.E00146	0.00605249	-0.448954	F-BOX/KELCH-REPEAT PROTEIN SKIP4-RELATED	AT3G61350
Eucgr.B00033	3.73119e-07	-0.426506	F-BOX/LEUCINE RICH REPEAT PROTEIN	AT4G08980
Eucgr.I01141	0.00735612	-0.43441	FERRIC-CHELATE REDUCTASE (NADH	AT5G49730
Eucgr.C00878	1.81088e-05	1.15839	FERULOYL ESTERASE / HYDROXYCINNAMOYL ESTERASE	AT3G47590
Eucgr.H05077	0.000697598	0.488955	FILAMENT-LIKE PLANT PROTEIN 3	AT3G05270
Eucgr.H02071	0.0051366	0.686609	FILAMENT-LIKE PLANT PROTEIN 7	AT2G23360
Eucgr.A01395	7.57793e-06	1.43583	FLAVONE 3'-O-METHYLTRANSFERASE 1	AT5G54160
Eucgr.K03004	0.00815269	0.499239	FRUCTOKINASE-LIKE 1	AT3G54090
Eucgr.D01812	0.00750023	0.281318	G PATCH DOMAIN CONTAINING PROTEIN	AT1G63980
Eucgr.I01667	9.21055e-05	-1.79454	GALACTOSE OXIDASE, CENTRAL DOMAIN (KELCH_4	AT1G51540
Eucgr.F00995	0.00171544	1.16261	GALACTURONOSYLTRANSFERASE 12-RELATED	AT5G54690
Eucgr.J01758	0.00854912	-0.287322	GAN	AT1G55480
Eucgr.A00193	0.001203	-0.394571	GATA TRANSCRIPTION FACTOR 15-RELATED	AT3G06740
Eucgr.E00838	0.000251692	-1.45689	GB	AT5G41761
Eucgr.F03300	6.25246e-06	-0.980364	GB	AT5G53900
Eucgr.K02318	1.67406e-06	1.37099	GB	AT1G65730
Eucgr.K02319	3.84119e-07	0.896732	GB	AT1G65730
Eucgr.F02983	0.000445421	-0.396083	GCN5-RELATED N-ACETYLTRANSFERASE	AT1G72030
Eucgr.F00715	0.00728699	0.252604	GDP-L-GALACTOSE PHOSPHORYLASE.	AT4G26850
Eucgr.F03491	0.0032601	-0.435196	GDP-L-GALACTOSE PHOSPHORYLASE.	AT4G26850
Eucgr.C02353	0.00860121	0.540457	GENOMIC DNA, CHROMOSOME 3, BAC CLONE:F20C19-RELATED	AT2G18900
Eucgr.I01734	0.00325553	0.862736	GENOMIC DNA, CHROMOSOME 3, P1 CLONE: MMJ24	AT3G27550
Eucgr.B03018	0.00801232	-0.417908	GENOMIC DNA, CHROMOSOME 3, P1 CLONE: MPE11	AT1G13360
Eucgr.J00068	1.69819e-08	-0.650953	GENOMIC DNA, CHROMOSOME 3, P1 CLONE: MQC3	AT3G12320
Eucgr.B03585	0.000486644	-0.40766	GENOMIC DNA, CHROMOSOME 3, P1 CLONE: MRP15	AT5G56340
Eucgr.I00227	5.74803e-06	0.479248	GENOMIC DNA, CHROMOSOME 3, P1 CLONE: MVE11	AT3G18680
Eucgr.B03288	2.77599e-05	0.494514	GENOMIC DNA, CHROMOSOME 3, P1 CLONE:MFE16	AT3G26580
Eucgr.J02873	0.00384665	0.503613	GENOMIC DNA, CHROMOSOME 3, P1 CLONE:MMM17-RELATED	AT3G13690
Eucgr.K02750	0.000826496	-0.459061	GENOMIC DNA, CHROMOSOME 5, P1 CLONE:MXI22	AT5G50350
Eucgr.A00990	1.30532e-05	1.05093	GERMIN-LIKE PROTEIN SUBFAMILY 2 MEMBER 2-RELATED	AT3G62020
Eucgr.F04417	9.21666e-09	-0.931209	GERMIN-LIKE PROTEIN SUBFAMILY 3 MEMBER 3	AT5G20630
Eucgr.F00590	0.000117972	1.31278	GIBBERELLIN-REGULATED PROTEIN 1-RELATED	AT1G75750
Eucgr.D01339	0.002483	-0.385256	GLUCAN ENDO-1,3-BETA-GLUCOSIDASE 1	AT1G11820
Eucgr.I01281	1.04379e-06	0.750812	GLUCOSE-1-PHOSPHATE ADENYLYLTRANSFERASE LARGE SUBUNIT 3, CHLOROPLASTIC-RELATED	AT4G39210
Eucgr.K00618	7.48549e-05	0.787294	GLUCOSE-6-PHOSPHATE 1-DEHYDROGENASE 1, CHLOROPLASTIC	AT5G35790
Eucgr.L02534	0.00114611	1.08281	GLUCOSE-6-PHOSPHATE/PHOSPHATE TRANSLOCATOR 1, CHLOROPLASTIC-RELATED	AT1G61800
Eucgr.A01691	0.000198478	1.05181	GLUCOSYL/GLUCURONOSYL TRANSFERASES	AT2G36970
Eucgr.F03591	9.45943e-10	-0.766509	GLUCOSYL/GLUCURONOSYL TRANSFERASES	AT1G22380
Eucgr.F03592	1.83888e-06	-0.610656	GLUCOSYL/GLUCURONOSYL TRANSFERASES	AT1G22380
Eucgr.H00279	0.00410721	0.83234	GLUCOSYL/GLUCURONOSYL TRANSFERASES	AT2G43820
Eucgr.H04759	4.53284e-06	1.18151	GLUCOSYL/GLUCURONOSYL TRANSFERASES	AT1G22360
Eucgr.H04760	2.21535e-07	0.73273	GLUCOSYL/GLUCURONOSYL TRANSFERASES	AT1G22360
Eucgr.J00979	5.70082e-07	-1.03447	GLUCOSYL/GLUCURONOSYL TRANSFERASES	AT1G22360
Eucgr.J01013	1.30164e-05	-0.551212	GLUCOSYL/GLUCURONOSYL TRANSFERASES	AT5G65550
Eucgr.K02353	2.98947e-07	-1.02527	GLUCOSYL/GLUCURONOSYL TRANSFERASES	AT1G05680
Eucgr.B02291	0.00852387	-0.448294	GLUCOSYLTRANSFERASE-LIKE PROTEIN-RELATED	AT5G59590
Eucgr.I02785	5.67099e-09	1.25462	GLUCURONOXYLAN 4-O-METHYLTRANSFERASE 1	AT1G09610
Eucgr.K00936	6.42162e-05	-0.436294	GLUTAMATE FORMIMIDOYLTRANSFERASE / GLUTAMATE FORMYLTRANSFERASE	AT2G20830
Eucgr.J03052	0.000768479	-0.324194	GLUTAMATE RACEMASE	AT1G15410
Eucgr.C01857	0.00119068	0.852715	GLUTAMATE RECEPTOR 2.5-RELATED	AT2G29120
Eucgr.C01861	0.0010492	0.931691	GLUTAMATE RECEPTOR 2.5-RELATED	AT2G29120
Eucgr.L03706	0.0027428	0.901239	GLUTAMATE RECEPTOR 2.5-RELATED	AT4G31710
Eucgr.K00799	0.001203	0.457128	GLUTAMATE RECEPTOR 3.4-RELATED	AT1G05200
Eucgr.B01163	0.000827497	-0.435235	GLUTAMINE SYNTHETASE, CHLOROPLASTIC/MITOCHONDRIAL	AT5G35630
Eucgr.L02175	1.37949e-05	-0.502666	GLUTAMINE SYNTHETASE, CHLOROPLASTIC/MITOCHONDRIAL	AT5G35630
Eucgr.J01189	0.000899548	-0.431224	GLUTAREDOXIN	AT5G13810
Eucgr.K03456	0.00750023	-0.523085	GLUTATHIONE S-TRANSFERASE F14-RELATED	AT3G62760
Eucgr.B01733	0.00234873	0.683882	GLUTATHIONE S-TRANSFERASE U21-RELATED	AT1G78380
Eucgr.L01482	0.000454494	0.674041	GLUTATHIONE S-TRANSFERASE U21-RELATED
Eucgr.F01436	4.61604e-05	-0.982695	GLUTATHIONE S-TRANSFERASE, GST, SUPERFAMILY, GST DOMAIN CONTAINING	AT1G17180
Eucgr.F03196	0.00647584	-0.651123	GLUTATHIONE S-TRANSFERASE, GST, SUPERFAMILY, GST DOMAIN CONTAINING	AT1G78380
Eucgr.F03908	0.0019151	0.74687	GLYCEROL KINASE / GLYCEROKINASE	AT1G80460
Eucgr.J02265	6.47153e-05	-0.771141	GLYCEROL-3-PHOSPHATE DEHYDROGENASE [NAD(+	AT5G40610
Eucgr.K00509	0.00633712	-0.481931	GLYCEROPHOSPHODIESTER PHOSPHODIESTERASE / GLYCEROPHOSPHORYL DIESTER PHOSPHODIESTERASE	AT5G39020
Eucgr.E04249	0.00452651	-0.49957	GLYCINE CLEAVAGE SYSTEM H PROTEIN	AT2G35120
Eucgr.F00639	0.00447999	1.06509	GLYCINE RICH PROTEIN FAMILY (GRP
Eucgr.I02308	1.41155e-06	-0.51856	GLYCINE ZIPPER (GLY-ZIPPER_OMP	AT4G35840
Eucgr.G02989	0.00558063	0.508994	GLYCOPROTEIN FAMILY PROTEIN	AT3G55605
Eucgr.J01181	0.00839636	0.372562	GLYCOSIDE HYDROLASE FAMILY 2 PROTEIN	AT3G54440
Eucgr.E00853	8.37838e-05	-0.570303	GLYCOSIDE HYDROLASE FAMILY 28 PROTEIN / POLYGALACTURONASE (PECTINASE	AT4G23820
Eucgr.G01773	3.43867e-06	-0.828042	GLYCOSYL HYDROLASE FAMILY 10 PROTEIN	AT4G38650
Eucgr.C04217	0.000214275	0.392971	GLYCOSYLTRANSFERASE 14 FAMILY MEMBER	AT5G15050
Eucgr.E00626	0.000493341	0.632857	GMP SYNTHASE (GLUTAMINE-HYDROLYZING	AT1G63660
Eucgr.J02997	0.00249642	-0.623454	G-PROTEIN BETA SUBUNIT	AT3G15980
Eucgr.H00655	0.000180591	-0.456474	GRAM DOMAIN (GRAM	AT5G23370
Eucgr.F03523	0.000198478	0.826313	GRAS DOMAIN FAMILY (GRAS	AT1G50600
Eucgr.G01952	0.000566751	-0.285364	GRR1-LIKE PROTEIN 1-RELATED	AT1G12820
Eucgr.C01048	0.00180144	-0.248983	GTPASE RAB5/YPT51 AND RELATED SMALL G PROTEIN SUPERFAMILY GTPASES	AT4G19640
Eucgr.C01111	0.00302189	-0.385083	GTPASE RAN/TC4/GSP1 (NUCLEAR PROTEIN TRANSPORT PATHWAY	AT5G55190
Eucgr.H04136	0.000207813	-0.261785	GUANINE DEAMINASE / GUANINE AMINASE	AT5G28050
Eucgr.H03396	0.00608465	-0.338199	GUANINE NUCLEOTIDE-BINDING PROTEIN SUBUNIT GAMMA 2	AT3G22942
Eucgr.K03607	0.00286506	0.402938	GUANINE NUCLEOTIDE-BINDING PROTEIN-LIKE 3 HOMOLOG	AT3G07050
Eucgr.D00347	0.00242863	-0.315701	GUANYL-NUCLEOTIDE EXCHANGE FACTOR	AT4G18060
Eucgr.I01316	0.000848344	-0.476697	GUANYL-NUCLEOTIDE EXCHANGE FACTOR	AT4G34660
Eucgr.H03532	0.000377375	0.816012	HALOACID DEHALOGENASE-LIKE HYDROLASE	AT2G32150
Eucgr.K03116	9.21666e-09	-0.643231	HALOACID DEHALOGENASE-LIKE HYDROLASE (HAD	AT5G02230
Eucgr.K00758	0.0064119	-0.283098	HAUS AUGMIN-LIKE COMPLEX SUBUNIT 2 (HAUS2	AT2G32980
Eucgr.G01045	0.00259834	0.748826	HEAT SHOCK 70 KDA PROTEIN 10, MITOCHONDRIAL	AT5G09590
Eucgr.I02583	0.00195342	0.479737	HEAT SHOCK 70 KDA PROTEIN 10, MITOCHONDRIAL	AT5G09590
Eucgr.F03980	1.30164e-05	0.754009	HEAT SHOCK 70 KDA PROTEIN 5	AT1G16030
Eucgr.A01044	0.00230033	0.642114	HEAT SHOCK PROTEIN 89.1	AT3G07770
Eucgr.B03110	0.00460879	0.617395	HEAT SHOCK PROTEIN 89.1	AT2G04030
Eucgr.H00919	0.00101832	-0.534267	HEAVY-METAL-ASSOCIATED DOMAIN-CONTAINING PROTEIN	AT4G08570
Eucgr.J00796	0.00198911	-0.443376	HELIX-LOOP-HELIX DNA-BINDING DOMAIN (HLH	AT1G51140
Eucgr.B03554	0.00833308	-0.45213	HEME-BINDING PROTEIN-RELATED	AT1G17100
Eucgr.H00052	0.00547013	-0.339231	HIGH MOBILITY GROUP B PROTEIN 10-RELATED	AT1G04880
Eucgr.K03081	0.00515229	-0.371099	HIGH-LIGHT-INDUCED PROTEIN, CHLOROPLASTIC	AT5G02120
Eucgr.K03092	0.000102823	-0.475237	HIGH-LIGHT-INDUCED PROTEIN, CHLOROPLASTIC	AT5G02120
Eucgr.B02664	0.000566751	0.673926	HISTIDINE KINASE / PROTEIN KINASE (HISTIDINE	AT2G01830
Eucgr.K03160	0.00626428	-0.377492	HISTONE H2A	AT5G02560
Eucgr.G03176	0.00470443	0.315704	HISTONE-LYSINE N-METHYLTRANSFERASE, H3 LYSINE-9 SPECIFIC SUVH1-RELATED	AT1G73100
Eucgr.K02481	4.34393e-05	0.615554	HNH ENDONUCLEASE	AT3G47490
Eucgr.B00945	7.70198e-05	-0.875382	HOMEOBOX DOMAIN (HOMEOBOX	AT3G18010
Eucgr.E01577	0.000762774	-0.518257	HOMEOBOX DOMAIN (HOMEOBOX	AT3G60390
Eucgr.K01361	0.00124679	0.69219	HOMEOBOX PROTEIN SIX	AT4G12750
Eucgr.A01421	0.000624797	0.71485	HOMEOBOX-LEUCINE ZIPPER PROTEIN ATHB-12-RELATED	AT2G46680
Eucgr.F00378	0.00195101	0.514103	HOMEOBOX-LEUCINE ZIPPER PROTEIN ATHB-16-RELATED	AT4G40060
Eucgr.B00422	0.00024812	-0.455063	HPP FAMILY (HPP	AT5G62720
Eucgr.H02450	4.89138e-06	0.632051	HSDA/SDA1-RELATED	AT1G13160
Eucgr.B00093	0.00647584	-0.463203	HVA22-LIKE PROTEINS	AT4G24960
Eucgr.A00041	4.99034e-08	-0.585487	HYDROLASE, ALPHA/BETA FOLD FAMILY PROTEIN	AT5G17780
Eucgr.B03607	0.00997536	-0.266252	HYDROLASE, ALPHA/BETA FOLD FAMILY PROTEIN	AT5G19850
Eucgr.C03170	0.00140786	-0.640757	HYDROLASE, ALPHA/BETA FOLD FAMILY PROTEIN	AT4G33180
Eucgr.D02487	0.00612709	-0.483465	HYDROPHOBIC SEED PROTEIN (HYDROPHOB_SEED	AT4G00165
Eucgr.B03752	3.57035e-05	-0.57483	HYDROXYMETHYLGLUTARYL-COA LYASE / HMG-COA LYASE	AT2G26800
Eucgr.J02578	0.00133058	-0.581214	HYOSCYAMINE (6S	AT1G14130
Eucgr.K02450	4.63436e-06	0.651654	HYPERSENSITIVE-INDUCED RESPONSE PROTEIN 3	AT5G62740
Eucgr.G03063	0.00139112	0.394038	HYPOTHETICAL SER-THR PROTEIN KINASE-RELATED	AT2G40120
Eucgr.K02589	0.000597532	-0.54741	IAA-AMINO ACID HYDROLASE ILR1	AT3G02875
Eucgr.J00045	1.41621e-05	1.09576	IKAPPAB KINASE COMPLEX-ASSOCIATED PROTEIN	AT5G13680
Eucgr.H03482	0.000140715	0.315534	IMIDAZOLEGLYCEROL-PHOSPHATE DEHYDRATASE HIS7	AT4G14910
Eucgr.A01454	0.0039937	-0.269836	IMMUNOGLOBULIN-BINDING PROTEIN 1	AT5G53000
Eucgr.C04383	9.09567e-06	0.630307	INORGANIC DIPHOSPHATASE / PYROPHOSPHATE PHOSPHOHYDROLASE	AT1G15690
Eucgr.H00163	0.00355673	0.944297	INORGANIC PHOSPHATE TRANSPORTER 42461	AT2G38940
Eucgr.H00164	0.000416706	0.910132	INORGANIC PHOSPHATE TRANSPORTER 42461	AT3G54700
Eucgr.K03162	0.00920575	-0.564204	INORGANIC PYROPHOSPHATASE-LIKE PROTEIN	AT3G53620
Eucgr.H01700	0.00139112	0.643092	INOSINE-5-MONOPHOSPHATE DEHYDROGENASE RELATED	AT4G36910
Eucgr.H02093	0.0010566	0.373024	INOSINE-5-MONOPHOSPHATE DEHYDROGENASE RELATED	AT4G36910
Eucgr.L00248	0.00688918	-0.759091	INOSITOL 3-ALPHA-GALACTOSYLTRANSFERASE / UDP-ALPHA-D-GALACTOSE:MYO-INOSITOL 3-ALPHA-D-GALACTOSYLTRANSFERASE	AT1G56600
Eucgr.L00251	5.54195e-10	2.05862	INOSITOL 3-ALPHA-GALACTOSYLTRANSFERASE / UDP-ALPHA-D-GALACTOSE:MYO-INOSITOL 3-ALPHA-D-GALACTOSYLTRANSFERASE	AT1G56600
Eucgr.L03244	2.46343e-11	1.92415	INOSITOL 3-ALPHA-GALACTOSYLTRANSFERASE / UDP-ALPHA-D-GALACTOSE:MYO-INOSITOL 3-ALPHA-D-GALACTOSYLTRANSFERASE
Eucgr.A02357	0.0064775	0.504908	INSULYSIN / INSULINASE	AT2G41790
Eucgr.I02216	0.00300262	0.446398	IONOTROPIC GLUTAMATE RECEPTOR	AT3G51480
Eucgr.F01203	5.07728e-05	1.93469	IQ-DOMAIN 9 PROTEIN	AT3G15050
Eucgr.F00148	7.82214e-05	-0.438301	ISOFLAVONE 2'-HYDROXYLASE / ISOFLAVONE 2'-MONOOXYGENASE	AT4G37320
Eucgr.F00173	0.00447905	-0.299056	ISOFLAVONE 2'-HYDROXYLASE / ISOFLAVONE 2'-MONOOXYGENASE	AT5G36220
Eucgr.A01783	0.000711342	-0.353382	ISOPENTENYL-DIPHOSPHATE DELTA-ISOMERASE / METHYLBUTENYLPYROPHOSPHATE ISOMERASE	AT3G02780
Eucgr.A01301	0.00443584	0.624582	JOUBERIN	AT5G11240
Eucgr.A02869	0.000381883	-0.389652	K EFFLUX ANTIPORTER 5	AT5G51710
Eucgr.A02928	4.43205e-06	-0.823614	KAR-UP OXIDOREDUCTASE 1	AT5G07480
Eucgr.J03017	0.00188339	-0.345388	KATANIN P60 ATPASE-CONTAINING SUBUNIT A1	AT1G80350
Eucgr.F02545	5.30223e-06	-0.729726	KELCH MOTIF (KELCH_1	AT1G27340
Eucgr.B01052	0.000232505	-0.410151	KINASE LIKE PROTEIN	AT3G22750
Eucgr.B03582	0.000197651	0.808947	KINESIN MOTOR PROTEIN-RELATED	AT1G55550
Eucgr.B02796	0.00227183	1.25693	LACCASE-10-RELATED	AT2G38080
Eucgr.K02996	3.73825e-11	1.23047	LACCASE-10-RELATED	AT2G38080
Eucgr.G03028	0.00497336	1.98968	LACCASE-16	AT2G38080
Eucgr.G01504	0.00820151	0.369398	LAGLIDADG DNA ENDONUCLEASE FAMILY (LAGLIDADG_2	AT2G15820
Eucgr.H04744	0.000252114	0.648662	LANC-LIKE PROTEIN GCL1	AT5G65280
Eucgr.I01794	0.00344881	-0.477627	L-ASPARTATE OXIDASE / LASPO	AT5G14760
Eucgr.H01103	0.00879262	-0.578745	LATE EMBRYOGENESIS ABUNDANT 3 (LEA3	AT4G02380
Eucgr.J01509	0.000261386	0.408388	LATHOSTEROL OXIDASE	AT3G02580
Eucgr.E04320	0.000383166	-0.355012	LECTIN C-TYPE DOMAIN (LECTIN_C	AT1G52310
Eucgr.I01237	0.0012562	0.736065	LEGHEMOGLOBIN-RELATED	AT2G16060
Eucgr.F01894	5.01693e-05	-0.439424	LEUCINE CARBOXYL METHYLTRANSFERASE	AT5G42760
Eucgr.B02229	1.0215e-13	1.2503	LEUCINE-RICH REPEAT PROTEIN KINASE-LIKE PROTEIN-RELATED	AT4G18640
Eucgr.B02975	0.000852479	0.841034	LEUCINE-RICH REPEAT-CONTAINING PROTEIN	AT3G14460
Eucgr.C01604	0.00542417	-0.576695	LEUCINE-RICH REPEAT-CONTAINING PROTEIN	AT5G46510
Eucgr.D02633	0.00196725	-0.926849	LEUCINE-RICH REPEAT-CONTAINING PROTEIN	AT3G07040
Eucgr.G00077	0.00246564	0.37231	LEUCINE-RICH REPEAT-CONTAINING PROTEIN	AT4G27220
Eucgr.L02497	0.00194601	-0.550409	LEUCOCYANIDIN OXYGENASE / LEUCOANTHOCYANIDIN DIOXYGENASE
Eucgr.C00345	0.00796295	0.274493	LEUCYL AMINOPEPTIDASE / PEPTIDASE S	AT4G30920
Eucgr.J01128	0.00323023	0.682236	LEUKOTRIENE-A(4	AT5G13520
Eucgr.J00819	0.000149138	1.16621	LINOLEATE 13S-LIPOXYGENASE / LIPOXIDASE	AT3G45140
Eucgr.H00642	0.00578921	-0.290621	LOC443603 PROTEIN-RELATED	AT5G23130
Eucgr.J00479	7.82214e-05	-1.00869	LONG-CHAIN-FATTY-ACYL-COA REDUCTASE / ACYL-COA REDUCTASE	AT4G33790
Eucgr.E04075	0.00170627	0.326802	LOW-TEMPERATURE VIABILITY PROTEIN LTV1-RELATED	AT3G49990
Eucgr.H02353	1.04271e-07	0.970133	LRR RECEPTOR-LIKE SERINE/THREONINE-PROTEIN KINASE HSL2	AT5G65710
Eucgr.H04236	0.000537402	-0.390273	L-THREONINE ALDOLASE / L-THREONINE ACETALDEHYDE-LYASE	AT1G08630
Eucgr.H00687	0.000201045	-0.382532	LUNG CANCER METASTASIS-RELATED LCMR1 PROTEIN	AT5G12230
Eucgr.J02300	0.000184405	1.09415	LYSINE HISTIDINE TRANSPORTER 1-RELATED	AT5G40780
Eucgr.F02389	0.00509825	0.422239	LYSINE HISTIDINE TRANSPORTER-LIKE 8	AT1G47670
Eucgr.J02935	0.000149138	0.525583	LYSM DOMAIN RECEPTOR-LIKE KINASE 3	AT1G51940
Eucgr.C00111	0.00336203	-0.428676	MACROPHAGE MIGRATION INHIBITORY FACTOR FAMILY PROTEIN	AT5G57170
Eucgr.K00208	0.00177461	-0.552606	MADS-BOX PROTEIN SOC1	AT5G62165
Eucgr.C03058	0.00669344	-0.392405	MAGNESIUM TRANSPORTER NIPA (MG_TRANS_NIPA	AT5G11960
Eucgr.I01458	0.00698452	-0.256537	MAJOR FACILITATOR PROTEIN	AT2G16990
Eucgr.J01839	0.0049613	-0.535923	MAJOR FACILITATOR PROTEIN	AT2G30300
Eucgr.F04021	0.00493076	0.218377	MANNOSYL-OLIGOSACCHARIDE 1,2-ALPHA-MANNOSIDASE / MANNOSIDASE 1B	AT1G51590
Eucgr.L03563	0.00162048	1.09487	MEDIATOR OF RNA POLYMERASE II TRANSCRIPTION SUBUNIT 37E-RELATED	AT3G12580
Eucgr.I00738	8.42214e-06	0.390933	METAL TRANSPORTER NRAMP2-RELATED	AT2G23150
Eucgr.J01386	1.95142e-05	0.570231	METHYLESTERASE 13, CHLOROPLASTIC-RELATED	AT3G29770
Eucgr.I00998	0.00230139	-0.606681	METHYLESTERASE 1-RELATED	AT2G23620
Eucgr.I01014	0.00336203	-0.466295	METHYLESTERASE 1-RELATED	AT2G23610
Eucgr.E01598	0.00586096	0.335972	MICROFIBRIL-ASSOCIATED PROTEIN	AT4G08580
Eucgr.E00280	7.82214e-05	-0.491205	MITOCHONDRIAL CARNITINE/ACYLCARNITINE CARRIER-LIKE PROTEIN	AT5G46800
Eucgr.D02346	3.93563e-07	-0.766815	MITOCHONDRIAL CARRIER PROTEIN CGI-69	AT4G27940
Eucgr.L00580	0.00685665	-0.407801	MITOCHONDRIAL PHOSPHATE CARRIER PROTEIN 1, MITOCHONDRIAL	AT2G17270
Eucgr.E00252	0.00775451	-1.20341	MITOGEN-ACTIVATED KINASE KINASE KINASE	AT1G32320
Eucgr.F03743	0.00820151	0.344628	MITOGEN-ACTIVATED KINASE KINASE KINASE	AT4G08500
Eucgr.F01374	9.96055e-05	-0.36555	MITOGEN-ACTIVATED PROTEIN KINASE 18-RELATED	AT3G14720
Eucgr.A01974	0.00119295	-0.333437	MITOGEN-ACTIVATED PROTEIN KINASE 20	AT2G42880
Eucgr.D01296	3.41693e-05	-0.793955	MKIAA1688 PROTEIN	AT4G04900
Eucgr.E03224	0.00550366	0.618942	MLO FAMILY (MLO	AT1G11310
Eucgr.J02452	0.00268127	-0.780551	MLO FAMILY (MLO	AT1G11000
Eucgr.I02212	0.00653655	0.607111	MLO-LIKE PROTEIN 10-RELATED	AT2G17480
Eucgr.E03400	0.00194051	-0.38522	MONOOXYGENASE	AT5G05320
Eucgr.E03410	0.00995592	-0.311381	MONOOXYGENASE	AT5G05320
Eucgr.E03418	0.000312933	-0.402879	MONOOXYGENASE	AT5G05320
Eucgr.G01880	6.45311e-06	0.503473	MONOSACCHARIDE-SENSING PROTEIN 2	AT4G35300
Eucgr.F00631	0.00737424	0.755239	MSS1/TRME-RELATED GTP-BINDING PROTEIN	AT5G58370
Eucgr.J00770	0.000382513	0.520543	MSS1/TRME-RELATED GTP-BINDING PROTEIN	AT3G12080
Eucgr.J03191	0.00454332	0.745043	MTERF DOMAIN-CONTAINING PROTEIN 1, MITOCHONDRIAL	AT1G78930
Eucgr.G02513	0.00824311	0.420027	MUCIN-RELATED PROTEIN	AT2G02880
Eucgr.F02864	0.000261386	0.745848	MYB TRANSCRIPTION FACTOR	AT1G66230
Eucgr.B02575	3.28301e-06	-0.668853	MYB1R1	AT1G70000
Eucgr.A01670	0.000957759	-1.0596	MYB-LIKE DNA-BINDING PROTEIN MYB	AT5G57620
Eucgr.B01869	0.00134113	-0.712691	MYB-LIKE DNA-BINDING PROTEIN MYB	AT5G14750
Eucgr.K02806	5.97225e-06	1.2884	MYB-LIKE DNA-BINDING PROTEIN MYB	AT5G26660
Eucgr.B00857	0.00247223	0.503298	MYB-RELATED PROTEIN 3R-1	AT3G18100
Eucgr.D01689	0.00730092	0.380671	N6-ADENOSINE-METHYLTRANSFERASE 70 KDA SUBUNIT	AT4G10760
Eucgr.J00520	0.0095727	1.11222	NAC DOMAIN-CONTAINING PROTEIN 61-RELATED	AT5G22380
Eucgr.G02486	3.16259e-05	1.17837	NAC TRANSCRIPTION FACTOR 29	AT1G69490
Eucgr.B03172	0.00879262	-0.296804	N-ACETYLGLUCOSAMINYLPHOSPHATIDYLINOSITOL DEACETYLASE / N-ACETYLGLUCOSAMINYLPHOSPHATIDYLINOSITOL DE-N-ACETYLASE	AT3G58130
Eucgr.F01584	1.04839e-05	1.08745	NAD DEPENDENT EPIMERASE/DEHYDRATASE	AT1G75280
Eucgr.K01337	0.00037151	0.483108	NAD DEPENDENT EPIMERASE/DEHYDRATASE	AT1G30620
Eucgr.C01875	0.00110151	-0.291602	NAD(P	AT5G10730
Eucgr.K01487	0.00605249	0.507868	NAD(P	AT3G03980
Eucgr.A01247	4.59471e-05	-0.548467	NADP-RETINOL DEHYDROGENASE / RETINOL DEHYDROGENASE (NADP(+	AT5G02540
Eucgr.K02468	0.000873732	0.496271	NAP1-RELATED PROTEIN 1-RELATED	AT1G18800
Eucgr.E00032	0.00180054	-0.478036	NC DOMAIN-CONTAINING PROTEIN-LIKE PROTEIN	AT1G01225
Eucgr.K01496	1.41621e-05	1.10012	NDH-DEPENDENT CYCLIC ELECTRON FLOW 5	AT1G55370
Eucgr.E01068	3.28301e-06	0.88618	NDP-GLUCOSE--STARCH GLUCOSYLTRANSFERASE / WAXY PROTEIN	AT1G32900
Eucgr.D01080	0.00442501	-0.293785	NEGATIVE REGULATOR OF VESICLE FORMATION-RELATED	AT5G17670
Eucgr.J01953	0.00357799	0.334269	NEUTRAL CERAMIDASE-RELATED	AT1G07380
Eucgr.I01828	0.00986113	-0.618159	NHL REPEAT-CONTAINING PROTEIN	AT5G14890
Eucgr.L00264	6.36914e-11	1.55679	NICOTIANAMINE SYNTHASE-RELATED	AT1G09240
Eucgr.C02388	0.00336203	-0.417534	NIFU-LIKE PROTEIN 3, CHLOROPLASTIC	AT4G25910
Eucgr.F03189	0.00314715	-0.452505	NITRATE, FROMATE, IRON DEHYDROGENASE	AT1G17200
Eucgr.I01612	0.000553995	0.498048	NITRATE, FROMATE, IRON DEHYDROGENASE	AT4G25040
Eucgr.C00915	0.002483	-0.365977	N-MYC DOWNREGULATED-LIKE 3 PROTEIN	AT5G56750
Eucgr.C03023	0.00042158	-0.446588	N-MYC DOWNREGULATED-LIKE 3 PROTEIN	AT5G11790
Eucgr.E04171	0.000579598	0.506779	NON-SPECIFIC SERINE/THREONINE PROTEIN KINASE / THREONINE-SPECIFIC PROTEIN KINASE	AT4G23180
Eucgr.F03945	0.000624797	-0.727049	NON-SPECIFIC SERINE/THREONINE PROTEIN KINASE / THREONINE-SPECIFIC PROTEIN KINASE	AT4G32000
Eucgr.B03885	0.000358628	1.22176	NTKL-BINDING PROTEIN 1	AT2G27740
Eucgr.J00311	0.001865	0.643531	NUCLEAR FRAGILE X MENTAL RETARDATION PROTEIN INTERACTING PROTEIN 1	AT5G18440
Eucgr.G02571	0.00201271	0.465848	NUCLEAR LOCALIZATION SEQUENCE BINDING PROTEIN	AT3G18610
Eucgr.J01261	0.00751095	0.264562	NUCLEAR POLYADENYLATED RNA BINDING PROTEIN	AT3G12640
Eucgr.G02106	0.00141237	0.596445	NUCLEAR PORE COMPLEX PROTEIN NUP155	AT1G14850
Eucgr.D01874	0.00250123	0.350377	NUCLEIC ACID-BINDING, OB-FOLD-LIKE PROTEIN	AT1G12800
Eucgr.J00429	0.00880631	0.330976	NUCLEOBASE-ASCORBATE TRANSPORTER 12	AT2G27810
Eucgr.C02214	6.21868e-05	0.519028	NUCLEOLAR AND COILED-BODY PHOSPHOPROTEIN 1	AT5G57120
Eucgr.F03998	0.00100967	0.548357	NUCLEOLAR GTP-BINDING PROTEIN 1	AT1G50920
Eucgr.F03333	0.00137575	0.317749	NUCLEOLAR GTP-BINDING PROTEIN 2	AT1G52980
Eucgr.E01709	3.87074e-05	0.619407	NUCLEOLAR PROTEIN-LIKE/EBNA1-BINDING PROTEIN	AT3G22660
Eucgr.H01972	0.00900732	0.424972	NUCLEOPORIN P58/P45 NUCLEOPORIN-LIKE PROTEIN 1	AT4G37130
Eucgr.D00335	0.00072949	0.292982	O-ACETYLTRANSFERASE CAS1P-LIKE PROTEIN-RELATED	AT2G34410
Eucgr.E02763	1.04271e-07	1.21792	O-FUCOSYLTRANSFERASE-LIKE PROTEIN	AT1G29200
Eucgr.I02589	3.10389e-07	0.835689	OLIGOPEPTIDE TRANSPORTER 4	AT5G64410
Eucgr.J02126	0.00598407	0.694718	OLIGOPEPTIDE TRANSPORTER-RELATED	AT3G53960
Eucgr.K00951	6.39086e-05	0.977295	O-METHYLTRANSFERASE FAMILY PROTEIN	AT5G54160
Eucgr.C00927	0.0039937	-1.08851	O-METHYLTRANSFERASE-RELATED	AT4G26220
Eucgr.G01417	0.000965918	0.508489	O-METHYLTRANSFERASE-RELATED	AT4G34050
Eucgr.J00903	0.000762188	-0.43386	OTU DOMAIN CONTAINING PROTEIN	AT5G04250
Eucgr.E00860	0.00367469	0.371971	OXA1	AT5G62050
Eucgr.A02644	0.00807705	0.568105	OXIDOREDUCTASE, 2OG-FE II OXYGENASE FAMILY PROTEIN	AT1G06620
Eucgr.A02646	2.16486e-06	0.6667	OXIDOREDUCTASE, 2OG-FE II OXYGENASE FAMILY PROTEIN	AT1G06620
Eucgr.E00625	0.00198508	0.95221	OXIDOREDUCTASE, 2OG-FE(II	AT4G23340
Eucgr.C02507	0.00403034	0.761263	OXIDOREDUCTASE/ELECTRON CARRIER-RELATED	AT4G30720
Eucgr.B01130	1.83888e-06	1.00043	OXYSTEROL-BINDING PROTEIN	AT4G25850
Eucgr.I02715	0.00815269	0.456312	PAP_FIBRILLIN (PAP_FIBRILLIN	AT3G26070
Eucgr.F02992	0.00443584	-0.242134	PATELLIN-3-RELATED	AT1G72160
Eucgr.H04940	0.00543121	0.915007	PDDEXK-LIKE FAMILY OF UNKNOWN FUNCTION (PDDEXK_6	AT2G38820
Eucgr.A01218	0.00509825	-0.261932	PECTATE LYASE / PPASE-N	AT3G55140
Eucgr.H02448	0.001865	-0.645781	PECTATE LYASE 5-RELATED	AT1G67750
Eucgr.E01170	0.00127955	-0.356101	PECTINACETYLESTERASE FAMILY PROTEIN	AT4G19420
Eucgr.H01338	3.2712e-05	-0.37598	PECTINACETYLESTERASE FAMILY PROTEIN	AT3G05910
Eucgr.C03721	0.0024426	-0.847024	PECTINESTERASE 53-RELATED	AT5G19730
Eucgr.C00625	0.00351051	0.427004	P-ELEMENT SOMATIC INHIBITOR, ISOFORM C	AT4G10070
Eucgr.D02028	0.00362957	-0.361541	PENTAPEPTIDE REPEATS (8 COPIES	AT1G12250
Eucgr.B03368	7.78576e-05	-0.602051	PEPTIDASE M20 FAMILY MEMBER	AT5G56660
Eucgr.B01534	0.00647998	0.537389	PEPTIDYL-PROLYL CIS-TRANS ISOMERASE	AT4G25340
Eucgr.F02235	0.000293568	0.698609	PEPTIDYL-PROLYL CIS-TRANS ISOMERASE	AT5G48570
Eucgr.K02110	0.000381883	0.480946	PEPTIDYL-PROLYL CIS-TRANS ISOMERASE FKBP62	AT5G48570
Eucgr.H00559	0.00160089	-0.531395	PEROXIDASE / LACTOPEROXIDASE // ACID PHOSPHATASE / PHOSPHOMONOESTERASE	AT3G17790
Eucgr.J02484	0.00820151	1.02146	PEROXIDASE 64	AT5G42180
Eucgr.F02471	0.00647204	0.324317	PEROXISOMAL (S	AT3G14130
Eucgr.L00606	0.000387903	0.767032	PEROXISOMAL ADENINE NUCLEOTIDE CARRIER 1-RELATED
Eucgr.I01748	0.00546635	0.312278	PESCADILLO - RELATED	AT5G14520
Eucgr.E01881	0.00335755	-0.30531	PHOSPHATASE IMPL1, CHLOROPLASTIC	AT1G31190
Eucgr.I01967	0.00522251	1.32013	PHOSPHATE TRANSPORTER PHO1 HOMOLOG 2-RELATED	AT3G29060
Eucgr.J01522	0.000951054	-0.407416	PHOSPHATIDATE PHOSPHATASE / PHOSPHATIDIC ACID PHOSPPHATASE	AT3G02600
Eucgr.F01871	0.00155442	-0.418242	PHOSPHATIDYLINOSITOL/PHOSPHATIDYLCHOLINE TRANSFER PROTEIN SFH6-RELATED	AT4G39170
Eucgr.F00366	0.00714542	0.399351	PHOSPHO-2-DEHYDRO-3-DEOXYHEPTONATE ALDOLASE 1, 2	AT1G22410
Eucgr.G00854	0.00452651	0.513085	PHOSPHO-2-DEHYDRO-3-DEOXYHEPTONATE ALDOLASE 1, 2	AT4G33510
Eucgr.G02727	2.65253e-07	0.67955	PHOSPHOGLUCAN PHOSPHATASE DSP4, CHLOROPLASTIC	AT3G52180
Eucgr.I00962	0.00084876	-0.878927	PHOSPHOGLYCERATE MUTASE	AT3G50520
Eucgr.F00493	0.000458789	-0.569932	PHOSPHOGLYCERATE MUTASE (2,3-DIPHOSPHOGLYCERATE-DEPENDENT	AT1G22170
Eucgr.I02139	0.000161045	-0.519611	PHOSPHOINOSITIDE PHOSPHATASE SAC3-RELATED	AT3G14205
Eucgr.F03149	2.62846e-07	0.622676	PHOSPHOLIPID-TRANSPORTING ATPASE TAT-1	AT1G17500
Eucgr.I00200	0.00993087	-0.576337	PHOTOSYSTEM I REACTION CENTER SUBUNIT N, CHLOROPLASTIC	AT5G64040
Eucgr.G02908	8.6813e-05	0.878747	PHRAGMOPLASTIN INTERACTING PROTEIN 1	AT3G55340
Eucgr.B03895	0.00363309	-0.638024	PHYTOSULFOKINE PRECURSOR PROTEIN (PSK	AT3G44735
Eucgr.E01255	1.0446e-08	0.891083	PINORESINOL-LARICIRESINOL REDUCTASE	AT1G32100
Eucgr.A00216	0.00134889	0.534595	PIRIN	AT2G43120
Eucgr.B03967	0.00516389	-0.613537	PLANT INVERTASE/PECTIN METHYLESTERASE INHIBITOR (PMEI	AT3G17130
Eucgr.E01486	0.00086349	0.674713	PLANT PROTEIN OF UNKNOWN FUNCTION (DUF247	AT3G50170
Eucgr.J01703	0.00925868	-0.750488	PLANT PROTEIN OF UNKNOWN FUNCTION (DUF247	AT3G50160
Eucgr.G02110	0.00298299	-0.341467	PLANT SEED PEROXYGENASE / SOYBEAN PEROXYGENASE	AT1G70670
Eucgr.E00276	6.29472e-05	0.450197	PLATZ TRANSCRIPTION FACTOR DOMAIN-CONTAINING PROTEIN	AT4G17900
Eucgr.I02119	2.45815e-05	-0.529163	PMR5 N TERMINAL DOMAIN (PMR5N	AT5G15900
Eucgr.L01011	0.00839636	-0.40697	PMR5 N TERMINAL DOMAIN (PMR5N
Eucgr.H03355	0.000289646	-0.589351	POLLEN OLE E 1 ALLERGEN AND EXTENSIN FAMILY PROTEIN	AT5G41050
Eucgr.H04092	0.00024812	-0.556854	POLYGALACTURONASE / PECTINASE	AT1G48100
Eucgr.I00094	0.00303467	-0.439191	POLYKETIDE CYCLASE / DEHYDRASE AND LIPID TRANSPORT (POLYKETIDE_CYC	AT5G08720
Eucgr.K00552	0.00333262	-0.278278	POLYKETIDE CYCLASE / DEHYDRASE AND LIPID TRANSPORT (POLYKETIDE_CYC	AT4G01650
Eucgr.K00963	0.00365934	0.290167	POLYOL TRANSPORTER 4-RELATED	AT2G20780
Eucgr.H03430	0.00448743	-0.61968	POLYPHOSPHATE 5'-PHOSPHATASE-RELATED	AT1G05470
Eucgr.J02224	0.00474227	0.779627	POLYRIBONUCLEOTIDE NUCLEOTIDYLTRANSFERASE 1, MITOCHONDRIAL	AT5G14580
Eucgr.F00602	0.0019949	-0.750681	POSSIBLE LYSINE DECARBOXYLASE (LYSINE_DECARBOX	AT2G37210
Eucgr.F03876	2.21535e-07	0.617642	POST-ILLUMINATION CHLOROPHYLL FLUORESCENCE INCREASE PROTEIN	AT3G15840
Eucgr.F03693	0.00443584	-0.351966	POTASSIUM CHANNEL, SUBFAMILY K	AT5G55630
Eucgr.B03948	0.000173931	0.328416	POTASSIUM TRANSPORTER 12-RELATED	AT1G60160
Eucgr.A00240	0.00895191	0.72276	PPR REPEAT (PPR	AT1G06710
Eucgr.A01519	0.00499763	0.496186	PPR REPEAT (PPR	AT1G71460
Eucgr.A02953	0.00107386	0.594323	PPR REPEAT (PPR	AT3G18110
Eucgr.C01788	0.00129551	0.586737	PPR REPEAT (PPR	AT4G32450
Eucgr.D00222	0.0015268	0.592865	PPR REPEAT (PPR	AT5G62370
Eucgr.E00302	0.00068337	0.471034	PPR REPEAT (PPR	AT5G46580
Eucgr.F01187	0.000461546	0.675704	PPR REPEAT (PPR	AT2G26790
Eucgr.F01577	0.000361849	0.713626	PPR REPEAT (PPR	AT1G19520
Eucgr.F02345	0.00254298	0.575481	PPR REPEAT (PPR	AT2G37230
Eucgr.F03326	0.00820151	0.68444	PPR REPEAT (PPR	AT4G21705
Eucgr.H04993	0.0039937	0.416061	PPR REPEAT (PPR	AT1G79490
Eucgr.I00129	0.00238986	0.857226	PPR REPEAT (PPR	AT1G13630
Eucgr.I01690	0.00372898	0.679549	PPR REPEAT (PPR	AT3G54980
Eucgr.I02459	0.000593725	0.689223	PPR REPEAT (PPR	AT4G36680
Eucgr.I02789	0.00175485	0.552527	PPR REPEAT (PPR	AT1G10270
Eucgr.J00281	0.000899548	0.489907	PPR REPEAT (PPR	AT1G61870
Eucgr.J01442	0.00852387	0.348749	PPR REPEAT (PPR	AT3G02490
Eucgr.J03030	0.00156885	0.806131	PPR REPEAT (PPR	AT1G15510
Eucgr.K00382	1.72744e-05	1.11316	PPR REPEAT (PPR	AT3G49240
Eucgr.K01239	0.00160157	0.469583	PPR REPEAT (PPR	AT3G59040
Eucgr.C03818	0.00879262	-0.298844	PPR REPEAT FAMILY (PPR_2	AT5G21222
Eucgr.I01083	0.0013576	0.606779	PPR REPEAT FAMILY (PPR_2	AT5G02860
Eucgr.J02931	0.00315791	-0.524198	PPR REPEAT FAMILY (PPR_2	AT3G04130
Eucgr.F01458	0.0035691	-0.390478	PREDICTED E3 UBIQUITIN LIGASE	AT3G12920
Eucgr.B02232	3.35985e-05	-0.464957	PREDICTED INTEGRAL MEMBRANE PROTEIN	AT5G58575
Eucgr.A02993	0.000573482	0.40558	PREDICTED MEMBRANE PROTEIN	AT5G17520
Eucgr.G01885	0.000429971	0.901416	PREDICTED NUCLEOLAR PROTEIN INVOLVED IN RIBOSOME BIOGENESIS	AT2G17250
Eucgr.D01017	0.00486634	-0.288676	PREDICTED SHORT CHAIN-TYPE DEHYDROGENASE	AT4G20760
Eucgr.C03840	0.000614135	0.457068	PREDICTED TRANSPORTER (MAJOR FACILITATOR SUPERFAMILY	AT3G18830
Eucgr.I01280	0.00443584	0.530834	PRE-RRNA PROCESSING PROTEIN FTSJ3	AT4G25730
Eucgr.H03521	0.00431426	1.13343	PRIMARY-AMINE OXIDASE / COPPER AMINE OXIDASE	AT1G31690
Eucgr.K00115	0.00536148	-0.647892	PROBABLE LIPID TRANSFER (LTP_2
Eucgr.A01055	0.000606904	-0.419983	PROBABLE SERINE/THREONINE-PROTEIN KINASE WNK5	AT5G55560
Eucgr.F01219	0.00542973	0.410653	PROPROTEIN CONVERTASE SUBTILISIN/KEXIN	AT3G15000
Eucgr.G01420	0.00710189	0.843853	PROPROTEIN CONVERTASE SUBTILISIN/KEXIN	AT5G67360
Eucgr.H05125	2.33673e-09	1.60687	PROPROTEIN CONVERTASE SUBTILISIN/KEXIN	AT5G67090
Eucgr.I01402	0.00233936	0.486269	PROPROTEIN CONVERTASE SUBTILISIN/KEXIN	AT4G34980
Eucgr.H04776	0.000573482	-0.388121	PROTEASOME SUBUNIT ALPHA TYPE-4	AT3G22110
Eucgr.F00120	0.00357799	-0.396929	PROTEIN ACBP-7	AT4G24230
Eucgr.G01836	2.84644e-05	-0.43004	PROTEIN ACL-5, ISOFORM A	AT5G60620
Eucgr.G01837	0.00024266	-0.321675	PROTEIN ACL-5, ISOFORM A	AT5G60620
Eucgr.K00066	0.00596985	-0.299782	PROTEIN BONZAI 3	AT5G61910
Eucgr.J02595	0.00706694	0.328662	PROTEIN C14ORF21	AT1G72320
Eucgr.D02651	0.0051366	-0.513074	PROTEIN CCA1-RELATED	AT1G01060
Eucgr.I00203	0.00427006	0.318016	PROTEIN DA1-RELATED 1-RELATED	AT4G36860
Eucgr.B02077	0.00427006	-0.301207	PROTEIN DEHYDRATION-INDUCED 19-RELATED	AT3G05700
Eucgr.C00214	0.00750023	-0.420573	PROTEIN ECERIFERUM 3	AT5G57800
Eucgr.I02314	0.000584146	0.525904	PROTEIN F58B3.4	AT3G01160
Eucgr.B01102	4.24042e-05	-0.788732	PROTEIN FANTASTIC FOUR 3-RELATED	AT4G02810
Eucgr.A00632	0.000165766	-0.630424	PROTEIN FPN-1.2	AT5G03570
Eucgr.E01785	0.00815269	0.52799	PROTEIN INVOLVED IN THE NUCLEAR EXPORT OF PRE-RIBOSOMES	AT1G79150
Eucgr.H00308	5.85393e-06	0.627061	PROTEIN IQ-DOMAIN 14-RELATED	AT3G59690
Eucgr.H02217	5.30223e-06	1.01025	PROTEIN IRREGULAR XYLEM 15-RELATED	AT5G67210
Eucgr.C01752	0.00704829	0.455797	PROTEIN KINASE DOMAIN (PKINASE	AT3G53380
Eucgr.C04369	1.68046e-05	0.911495	PROTEIN KINASE DOMAIN (PKINASE	AT5G60900
Eucgr.G01151	0.00997536	-0.733267	PROTEIN KINASE DOMAIN (PKINASE	AT3G47570
Eucgr.K01441	4.35544e-05	0.586011	PROTEIN KINASE DOMAIN (PKINASE	AT1G69730
Eucgr.K01450	0.00208413	0.528362	PROTEIN KINASE DOMAIN (PKINASE	AT1G16120
Eucgr.F00222	0.00490773	0.291321	PROTEIN KINASE FAMILY PROTEIN	AT5G09890
Eucgr.H04118	8.58974e-05	0.598772	PROTEIN KINASE FAMILY PROTEIN	AT1G56720
Eucgr.K02755	0.00188403	-0.405819	PROTEIN KINASE FAMILY PROTEIN	AT5G50330
Eucgr.C01681	0.00997849	-0.302254	PROTEIN KINASE FAMILY PROTEIN-RELATED	AT4G32000
Eucgr.A01527	0.0069033	0.503913	PROTEIN KINASE-RELATED	AT3G52890
Eucgr.E01022	0.00586096	0.35865	PROTEIN NLP6-RELATED	AT4G24020
Eucgr.H04416	0.00475638	0.479018	PROTEIN NOL-5	AT3G05060
Eucgr.B00401	0.000427089	-0.544774	PROTEIN NRT1/ PTR FAMILY 2.10-RELATED	AT5G62680
Eucgr.B00402	0.000416706	-0.534193	PROTEIN NRT1/ PTR FAMILY 2.10-RELATED	AT5G62680
Eucgr.K02918	0.000638472	0.937658	PROTEIN NRT1/ PTR FAMILY 2.10-RELATED	AT5G62680
Eucgr.G03119	0.00410721	-0.355635	PROTEIN NRT1/ PTR FAMILY 5.1	AT2G40460
Eucgr.K00766	9.25944e-05	-0.477907	PROTEIN NRT1/ PTR FAMILY 6.4	AT3G21670
Eucgr.B03932	0.00675521	0.468773	PROTEIN OF UNKNOWN FUNCTION (DUF1635	AT5G22930
Eucgr.J01767	0.000302769	-0.541517	PROTEIN OF UNKNOWN FUNCTION (DUF1639	AT1G55340
Eucgr.H00403	7.47855e-05	-0.42862	PROTEIN OF UNKNOWN FUNCTION (DUF1685	AT2G31560
Eucgr.F01178	0.00523642	0.37634	PROTEIN OF UNKNOWN FUNCTION (DUF3082	AT3G15110
Eucgr.B03198	0.000705663	0.459409	PROTEIN OF UNKNOWN FUNCTION (DUF3110	AT1G13990
Eucgr.H04622	0.00448233	-0.626598	PROTEIN OF UNKNOWN FUNCTION (DUF3339	AT5G08391
Eucgr.J02398	0.00499445	0.56322	PROTEIN OF UNKNOWN FUNCTION (DUF3353	AT3G51140
Eucgr.E00849	0.000114871	-0.364254	PROTEIN OF UNKNOWN FUNCTION (DUF3593	AT1G64355
Eucgr.I01085	1.96849e-07	0.558697	PROTEIN OF UNKNOWN FUNCTION (DUF620	AT3G19540
Eucgr.C02885	0.00875711	-0.523825	PROTEIN OF UNKNOWN FUNCTION (DUF630	AT5G25590
Eucgr.I02475	0.00698452	0.39839	PROTEIN OF UNKNOWN FUNCTION (DUF677	AT2G18630
Eucgr.F04353	6.86409e-06	-0.61487	PROTEIN OF UNKNOWN FUNCTION (DUF740	AT1G21830
Eucgr.F00115	0.00173153	1.22181	PROTEIN OF UNKNOWN FUNCTION DUF260 (DUF260	AT3G49940
Eucgr.B00343	0.00948524	-0.290374	PROTEIN OF UNKNOWN FUNCTION, DUF393 (DUF393	AT5G50100
Eucgr.A01486	0.00927515	0.752649	PROTEIN PHOSPHATASE 2C	AT2G29380
Eucgr.C01895	0.00756522	-0.289989	PROTEIN PHOSPHATASE 2C (PP2C	AT4G31860
Eucgr.J01861	0.00321564	-0.333794	PROTEIN PHOSPHATASE 2C 26-RELATED	AT2G30170
Eucgr.F03302	0.00460879	-0.412144	PROTEIN PHOSPHATASE 2C 39-RELATED	AT3G15260
Eucgr.K02208	0.000756425	-0.708119	PROTEIN PLANT CADMIUM RESISTANCE 11-RELATED	AT5G35525
Eucgr.H02963	0.00492905	-0.36252	PROTEIN PROTON GRADIENT REGULATION 5, CHLOROPLASTIC	AT2G05620
Eucgr.F02906	4.62387e-05	-0.765583	PROTEIN REVEILLE 1-RELATED	AT5G17300
Eucgr.K02302	0.0006194	-0.495238	PROTEIN REVEILLE 1-RELATED	AT1G18330
Eucgr.A01184	0.000144081	-0.411817	PROTEIN REVEILLE 4-RELATED	AT3G09600
Eucgr.K00235	0.00353392	0.772279	PROTEIN ROOT PRIMORDIUM DEFECTIVE 1	AT4G33495
Eucgr.A02507	0.0083774	0.790529	PROTEIN RRP5 HOMOLOG	AT3G11964
Eucgr.K02669	0.00774712	-0.335636	PROTEIN S-ACYLTRANSFERASE 5-RELATED	AT3G26935
Eucgr.B03632	0.00501008	0.363894	PROTEIN SSU-2, ISOFORM B	AT2G34860
Eucgr.E00073	0.000192428	0.676323	PROTEIN SUPPRESSOR OF PHYA-105 1	AT2G46340
Eucgr.J01245	5.40661e-07	-0.464664	PROTEIN TBF1	AT5G13820
Eucgr.A02100	0.00284589	0.353216	PROTEIN TIC 40, CHLOROPLASTIC	AT5G16620
Eucgr.G02116	0.000160556	-0.480171	PROTEIN TIFY 6A-RELATED	AT1G70700
Eucgr.F03923	4.02643e-05	0.480196	PROTEIN TOPLESS-RELATED	AT1G15750
Eucgr.A00530	3.17134e-09	1.34948	PROTEIN TRICHOME BIREFRINGENCE-LIKE 3	AT5G01360
Eucgr.K02974	1.47269e-07	1.11778	PROTEIN TRICHOME BIREFRINGENCE-LIKE 3	AT5G01360
Eucgr.H01867	2.35654e-06	0.594904	PROTEIN TYROSINE KINASE (PKINASE_TYR	AT2G43850
Eucgr.K00939	0.00639474	-0.412286	PROTEIN ULTRAPETALA 1-RELATED	AT4G28190
Eucgr.H04128	2.38303e-05	0.554703	PROTEIN Y71H10B.1, ISOFORM C	AT5G48960
Eucgr.K00239	0.00603424	0.519914	PROTEIN Y87G2A.13	AT5G52180
Eucgr.F01098	0.000167046	0.531251	PROTOCHLOROPHYLLIDE REDUCTASE / PROTOCHLOROPHYLLIDE OXIDOREDUCTASE	AT5G54190
Eucgr.K02898	0.000376278	-0.359159	PTPLA DOMAIN PROTEIN	AT5G10480
Eucgr.F00464	0.000255282	0.42444	PUCC PROTEIN (PUCC	AT1G09960
Eucgr.E01101	0.00127851	0.618629	PUF FAMILY RNA-BINDING PROTEIN	AT3G16810
Eucgr.G02951	0.00647584	0.443298	PUMILIO HOMOLOG 1-RELATED	AT2G29200
Eucgr.D00326	2.60889e-05	0.915648	PURINE PERMEASE 10-RELATED	AT4G18210
Eucgr.F00392	0.0051366	0.494569	PURINE PERMEASE 1-RELATED	AT1G28220
Eucgr.H03385	0.00408672	0.66457	PYRUVATE DEHYDROGENASE E1 COMPONENT SUBUNIT BETA, MITOCHONDRIAL	AT5G50850
Eucgr.E01909	0.0039937	-0.318172	PYRUVATE DEHYDROGENASE E1 COMPONENT SUBUNIT BETA-2, CHLOROPLASTIC-RELATED	AT2G34590
Eucgr.J02468	2.45815e-05	-0.535781	RAC-LIKE GTP-BINDING PROTEIN ARAC1-RELATED	AT3G51300
Eucgr.H04550	0.0062886	-0.473849	RAG1-ACTIVATING PROTEIN 1	AT4G15920
Eucgr.C03821	0.00151814	-0.355491	RAS-RELATED PROTEIN RABG3D	AT1G52280
Eucgr.G02131	4.75006e-06	1.61206	RECEPTOR LIKE PROTEIN 1	AT2G34930
Eucgr.H04985	0.00885041	0.612679	RECEPTOR LIKE PROTEIN 1	AT2G34930
Eucgr.I00930	3.03527e-06	0.417547	RED CHLOROPHYLL CATABOLITE REDUCTASE / RED CHL CATABOLITE REDUCTASE	AT4G37000
Eucgr.I01620	0.00986113	-0.573544	RELATED TO MULTIFUNCTIONAL CYCLIN-DEPENDENT KINASE-RELATED	AT3G02040
Eucgr.D01872	2.77599e-05	1.31856	REMORIN, C-TERMINAL REGION (REMORIN_C	AT5G23750
Eucgr.I00921	0.000640259	-0.336	REMORIN, C-TERMINAL REGION (REMORIN_C	AT1G45207
Eucgr.C00773	1.29617e-05	1.69279	RESPIRATORY BURST OXIDASE HOMOLOG PROTEIN E	AT1G19230
Eucgr.E00785	0.00335755	0.337501	RESPIRATORY BURST OXIDASE HOMOLOG PROTEIN F-RELATED	AT1G64060
Eucgr.G03236	0.000149711	1.0502	RESPONSE REGULATOR OF TWO-COMPONENT SYSTEM	AT3G57040
Eucgr.B02677	0.00608465	-0.338936	RETINALDEHYDE BINDING PROTEIN-RELATED	AT1G14820
Eucgr.F01566	4.43205e-06	0.411375	RETINALDEHYDE BINDING PROTEIN-RELATED	AT1G75170
Eucgr.F00439	0.00787645	-0.400181	RHAMNOGALACTURONAN ENDOLYASE / RHAMNOGALACTURONASE B	AT1G09890
Eucgr.D00477	1.76426e-05	-0.436926	RHO TERMINATION FACTOR	AT4G18740
Eucgr.B03884	1.16235e-05	0.621381	RIBONUCLEASE P SUBUNIT P38	AT3G22430
Eucgr.K01212	0.000878308	0.65844	RIBOSOMAL L1 DOMAIN-CONTAINING PROTEIN 1	AT3G58660
Eucgr.F01602	0.000338672	0.388026	RIBOSOMAL RNA SMALL SUBUNIT METHYLTRANSFERASE I	AT1G45110
Eucgr.B02310	0.00964804	-0.465545	RIBULOSE BISPHOSPHATE CARBOXYLASE/OXYGENASE ACTIVASE, CHLOROPLASTIC	AT2G39730
Eucgr.B00047	3.56759e-05	1.09492	RING FINGER DOMAIN-CONTAINING	AT1G72220
Eucgr.D02323	0.00577856	0.656009	RING ZINC FINGER PROTEIN-RELATED	AT4G01270
Eucgr.F02028	0.000119032	0.720492	RING/U-BOX DOMAIN-CONTAINING PROTEIN	AT5G55970
Eucgr.J01918	0.00475176	0.717897	RING/U-BOX DOMAIN-CONTAINING PROTEIN	AT3G47160
Eucgr.E00868	0.00657074	0.618589	RING-H2 FINGER PROTEIN ATL69-RELATED	AT5G53110
Eucgr.G00660	0.00953978	0.524192	RNA METHYLASE-RELATED	AT3G26410
Eucgr.F03167	0.000597532	0.419337	RNA POLYMERASE I 49 KDA SUBUNIT	AT3G13940
Eucgr.A01831	0.00982925	0.49555	RNA POLYMERASE II SUBUNIT 5-MEDIATING PROTEIN NNX3	AT1G03760
Eucgr.A02665	0.001865	-0.355116	RNA POLYMERASE SIGMA FACTOR SIGE, CHLOROPLASTIC/MITOCHONDRIAL	AT5G24120
Eucgr.E03353	0.00311278	0.423529	RNA POLYMERASE-ASSOCIATED PROTEIN RTF1 HOMOLOG	AT1G61040
Eucgr.D02362	7.57793e-06	1.20976	RNA RECOGNITION DOMAIN-CONTAINING PROTEIN WTF1	AT4G01037
Eucgr.B00593	0.00600074	0.355051	RNA RECOGNITION MOTIF. (A.K.A. RRM, RBD, OR RNP DOMAIN	AT5G61030
Eucgr.F00193	0.000957759	0.190654	RNA RECOGNITION MOTIF. (A.K.A. RRM, RBD, OR RNP DOMAIN	AT4G34110
Eucgr.J01216	0.0024426	-0.273227	RNA RECOGNITION MOTIF. (A.K.A. RRM, RBD, OR RNP DOMAIN	AT1G14340
Eucgr.H01216	0.000147858	-0.487786	RNA-BINDING PROTEIN CUGBP1/BRUNO (RRM SUPERFAMILY	AT4G03110
Eucgr.E00572	0.00244827	0.370452	RNA-BINDING PROTEIN NOB1	AT5G41190
Eucgr.A00807	0.00445891	-0.254791	RNA-BINDING PROTEIN RELATED	AT2G38610
Eucgr.B02731	0.001203	0.712127	ROP GUANINE NUCLEOTIDE EXCHANGE FACTOR 7	AT5G02010
Eucgr.C00997	0.000293568	0.524698	RRNA METHYLTRANSFERASE 1, MITOCHONDRIAL	AT2G19870
Eucgr.J00989	0.00254298	0.680733	RRNA PROCESSING/RIBOSOME BIOGENESIS (RIX1	AT1G30240
Eucgr.C00777	0.00476881	0.450695	RRP12-LIKE PROTEIN	AT2G34357
Eucgr.H04648	0.00269383	-0.672608	S-ADENOSYL-L-METHIONINE-DEPENDENT METHYLTRANSFERASES SUPERFAMILY PROTEIN-RELATED	AT1G67980
Eucgr.H04650	0.00998324	-0.5619	S-ADENOSYL-L-METHIONINE-DEPENDENT METHYLTRANSFERASES SUPERFAMILY PROTEIN-RELATED	AT1G67980
Eucgr.H03342	0.00205681	-0.792873	SALICYLATE CARBOXYMETHYLTRANSFERASE / SALICYLATE O-METHYLTRANSFERASE	AT5G66430
Eucgr.H03343	4.39134e-09	-0.956376	SALICYLATE CARBOXYMETHYLTRANSFERASE / SALICYLATE O-METHYLTRANSFERASE	AT5G66430
Eucgr.H02292	0.000624797	1.30687	SCARECROW-LIKE PROTEIN 32	AT3G49950
Eucgr.L00147	0.00181814	-0.312211	SEC14 RELATED PROTEIN	AT5G47730
Eucgr.D00406	0.000366255	1.43377	SENESCENCE REGULATOR (SENESCENCE_REG	AT1G29640
Eucgr.J02527	9.4612e-07	-0.666686	SERINE ACETYLTRANSFERASE 2-RELATED	AT4G35640
Eucgr.H04079	0.000169517	-0.441267	SERINE CARBOXYPEPTIDASE-LIKE 33	AT3G17180
Eucgr.J00874	6.0616e-05	1.29987	SERINE CARBOXYPEPTIDASE-LIKE 34	AT5G23210
Eucgr.L03288	0.00195101	-0.522643	SERINE CARBOXYPEPTIDASE-LIKE 36-RELATED
Eucgr.B03914	8.22304e-06	-0.521455	SERINE PROTEASE FAMILY S10 SERINE CARBOXYPEPTIDASE	AT2G27920
Eucgr.K02426	0.00801232	0.555993	SERINE PROTEASE FAMILY S10 SERINE CARBOXYPEPTIDASE	AT2G27920
Eucgr.E00022	0.00878199	0.274473	SERINE/THREONINE-PROTEIN KINASE	AT2G46700
Eucgr.G00557	0.00274166	0.344773	SERINE/THREONINE-PROTEIN KINASE SRK2A-RELATED	AT1G60940
Eucgr.C01995	0.00112751	0.384904	SERINE/THREONINE-PROTEIN KINASE/ENDORIBONUCLEASE IRE1B	AT2G17520
Eucgr.H04547	0.00171615	0.353997	SERINE/THREONINE-PROTEIN PHOSPHATASE PP1 ISOZYME 8-RELATED	AT5G27840
Eucgr.H00201	9.45078e-07	1.08896	SIEVE ELEMENT OCCLUSION N-TERMINUS (SEO_N	AT3G01680
Eucgr.C01158	1.30532e-05	-0.665756	SIGNAL PEPTIDASE COMPLEX CATALYTIC SUBUNIT SEC11	AT1G52600
Eucgr.I00121	0.000646454	-0.352972	SIRTUIN 4 AND RELATED CLASS II SIRTUINS (SIR2 FAMILY	AT5G09230
Eucgr.E03629	0.00839636	-0.893788	S-LOCUS GLYCOPROTEIN DOMAIN (S_LOCUS_GLYCOP	AT4G21380
Eucgr.K00885	0.000226185	0.923807	S-LOCUS GLYCOPROTEIN DOMAIN (S_LOCUS_GLYCOP	AT4G03230
Eucgr.L03256	0.00163813	-0.52815	S-LOCUS GLYCOPROTEIN DOMAIN (S_LOCUS_GLYCOP
Eucgr.L00005	0.00796295	0.393382	SMALL NUCLEAR RIBONUCLEOPROTEIN-ASSOCIATED PROTEIN B AND N	AT5G44500
Eucgr.H00031	0.00919782	0.778797	SMALL SUBUNIT PROCESSOME COMPONENT 20 HOMOLOG	AT4G30990
Eucgr.H04604	7.23372e-06	1.0476	S-METHYL-5'-THIOADENOSINE DEAMINASE / MTA DEAMINASE
Eucgr.D01963	0.00741062	-0.217315	SNARE ASSOCIATED GOLGI PROTEIN (SNARE_ASSOC	AT1G12450
Eucgr.G00601	0.00945219	-1.05029	SNARE PROTEINS	AT1G04760
Eucgr.F02733	1.2796e-06	1.02443	SNOAL-LIKE POLYKETIDE CYCLASE	AT1G78780
Eucgr.A02892	0.000957759	-0.585305	SODIUM-DEPENDENT PHOSPHATE TRANSPORTERS	AT3G47420
Eucgr.D01340	0.00431426	-0.21719	SOLUBLE NSF ATTACHMENT PROTEIN	AT3G56190
Eucgr.J02981	5.05777e-07	-0.799469	SOLUTE CARRIER FAMILY 25 MEMBER 48	AT1G79900
Eucgr.B02510	3.44034e-16	1.34149	SOLUTE CARRIER FAMILY 35	AT2G28315
Eucgr.F03638	0.001203	-0.362108	SOLUTE CARRIER FAMILY 35	AT1G21070
Eucgr.K01669	0.00104735	1.00544	SPERMATOGENESIS-ASSOCIATED PROTEIN 5	AT3G56690
Eucgr.D02100	0.0039937	0.519268	SPHINGOMYELIN PHOSPHODIESTERASE / NEUTRAL SPHINGOMYELINASE	AT5G47400
Eucgr.F00103	0.00375507	-0.649928	SQUALENE MONOOXYGENASE / SQUALENE EPOXIDASE	AT1G58440
Eucgr.K01046	0.000201045	-0.479284	SQUAMOSA PROMOTER-BINDING-LIKE PROTEIN 4-RELATED	AT3G15270
Eucgr.B01228	6.8418e-06	0.379905	SQUAMOSA PROMOTER-BINDING-LIKE PROTEIN 7	AT5G18830
Eucgr.A02256	0.00813223	-0.541613	STRICTOSIDINE SYNTHASE-RELATED	AT2G41290
Eucgr.I02156	0.00777516	0.534776	SUBTILASE FAMILY PROTEIN-RELATED	AT3G14240
Eucgr.B01090	9.95572e-06	0.648121	SUGAR TRANSPORT PROTEIN 13	AT5G26340
Eucgr.F00320	0.00252395	0.761515	SUGAR TRANSPORT PROTEIN 5	AT1G34580
Eucgr.B02014	1.33253e-06	-0.710392	SUGAR TRANSPORTER ERD6-LIKE 14-RELATED	AT1G54730
Eucgr.H03662	0.000590341	2.24611	SUGAR TRANSPORTER ERD6-LIKE 14-RELATED	AT5G18840
Eucgr.D01168	2.71678e-07	-0.588296	SUGAR-TERMINAL-PHOSPHATASE / XYLITOL-5-PHOSPHATASE	AT2G38740
Eucgr.J02338	5.41553e-06	-0.360826	SULFITE REDUCTASE	AT3G01910
Eucgr.H03138	0.00054477	-0.830358	SWI/SNF-RELATED MATRIX-ASSOCIATED ACTIN-DEPENDENT REGULATOR OF CHROMATIN SUBFAMILY A MEMBER 3-LIKE 3-RELATED	AT5G43530
Eucgr.L02102	0.000282396	-0.609505	SYNTAXIN OF PLANTS SYP5
Eucgr.F02044	0.00706694	0.252116	TARGET OF EGR1 PROTEIN 1	AT1G55870
Eucgr.H03155	2.21935e-05	2.03329	TARGETING PROTEIN FOR XKLP2 (TPX2	AT3G23090
Eucgr.B02657	0.00839636	-0.547366	TARTRATE-RESISTANT ACID PHOSPHATASE TYPE 5	AT1G14700
Eucgr.K01251	0.00283681	-0.219241	TELOMERIC REPEAT BINDING PROTEIN	AT2G37025
Eucgr.C03472	0.00333111	0.204954	TESTIS-SPECIFIC Y-ENCODED PROTEIN	AT5G56950
Eucgr.D01614	0.0071309	0.889966	TETRAHYDROBERBERINE OXIDASE / THB OXIDASE	AT2G34790
Eucgr.E00568	0.000202165	-0.626168	TETRASPANIN-10	AT1G63260
Eucgr.B02462	4.88291e-05	0.551969	TETRASPANIN-16-RELATED	AT3G45600
Eucgr.K03588	0.00495093	-0.337816	TETRASPANIN-18-RELATED	AT2G20230
Eucgr.C03887	2.6305e-10	-0.476726	TETRASPANIN-2	AT2G19580
Eucgr.H01940	4.64624e-05	-0.219823	TETRATRICOPEPTIDE REPEAT (TPR)-LIKE SUPERFAMILY PROTEIN	AT4G37210
Eucgr.A01225	0.000170197	0.737315	TETRATRICOPEPTIDE REPEAT DOMAIN-CONTAINING PROTEIN	AT2G37400
Eucgr.K03328	0.00811361	0.226967	TETRATRICOPEPTIDE REPEAT PROTEIN, TPR	AT4G02680
Eucgr.J01361	0.000526082	0.89164	THADA/DEATH RECEPTOR INTERACTING PROTEIN	AT3G55160
Eucgr.E01392	0.00563139	-0.918626	THAUMATIN FAMILY (THAUMATIN	AT1G20030
Eucgr.B02273	4.36219e-09	0.6887	THIAMINE BIOSYNTHESIS PROTEIN THIC	AT2G29630
Eucgr.F03433	0.000956275	0.47712	THIAMINE THIAZOLE SYNTHASE	AT5G54770
Eucgr.F01693	0.00853629	-0.500638	THIOREDOXIN	AT1G60420
Eucgr.F02754	0.00384347	-0.45243	THIOREDOXIN	AT4G03520
Eucgr.F03707	1.61531e-08	0.557075	THIOREDOXIN-LIKE PROTEIN CDSP32, CHLOROPLASTIC	AT1G76080
Eucgr.B01310	0.000261386	-0.412246	THREONYL AND ALANYL TRNA SYNTHETASE SECOND ADDITIONAL DOMAIN-CONTAINING PROTEIN	AT3G16565
Eucgr.H04252	0.00344881	-0.409913	THYROID RECEPTOR INTERACTING PROTEIN RELATED	AT2G20410
Eucgr.A02677	0.00852387	0.867531	TIMEOUT/TIMELESS-2	AT5G52910
Eucgr.J03031	0.000594371	0.984219	TLC ATP/ADP TRANSPORTER (TLC	AT1G80300
Eucgr.G02911	0.000282396	0.439173	TPL-BINDING DOMAIN IN JASMONATE SIGNALLING (JAS	AT5G13660
Eucgr.C02736	0.00127851	0.443859	TPR REPEAT CONTAINING PROTEIN	AT2G25290
Eucgr.K00221	0.00185364	-0.33251	TRAB FAMILY PROTEIN	AT5G52030
Eucgr.E01049	3.71857e-05	-0.819509	TRANSCRIPTION FACTOR BHLH14	AT1G32640
Eucgr.C03658	0.000598228	-0.410844	TRANSCRIPTION FACTOR DIVARICATA	AT5G56840
Eucgr.G02591	3.73709e-07	0.955184	TRANSCRIPTION FACTOR DIVARICATA	AT5G08520
Eucgr.G02811	0.00379969	0.673459	TRANSCRIPTION FACTOR GTE1	AT2G34900
Eucgr.K00871	0.000307116	-0.350252	TRANSCRIPTION FACTOR ILR3-RELATED	AT5G54680
Eucgr.A02541	0.00443584	0.525748	TRANSCRIPTION FACTOR JUMONJI, JMJC DOMAIN-CONTAINING PROTEIN	AT5G06550
Eucgr.C03026	0.000712716	-0.857038	TRANSCRIPTION FACTOR MYB1R1	AT5G56840
Eucgr.F00087	0.000417281	-0.607253	TRANSCRIPTION FACTOR-RELATED	AT1G10200
Eucgr.E01159	0.00185208	-0.944609	TRANSFERASE FAMILY (TRANSFERASE	AT5G17540
Eucgr.G00903	0.00179934	0.995449	TRANSFERASE FAMILY (TRANSFERASE	AT3G26040
Eucgr.G01522	0.00500465	0.757249	TRANSFERASE FAMILY (TRANSFERASE	AT3G26040
Eucgr.L03415	0.001865	1.13857	TRANSFERASE FAMILY (TRANSFERASE
Eucgr.J01121	0.00578921	0.367901	TRANSLATION FACTOR	AT5G60390
Eucgr.F01642	0.00747707	0.566046	TRANSLATION INITIATION FACTOR EIF3-RELATED	AT2G45730
Eucgr.G02063	0.009764	0.810495	TRANSMEMBRANE 9 SUPERFAMILY PROTEIN	AT2G01970
Eucgr.F02031	0.00286506	0.376001	TRANSMEMBRANE PROTEIN	AT5G55960
Eucgr.D02540	0.00432714	-0.347379	TRANSMEMBRANE PROTEIN INDUCED BY TUMOR NECROSIS FACTOR ALPHA	AT4G10430
Eucgr.E00460	2.33294e-05	1.58582	TREHALOSE-PHOSPHATE PHOSPHATASE F-RELATED	AT4G22590
Eucgr.I01102	0.00879262	-0.302664	TRIACYLGLYCEROL LIPASE 1	AT2G15230
Eucgr.J00934	0.000240966	0.513058	TRNA (URACIL(54	AT2G28450
Eucgr.E03348	0.001865	0.697512	TRNA PSEUDOURIDINE(55	AT3G57150
Eucgr.E04055	0.00159541	0.468641	TRNA(PHE	AT4G04670
Eucgr.G01740	0.00285082	0.365413	TRNA-DIHYDROURIDINE(47	AT4G38890
Eucgr.J02006	0.00671116	0.880529	TROPINONE REDUCTASE II / TROPINONE REDUCTASE	AT1G07440
Eucgr.L00970	0.00614308	-0.369218	TROPINONE REDUCTASE II / TROPINONE REDUCTASE	AT1G07440
Eucgr.J03133	3.73709e-07	-0.78679	TUBBY-LIKE PROTEIN 8	AT1G16070
Eucgr.K01666	0.00307035	0.520376	TUBULIN	AT5G12250
Eucgr.B02285	0.000878308	-0.4109	TUBULIN BETA-4 CHAIN-RELATED	AT5G23860
Eucgr.C03329	0.0032547	0.826936	TUBULIN TYROSINE LIGASE-RELATED	AT1G77550
Eucgr.B02571	0.00335755	0.85099	TWO-COMPONENT RESPONSE REGULATOR ARR15-RELATED	AT1G59940
Eucgr.B03374	3.28301e-06	1.52828	TWO-COMPONENT RESPONSE REGULATOR ARR15-RELATED	AT1G59940
Eucgr.K02829	9.97548e-05	0.828567	U3 SMALL NUCLEOLAR RIBONUCLEOPROTEIN PROTEIN MPP10	AT5G66540
Eucgr.D00190	0.000384932	0.461452	U3 SMALL NUCLEOLAR RNA INTERACTING PROTEIN 2	AT4G05410
Eucgr.K00249	0.00139112	-0.487465	U5 SNRNP-SPECIFIC PROTEIN-LIKE FACTOR AND RELATED PROTEINS // WD40 REPEAT-CONTAINING PROTEIN	AT5G23730
Eucgr.D00620	0.00542846	0.567795	UBIQUITIN-CONJUGATING ENZYME	AT2G33770
Eucgr.I02390	0.00234085	-0.226252	UBIQUITIN-CONJUGATING ENZYME E2 18-RELATED	AT1G75440
Eucgr.E00833	0.00320851	-0.390951	UBIQUITIN-PROTEIN LIGASE	AT1G64230
Eucgr.E00127	2.65253e-07	1.2119	U-BOX DOMAIN-CONTAINING PROTEIN 33	AT2G45910
Eucgr.D01117	0.00617501	0.421792	UDP-GLUCOSE PYROPHOSPHORYLASE	AT3G03250
Eucgr.G01415	0.00684033	0.469667	UNCHARACTERIZED CONSERVED COILED-COIL PROTEIN	AT2G23360
Eucgr.B03848	2.84644e-05	0.823933	UNCHARACTERIZED CONSERVED PROTEIN	AT1G03530
Eucgr.I01571	0.00063897	-0.242975	UNCHARACTERIZED CONSERVED PROTEIN	AT3G26670
Eucgr.G03116	0.00366398	-0.879549	UNCHARACTERIZED PROTEIN, INDUCED BY HYPOXIA	AT3G05550
Eucgr.K02804	0.00317338	-0.682214	UNIVERSAL STRESS PROTEIN FAMILY (USP	AT5G47740
Eucgr.D01198	0.00879262	0.656424	UNSPECIFIC MONOOXYGENASE / XENOBIOTIC MONOOXYGENASE	AT5G24910
Eucgr.A00668	0.00269102	1.04906	UPF0481 PROTEIN	AT2G36430
Eucgr.G01753	0.000184405	1.00608	URB2/NPA2 FAMILY (URB2	AT4G30150
Eucgr.D02133	0.000282396	-0.374467	UREIDOGLYCINE AMINOHYDROLASE	AT4G17050
Eucgr.A01518	0.00562175	-0.300828	URIDINE NUCLEOSIDASE / URIDINE RIBOHYDROLASE	AT2G36310
Eucgr.A00502	0.0029708	-0.49692	VACUOLAR CATION/PROTON EXCHANGER 1-RELATED	AT3G51860
Eucgr.B03911	0.000836135	0.406452	VACUOLAR PROTEIN SORTING VPS41	AT1G08190
Eucgr.E01106	0.0058339	0.621217	VALINE--TRNA LIGASE / VALYL-TRNA SYNTHETASE	AT1G14610
Eucgr.F04008	0.0013295	0.399927	VPS51/VPS67 (VPS51	AT5G49830
Eucgr.C03892	0.00724792	0.613987	WD DOMAIN, G-BETA REPEAT (WD40	AT2G19540
Eucgr.K02435	0.000443966	0.703323	WD REPEAT CONTAINING PROTEIN 3 WDR3	AT3G21540
Eucgr.C00403	0.000496295	-0.834338	WD REPEAT-CONTAINING PROTEIN 76	AT1G80710
Eucgr.F02239	0.00398942	0.332278	WD40 REPEAT PROTEIN	AT4G07410
Eucgr.G03357	0.0026935	0.495074	WD40 REPEAT PROTEIN	AT5G52820
Eucgr.J03040	0.00218605	0.82656	WD40 REPEAT PROTEIN	AT1G15440
Eucgr.E02427	0.00729261	0.5811	WD40 REPEAT-CONTAINING PROTEIN	AT1G65030
Eucgr.K03309	0.000781515	0.719012	WD-REPEAT PROTEIN-RELATED	AT5G14050
Eucgr.E02417	0.00537148	0.414876	WDSAM1 PROTEIN	AT1G76390
Eucgr.I02352	0.0082137	0.76942	WEAK CHLOROPLAST MOVEMENT UNDER BLUE LIGHT	AT2G17940
Eucgr.A00639	0.00037151	-0.792188	WOUND-INDUCED PROTEIN WI12 (WI12	AT5G01740
Eucgr.A02456	0.00232475	-0.480234	WRC (WRC	AT2G42040
Eucgr.G02469	0.00139112	0.561824	WRKY TRANSCRIPTION FACTOR 3-RELATED	AT2G03340
Eucgr.H00189	0.00245676	0.601599	X-BOX TRANSCRIPTION FACTOR-RELATED	AT4G24000
Eucgr.E00827	0.00207646	0.582223	XENOBIOTIC-TRANSPORTING ATPASE / STEROID-TRANSPORTING ATPASE	AT3G59140
Eucgr.K00883	9.40843e-05	-0.938941	XYLOGLUCAN ENDOTRANSGLUCOSYLASE/HYDROLASE PROTEIN 9	AT4G03210
Eucgr.E01754	0.00101129	0.498455	XYLULOSE 5-PHOSPHATE/PHOSPHATE TRANSLOCATOR, CHLOROPLASTIC	AT5G17630
Eucgr.G00053	0.00332534	-0.327537	YACP-LIKE NYN DOMAIN (NYN_YACP	AT2G02410
Eucgr.F04338	0.00109834	1.4679	YQAJ-LIKE VIRAL RECOMBINASE DOMAIN (YQAJ	AT1G13810
Eucgr.F02796	0.00546708	0.997786	ZINC FINGER CCCH DOMAIN-CONTAINING PROTEIN 14-RELATED	AT1G66810
Eucgr.F00620	0.000957759	0.966086	ZINC FINGER CCCH DOMAIN-CONTAINING PROTEIN 18	AT2G05160
Eucgr.B01280	0.00410721	0.552724	ZINC FINGER CCCH DOMAIN-CONTAINING PROTEIN 34-RELATED	AT5G18550
Eucgr.D00092	0.00294917	0.467403	ZINC FINGER DOMAIN PROTEIN 2B	AT2G34780
Eucgr.D02341	6.79504e-06	-0.457003	ZINC FINGER FYVE DOMAIN CONTAINING PROTEIN	AT4G01130
Eucgr.F02958	1.37703e-06	-0.979925	ZINC FINGER FYVE DOMAIN CONTAINING PROTEIN	AT1G33811
Eucgr.F03090	4.64624e-05	-0.785248	ZINC FINGER FYVE DOMAIN CONTAINING PROTEIN	AT3G16370
Eucgr.K02987	0.00247552	0.852553	ZINC FINGER PROTEIN	AT5G17790
Eucgr.I02094	1.28778e-05	-0.78435	ZINC FINGER PROTEIN CONSTANS-RELATED	AT3G02380
Eucgr.F03418	0.000282396	-0.592627	ZINC FINGER PROTEIN-RELATED	AT5G54630
Eucgr.J02950	0.00716384	0.499193	ZINC PHOSPHODIESTERASE ELAC PROTEIN 2	AT3G16260
Eucgr.E01696	0.00235584	-0.425805	ZINC-FINGER OF THE FCS-TYPE, C2-C2 (ZF-FLZ	AT2G44670
Eucgr.I02159	0.000495345	1.10902	ZINC-FINGER OF THE FCS-TYPE, C2-C2 (ZF-FLZ	AT1G53903
Eucgr.C02804	0.00647204	0.373029	ZINC-FINGERS AND HOMEOBOXES RELATED	AT5G11270
Eucgr.A00104	2.71678e-07	0.860289	#N/A	AT2G43420
Eucgr.D00099	0.00149514	0.819303	#NAME?	AT3G23020

## Sheet: DEGs Na "Rainfalls"
Na-fertilized leaves: DEGs in response to rainfall reduction							Biological Process Enrichment in DEGs Up regulated							Biological Process Enrichment of DEGs down-regulated								Kegg pathway Enrichment of DEGs up-regulated												Protein domain Enrichment of DEGs up-regulated				Protein domain Enrichment of DEGs down-regulated
DEGs	FRD	log2Fold	Sequence Description	Arabidopsis annotation			GO-ID	p-value	corr p-value	Description	Gene number	Gene List		GO-ID	p-value	corr p-value	Description	Gene number	Gene List			Term	Count	%	P-Value	Benjamini								Term	P-Value	Benjamini		Term	P-Value	Benjamini
Eucgr.A00003	0.00827	0.25	G-PROTEIN COUPLED RECEPTOR	AT1G79510			16070	1.2104e-15	1.3375e-12	RNA metabolic process	43	AT3G06430|AT3G49240|AT1G15440|AT4G05410|AT4G16390|AT1G56110|AT1G10270|AT3G22660|AT5G64420|AT5G14520|AT3G54090|AT5G14600|AT5G60960|AT3G15000|AT3G15460|AT5G13680|AT1G21600|AT1G03530|AT2G24120|AT3G13940|AT4G34110|AT1G61870|AT1G59990|AT5G62190|AT4G25730|AT1G13030|AT1G12800|AT1G55870|AT3G22330|AT1G31660|AT1G15910|AT3G57290|AT3G57150|AT5G41190|AT1G18070|AT2G17250|AT4G18930|AT3G60360|AT3G16260|AT5G60990…		9628	6.868e-07	0.00084545	response to abiotic stimulus	49	AT1G12110|AT3G09600|AT2G16720|AT1G18330|AT4G35580|AT3G63520|AT2G05620|AT2G47460|AT1G15950|AT3G02380|AT4G01280|AT3G17040|AT4G21870|AT5G49330|AT5G67385|AT4G37370|AT5G57630|AT1G51140|AT1G70000|AT5G02120|AT1G47128|AT3G51630|AT1G24620|AT2G26670|AT4G39090|AT3G21150|AT5G24120|AT5G62680|AT3G22840|AT4G23100|AT1G13740|AT1G79900|AT5G35410|AT2G22540|AT1G77120|AT3G01470|AT3G52740|AT5G17780|AT5G49630|AT1G06040…			Ribosome biogenesis in eukaryotes	12	4,6	3,0E-7	2,0E-5								WD40 repeat	4,9E-3	5,3E-1		Zinc finger, B-box	4,6E-6	2,0E-3
Eucgr.A00041	9.03e-05	0.45	HYDROLASE, ALPHA/BETA FOLD FAMILY PROTEIN	AT5G17780			46483	3.6409e-13	2.0116e-10	heterocycle metabolic process	58	AT4G05410|AT4G16390|AT3G22660|AT3G54090|AT5G60960|AT3G15000|AT5G56090|AT5G13680|AT2G29630|AT5G35790|AT5G54190|AT3G13940|AT1G12800|AT3G22330|AT1G31660|AT1G15910|AT3G57290|AT1G18070|AT2G17250|AT3G16260|AT5G60990|AT3G62120|AT4G14910|AT3G18680|AT5G54160|AT3G06430|AT3G49240|AT1G15440|AT1G56110|AT1G10270|AT5G64420|AT3G54470|AT5G14520|AT5G08280|AT5G14600|AT1G76550|AT3G15460|AT1G21600|AT1G03530|AT2G24120…		48511	2.2023e-06	0.0013555	rhythmic process	9	AT1G15950|AT4G38960|AT5G64170|AT3G09600|AT4G15248|AT5G17300|AT1G18330|AT5G02120|AT3G12320			2-Oxocarboxylic acid metabolism	6	2,3	5,4E-3	1,7E-1								WD40-repeat-containing domain	6,6E-3	4,0E-1		Myb domain, plants	1,2E-4	2,6E-2
Eucgr.A00214	0.00803	-0.48	DEAD-BOX ATP-DEPENDENT RNA HELICASE 28	AT4G16630			6725	4.5674e-12	1.4133e-09	cellular aromatic compound metabolic process	58	AT4G05410|AT4G16390|AT3G22660|AT3G54090|AT5G60960|AT3G15000|AT5G56090|AT5G13680|AT2G29630|AT5G35790|AT5G54190|AT3G13940|AT1G12800|AT3G22330|AT1G31660|AT1G15910|AT3G57290|AT1G18070|AT2G17250|AT3G16260|AT5G60990|AT3G62120|AT4G14910|AT3G18680|AT5G54160|AT3G06430|AT3G49240|AT1G15440|AT1G56110|AT1G10270|AT5G64420|AT3G54470|AT5G14520|AT5G08280|AT5G14600|AT3G19820|AT1G76550|AT3G15460|AT1G21600|AT1G03530…		44281	3.3568e-06	0.0013774	small molecule metabolic process	41	AT4G26530|AT1G12110|AT5G26667|AT4G20070|AT5G17230|AT3G03900|AT4G23100|AT2G17570|AT1G79900|AT4G37320|AT5G58330|AT4G15530|AT1G17050|AT5G36220|AT5G60540|AT1G48320|AT3G51520|AT1G04880|AT1G08980|AT4G35640|AT4G35220|AT1G15410|AT4G03520|AT1G62960|AT4G04955|AT4G17050|AT5G43850|AT1G18300|AT4G27030|AT4G21990|AT1G12940|AT5G28050|AT4G37370|AT5G53970|AT2G01670|AT1G54130|AT1G08630|AT2G03530|AT3G11670|AT2G43750…			Biosynthesis of amino acids	9	3,5	4,2E-2	6,2E-1								WD40/YVTN repeat-like-containing domain	8,3E-3	3,5E-1		Myb domain	2,0E-4	2,9E-2
Eucgr.A00239	0.0027	-0.57		AT1G21600			42254	7.2398e-12	1.4133e-09	ribosome biogenesis	21	AT5G52820|AT4G25730|AT1G15440|AT4G05410|AT1G13160|AT1G56110|AT1G12800|AT3G22660|AT1G31660|AT5G14520|AT3G57150|AT1G50920|AT5G41190|AT2G17250|AT3G60360|AT5G60990|AT1G52980|AT5G61770|AT3G15460|AT4G38160|AT1G03530		10135	6.8106e-06	0.0014667	ureide metabolic process	3	AT4G20070|AT4G04955|AT4G17050			RNA transport	7	2,7	4,6E-2	5,5E-1								WD40 repeat, conserved site	9,1E-3	2,9E-1		SANT/Myb domain	3,2E-4	3,4E-2
Eucgr.A00430	9.03e-05	0.51	METHYL HALIDE TRANSFERASE / METHYL CHLORIDE TRANSFERASE	AT2G43940			34470	7.6705e-12	1.4133e-09	ncRNA processing	19	AT4G25730|AT1G15440|AT4G05410|AT1G56110|AT1G12800|AT3G22660|AT1G31660|AT5G14520|AT5G14600|AT3G57150|AT5G41190|AT2G17250|AT4G18930|AT3G60360|AT3G16260|AT5G60990|AT3G15460|AT4G38160|AT5G13680		10136	6.8106e-06	0.0014667	ureide catabolic process	3	AT4G20070|AT4G04955|AT4G17050															NOP5, N-terminal	1,4E-2	3,6E-1		GNAT domain	1,3E-3	1,1E-1
Eucgr.A00505	0.009	0.33	C3HC4 TYPE RING FINGER PROTEIN	AT5G01520			6139	7.6742e-12	1.4133e-09	nucleobase-containing compound metabolic process	51	AT4G05410|AT4G16390|AT3G22660|AT3G54090|AT5G60960|AT3G15000|AT5G13680|AT5G35790|AT3G13940|AT1G12800|AT3G22330|AT1G31660|AT1G15910|AT3G57290|AT1G18070|AT2G17250|AT3G16260|AT5G60990|AT3G62120|AT3G18680|AT3G06430|AT3G49240|AT1G15440|AT1G56110|AT1G10270|AT5G64420|AT3G54470|AT5G14520|AT5G14600|AT1G76550|AT3G15460|AT1G21600|AT1G03530|AT2G24120|AT3G53900|AT4G34110|AT5G23300|AT1G18800|AT1G61870|AT1G59990…		7623	7.149e-06	0.0014667	circadian rhythm	8	AT1G15950|AT4G38960|AT3G09600|AT4G15248|AT5G17300|AT1G18330|AT5G02120|AT3G12320															Nop domain	2,0E-2	4,0E-1		Major facilitator superfamily domain	3,0E-3	1,9E-1
Eucgr.A00668	0.0093	-0.94	UPF0481 PROTEIN	AT2G36430			1901360	1.3272e-11	1.923e-09	organic cyclic compound metabolic process	59	AT4G05410|AT4G16390|AT3G22660|AT3G54090|AT5G60960|AT3G15000|AT5G56090|AT5G13680|AT2G29630|AT5G35790|AT5G54190|AT3G13940|AT1G12800|AT3G22330|AT1G31660|AT1G15910|AT3G57290|AT1G18070|AT2G17250|AT3G16260|AT5G60990|AT3G62120|AT4G14910|AT3G18680|AT5G54160|AT3G06430|AT3G49240|AT1G15440|AT1G56110|AT1G10270|AT5G64420|AT3G54470|AT5G14520|AT5G08280|AT5G14600|AT3G19820|AT1G76550|AT3G15460|AT1G21600|AT1G03530…		9112	1.0437e-05	0.0017803	nucleobase metabolic process	6	AT5G26667|AT4G20070|AT4G04955|AT4G17050|AT2G03530|AT5G03555			Kegg pathway Enrichment in DEGs down-regulated												NOSIC	2,0E-2	4,0E-1		Homeodomain-like	3,6E-3	2,0E-1
Eucgr.A00690	0.000617	0.31	CBL-INTERACTING SERINE/THREONINE-PROTEIN KINASE 20	AT5G58380			90304	1.3922e-11	1.923e-09	nucleic acid metabolic process	44	AT3G06430|AT3G49240|AT1G15440|AT4G05410|AT4G16390|AT1G56110|AT1G10270|AT3G22660|AT5G64420|AT5G14520|AT3G54090|AT5G14600|AT5G60960|AT3G15000|AT3G15460|AT5G13680|AT1G21600|AT1G03530|AT2G24120|AT3G13940|AT4G34110|AT1G18800|AT1G61870|AT1G59990|AT5G62190|AT4G25730|AT1G13030|AT1G12800|AT1G55870|AT3G22330|AT1G31660|AT1G15910|AT3G57290|AT3G57150|AT5G41190|AT1G18070|AT2G17250|AT4G18930|AT3G60360|AT3G16260…		1901565	1.157e-05	0.0017803	organonitrogen compound catabolic process	22	AT4G27960|AT4G39090|AT4G20070|AT4G04955|AT4G17050|AT1G64230|AT4G30610|AT1G18300|AT5G60360|AT4G27030|AT4G08980|AT5G28050|AT3G27925|AT1G75440|AT1G27340|AT2G27920|AT5G53970|AT2G01670|AT1G08630|AT1G47128|AT4G35220|AT2G26670															Chaperonin Cpn60, conserved site	2,0E-2	4,0E-1		Acyl-CoA N-acyltransferase	5,0E-3	2,4E-1
Eucgr.A00714	8.29e-05	0.49	PROBABLE SERINE/THREONINE-PROTEIN KINASE WNK4	AT3G51630			22613	1.9116e-11	2.3471e-09	ribonucleoprotein complex biogenesis	22	AT5G52820|AT4G25730|AT1G15440|AT4G05410|AT5G18440|AT1G13160|AT1G56110|AT1G12800|AT3G22660|AT1G31660|AT5G14520|AT3G57150|AT1G50920|AT5G41190|AT2G17250|AT3G60360|AT5G60990|AT1G52980|AT5G61770|AT3G15460|AT4G38160|AT1G03530		1900384	1.6875e-05	0.0022898	regulation of flavonol biosynthetic process	3	AT2G16720|AT5G49330|AT2G47460			Term	Count	%	P-Value	Benjamini								Chaperonin Cpn60	2,6E-2	4,3E-1		UDP-glucuronosyl/UDP-glucosyltransferase	1,8E-2	5,8E-1
Eucgr.A00807	0.00173	0.29	RNA-BINDING PROTEIN RELATED	AT2G38610			34660	4.5323e-11	5.0082e-09	ncRNA metabolic process	20	AT4G25730|AT1G15440|AT4G05410|AT1G56110|AT1G12800|AT3G22660|AT1G31660|AT5G14520|AT5G14600|AT3G57150|AT5G41190|AT2G17250|AT4G18930|AT3G60360|AT3G16260|AT5G60990|AT3G62120|AT3G15460|AT4G38160|AT5G13680		72523	1.8602e-05	0.0022898	purine-containing compound catabolic process	4	AT5G28050|AT4G20070|AT4G04955|AT4G17050			Sulfur metabolism	4	1,2	1,0E-2	3,9E-1								GroEL-like equatorial domain	5,4E-2	6,5E-1		PDZ domain	2,8E-2	7,0E-1
Eucgr.A00860	0.00237	0.24		AT3G54190			44085	1.1001e-09	1.1051e-07	cellular component biogenesis	32	AT1G15440|AT3G55340|AT4G05410|AT5G18440|AT1G13160|AT1G56110|AT3G22660|AT3G23990|AT5G62440|AT5G14520|AT4G25340|AT1G50920|AT3G19820|AT1G52980|AT5G61770|AT3G15460|AT5G56090|AT1G03530|AT1G18800|AT5G52820|AT4G25730|AT1G12800|AT1G31660|AT3G57150|AT5G62050|AT5G41190|AT2G17250|AT3G60360|AT5G60990|AT3G61650|AT4G38160|AT5G06700		6145	3.3448e-05	0.0037432	purine nucleobase catabolic process	3	AT4G20070|AT4G04955|AT4G17050			Purine metabolism	6	1,8	3,0E-2	5,1E-1								GroEL-like apical domain	6,5E-2	6,8E-1		Proton-dependent oligopeptide transporter family	3,2E-2	7,2E-1
Eucgr.A00913	0.00239	-0.42	RIBOSOMAL S SUBUNIT	AT1G64880			6364	1.7566e-09	1.6175e-07	rRNA processing	14	AT4G25730|AT1G15440|AT4G05410|AT1G56110|AT1G12800|AT3G22660|AT1G31660|AT5G14520|AT3G57150|AT5G41190|AT2G17250|AT3G60360|AT5G60990|AT3G15460		6820	7.3809e-05	0.0075716	anion transport	12	AT1G79900|AT1G58030|AT1G12110|AT3G26570|AT5G20380|AT1G51340|AT5G49630|AT5G62680|AT5G46800|AT4G22990|AT4G17970|AT1G12940			Biosynthesis of secondary metabolites	18	5,5	6,8E-2	6,8E-1								Chaperonin Cpn60/TCP-1	6,5E-2	6,8E-1		SAM dependent carboxyl methyltransferase	3,6E-2	7,3E-1
Eucgr.A00934	0.00779	0.44	UDP-GLYCOSYLTRANSFERASE 71B2-RELATED	AT3G21760			16072	2.4946e-09	2.1204e-07	rRNA metabolic process	14	AT4G25730|AT1G15440|AT4G05410|AT1G56110|AT1G12800|AT3G22660|AT1G31660|AT5G14520|AT3G57150|AT5G41190|AT2G17250|AT3G60360|AT5G60990|AT3G15460		9070	0.00012737	0.012026	serine family amino acid biosynthetic process	5	AT1G08630|AT3G03900|AT2G43750|AT4G35640|AT4G21990			Cysteine and methionine metabolism	4	1,2	9,6E-2	7,0E-1								Tetratricopeptide-like helical	7,5E-2	6,9E-1		Mitochondrial carrier domain	4,0E-2	7,4E-1
Eucgr.A01044	0.00644	-0.6	HEAT SHOCK PROTEIN 89.1	AT3G07770			34641	5.1495e-09	4.0644e-07	cellular nitrogen compound metabolic process	66	AT4G05410|AT4G16390|AT3G22660|AT3G54090|AT5G60960|AT3G15000|AT5G56090|AT5G13680|AT2G29630|AT5G35790|AT5G54190|AT3G13940|AT1G64880|AT1G12800|AT3G22330|AT3G59670|AT1G31660|AT4G20980|AT1G15910|AT3G57290|AT5G60390|AT1G18070|AT2G17250|AT3G16260|AT5G60990|AT3G62120|AT4G14910|AT3G18680|AT1G56070|AT5G54160|AT3G06430|AT3G49240|AT1G15440|AT1G61580|AT1G56110|AT1G10270|AT5G64420|AT3G54470|AT5G14520|AT5G08280…		46113	0.00013676	0.012026	nucleobase catabolic process	3	AT4G20070|AT4G04955|AT4G17050															Armadillo-type fold	8,9E-2	7,3E-1		Mitochondrial substrate/solute carrier	4,0E-2	7,4E-1
Eucgr.A01121	0.00562	0.32	PEPTIDASE M50 FAMILY PROTEIN	AT2G32480			6396	1.921e-08	1.4152e-06	RNA processing	24	AT4G25730|AT1G15440|AT1G13030|AT4G05410|AT4G16390|AT1G56110|AT1G12800|AT1G55870|AT3G22660|AT3G22330|AT1G31660|AT5G14520|AT5G14600|AT3G57150|AT5G41190|AT2G17250|AT4G18930|AT3G60360|AT3G16260|AT5G60990|AT3G15460|AT4G38160|AT5G13680|AT4G37510		80167	0.00016271	0.013353	response to karrikin	8	AT3G52740|AT4G37370|AT1G70000|AT1G06040|AT5G62680|AT4G27030|AT5G08050|AT3G22840															P-loop containing nucleoside triphosphate hydrolase	9,7E-2	7,3E-1		NAF domain	4,5E-2	7,5E-1
Eucgr.A01165	6.96e-07	1.08		AT2G42760			9553	7.6447e-08	5.2796e-06	embryo sac development	11	AT3G06430|AT5G52820|AT1G15440|AT3G60360|AT4G05410|AT1G72440|AT3G61650|AT1G31660|AT1G19520|AT4G34200|AT5G41190		19344	0.0002118	0.016296	cysteine biosynthetic process	4	AT3G03900|AT2G43750|AT4G35640|AT4G21990																			NAF/FISL domain	4,5E-2	7,5E-1
Eucgr.A01183	5.06e-05	0.54		NULL			9451	6.6306e-07	4.3099e-05	RNA modification	14	AT1G61870|AT3G06430|AT3G49240|AT4G25730|AT4G16390|AT1G56110|AT1G10270|AT1G55870|AT5G14600|AT3G57150|AT5G60960|AT3G15000|AT5G13680|AT1G03530		9962	0.00028834	0.020353	regulation of flavonoid biosynthetic process	4	AT2G16720|AT1G70000|AT5G49330|AT2G47460																			Cysteine peptidase, asparagine active site	4,5E-2	7,5E-1
Eucgr.A01184	5.45e-08	0.61	PROTEIN REVEILLE 4-RELATED	AT3G09600			42273	1.4508e-06	8.9065e-05	ribosomal large subunit biogenesis	6	AT5G52820|AT5G61770|AT1G13160|AT3G15460|AT3G22660|AT5G14520		9416	0.00032256	0.020353	response to light stimulus	20	AT3G09600|AT3G01470|AT5G17780|AT3G02380|AT3G21150|AT5G24120|AT1G06040|AT3G17040|AT5G49330|AT5G67385|AT5G08050|AT3G22840|AT5G05690|AT1G28520|AT1G51140|AT2G05620|AT5G02120|AT3G51630|AT2G47460|AT2G26670																			Metal-dependent hydrolase, composite domain	5,1E-2	7,8E-1
Eucgr.A01218	0.00414	0.28	PECTATE LYASE / PPASE-N	AT3G55140			9987	2.0956e-06	0.00011959	cellular process	139	AT4G05410|AT4G16390|AT1G63660|AT1G14810|AT3G15000|AT5G06550|AT5G56090|AT5G35790|AT5G54190|AT3G05970|AT5G23960|AT1G55370|AT1G60160|AT1G64880|AT2G42700|AT1G12800|AT3G22330|AT1G31660|AT1G71697|AT1G15910|AT3G57290|AT1G51940|AT1G18070|AT5G57990|AT3G20440|AT5G58600|AT5G60990|AT3G62120|AT4G14910|AT3G13470|AT2G31810|AT1G09960|AT3G11450|AT2G46340|AT2G40120|AT1G56070|AT3G06430|AT3G49240|AT1G15440|AT1G56110…		97	0.00032975	0.020353	sulfur amino acid biosynthetic process	5	AT5G43850|AT3G03900|AT2G43750|AT4G35640|AT4G21990																			Cysteine peptidase, histidine active site	5,1E-2	7,5E-1
Eucgr.A01225	0.000495	-0.7	TETRATRICOPEPTIDE REPEAT DOMAIN-CONTAINING PROTEIN	AT2G37400			6807	2.1646e-06	0.00011959	nitrogen compound metabolic process	92	AT2G37940|AT4G05410|AT4G16390|AT3G58610|AT1G63660|AT3G22660|AT1G14810|AT3G54090|AT5G60960|AT3G15000|AT5G06550|AT1G72330|AT5G56090|AT5G13680|AT2G29630|AT5G35790|AT5G54190|AT3G13940|AT3G02020|AT4G21150|AT1G64880|AT2G42700|AT1G12800|AT3G22330|AT2G19940|AT3G59670|AT1G31660|AT4G20980|AT1G15910|AT3G57290|AT1G51940|AT5G60390|AT1G18070|AT5G57990|AT2G17250|AT3G16260|AT5G60990|AT3G62120|AT4G14910|AT2G46700…		19439	0.00033067	0.020353	aromatic compound catabolic process	9	AT5G28050|AT4G20070|AT4G04955|AT4G17050|AT5G53970|AT2G01670|AT1G18300|AT4G35220|AT2G26670																			Cysteine peptidase, cysteine active site	5,1E-2	7,5E-1
Eucgr.A01395	0.00824	-0.9	FLAVONE 3'-O-METHYLTRANSFERASE 1	AT5G54160			44237	2.9619e-06	0.00015585	cellular metabolic process	105	AT4G05410|AT4G16390|AT1G63660|AT1G14810|AT3G15000|AT5G06550|AT5G56090|AT5G35790|AT5G54190|AT3G05970|AT5G23960|AT1G55370|AT1G64880|AT2G42700|AT1G12800|AT3G22330|AT1G31660|AT1G71697|AT1G15910|AT3G57290|AT1G51940|AT1G18070|AT5G57990|AT3G20440|AT5G60990|AT3G62120|AT4G14910|AT2G31810|AT1G09960|AT2G46340|AT2G40120|AT1G56070|AT3G06430|AT3G49240|AT1G15440|AT1G56110|AT1G10270|AT5G47720|AT5G08280|AT5G14600…		15979	0.00041826	0.022925	photosynthesis	10	AT4G15530|AT3G27925|AT1G77090|AT1G17050|AT5G24120|AT2G05620|AT1G54130|AT5G02120|AT3G22840|AT2G26670																			NUDIX hydrolase domain	5,8E-2	7,8E-1
Eucgr.A01429	0.000142	0.67		NULL			44238	3.7222e-06	0.00018696	primary metabolic process	104	AT4G05410|AT4G16390|AT1G63660|AT1G14810|AT3G15000|AT5G06550|AT5G35790|AT1G02660|AT2G45880|AT3G05970|AT5G23960|AT1G55370|AT1G64880|AT2G42700|AT1G12800|AT3G22330|AT1G31660|AT1G15910|AT3G57290|AT1G51940|AT1G18070|AT5G57990|AT3G20440|AT5G60990|AT3G62120|AT4G14910|AT2G31810|AT1G09960|AT2G46340|AT2G40120|AT1G56070|AT3G06430|AT3G49240|AT1G15440|AT1G56110|AT1G10270|AT5G47720|AT5G08280|AT5G14600|AT1G21600…		256	0.00042833	0.022925	allantoin catabolic process	2	AT4G04955|AT4G17050																			Proteinase inhibitor I29, cathepsin propeptide	5,8E-2	7,8E-1
Eucgr.A01486	0.00235	-0.92	PROTEIN PHOSPHATASE 2C	AT2G29380			10467	4.4702e-06	0.00021477	gene expression	42	AT1G15440|AT4G05410|AT4G16390|AT1G61580|AT1G56110|AT3G22660|AT5G64420|AT5G14520|AT3G54090|AT5G14600|AT3G15460|AT5G13680|AT1G21600|AT1G74050|AT2G24120|AT3G13940|AT4G25730|AT1G64880|AT1G13030|AT3G09630|AT3G25660|AT2G42700|AT1G12800|AT1G55870|AT3G22330|AT3G59670|AT1G31660|AT4G20980|AT3G57290|AT3G57150|AT5G41190|AT5G60390|AT1G18070|AT2G17250|AT4G18930|AT3G60360|AT3G16260|AT5G60990|AT3G62120|AT4G38160…		1900386	0.00042833	0.022925	positive regulation of flavonol biosynthetic process	2	AT5G49330|AT2G47460																			Ubiquitin-conjugating enzyme, active site	6,5E-2	8,0E-1
Eucgr.A01491	0.00816	-0.35	PPR REPEAT (PPR	AT3G06430			71704	6.1501e-06	0.00028316	organic substance metabolic process	110	AT4G05410|AT4G16390|AT1G63660|AT1G14810|AT3G15000|AT5G06550|AT5G56090|AT5G35790|AT5G54190|AT1G02660|AT2G45880|AT3G05970|AT5G23960|AT1G55370|AT1G64880|AT2G42700|AT1G12800|AT3G22330|AT1G31660|AT1G15910|AT3G57290|AT1G51940|AT1G18070|AT5G57990|AT3G20440|AT5G60990|AT3G62120|AT4G14910|AT2G31810|AT1G09960|AT2G46340|AT2G40120|AT1G56070|AT3G06430|AT3G49240|AT1G15440|AT1G56110|AT1G10270|AT5G47720|AT5G08280…		1901361	0.00047302	0.024262	organic cyclic compound catabolic process	9	AT5G28050|AT4G20070|AT4G04955|AT4G17050|AT5G53970|AT2G01670|AT1G18300|AT4G35220|AT2G26670																			ACT domain	7,2E-2	8,2E-1
Eucgr.A01597	0.00169	0.6	NCS1 FAMILY PURINE/PYRIMIDINE TRANSPORTER	AT5G03555			18130	9.3659e-06	0.00041397	heterocycle biosynthetic process	19	AT5G23300|AT3G55610|AT5G64420|AT3G54470|AT3G57290|AT3G54090|AT5G08280|AT5G08680|AT4G14910|AT3G18680|AT4G38160|AT5G56090|AT2G29630|AT1G21600|AT5G54190|AT2G24120|AT3G53900|AT3G13940|AT5G54160		9314	0.00053043	0.024439	response to radiation	20	AT3G09600|AT3G01470|AT5G17780|AT3G02380|AT3G21150|AT5G24120|AT1G06040|AT3G17040|AT5G49330|AT5G67385|AT5G08050|AT3G22840|AT5G05690|AT1G28520|AT1G51140|AT2G05620|AT5G02120|AT3G51630|AT2G47460|AT2G26670																			SOUL haem-binding protein	7,6E-2	8,1E-1
Eucgr.A01606	0.00173	0.54	UDP-GLYCOSYLTRANSFERASE 73C7	AT2G36780			71840	7.2982e-05	0.0030049	cellular component organization or biogenesis	43	AT1G15440|AT3G55340|AT4G05410|AT4G16390|AT5G18440|AT1G13160|AT1G56110|AT3G22660|AT3G23990|AT5G62440|AT1G19520|AT5G14520|AT3G54090|AT4G25340|AT1G14830|AT1G50920|AT3G19820|AT1G52980|AT5G61770|AT5G06550|AT3G15460|AT5G56090|AT1G03530|AT1G18800|AT5G52820|AT4G25730|AT1G12800|AT1G31660|AT4G26780|AT3G57150|AT5G62050|AT5G41190|AT1G18070|AT2G17250|AT3G60360|AT5G60990|AT1G72440|AT3G13470|AT3G61650|AT4G38160…		19856	0.00056679	0.024439	pyrimidine nucleobase biosynthetic process	3	AT5G26667|AT2G03530|AT5G03555																			Regulatory factor, effector, bacterial	7,6E-2	8,1E-1
Eucgr.A01656	0.000481	0.48	ACT DOMAIN-CONTAINING PROTEIN	AT2G36840			9790	7.3626e-05	0.0030049	embryo development	16	AT3G06430|AT3G49240|AT3G55610|AT4G05410|AT1G10270|AT5G62440|AT4G07410|AT2G17250|AT3G20440|AT3G61780|AT5G57930|AT3G11450|AT3G07050|AT3G14900|AT4G34200|AT2G04030		42430	0.00060155	0.024439	indole-containing compound metabolic process	6	AT4G37320|AT4G37370|AT5G36220|AT1G08980|AT4G23100|AT4G35220																			Peptidase C1A, papain	7,6E-2	8,0E-1
Eucgr.A01816	0.00111	0.58		AT4G28290			42274	7.632e-05	0.0030049	ribosomal small subunit biogenesis	4	AT2G17250|AT1G15440|AT3G60360|AT5G41190		9414	0.00061235	0.024439	response to water deprivation	12	AT1G12110|AT1G28520|AT4G39090|AT1G52330|AT5G49630|AT3G63520|AT2G05620|AT1G47128|AT1G77120|AT1G78380|AT1G13740|AT4G34000																			NUDIX hydrolase domain-like	7,6E-2	8,0E-1
Eucgr.A01824	0.00676	0.43		AT4G03600			42255	7.8862e-05	0.0030049	ribosome assembly	5	AT5G52820|AT1G15440|AT5G61770|AT3G15460|AT4G38160		44270	0.00061837	0.024439	cellular nitrogen compound catabolic process	8	AT5G28050|AT4G20070|AT4G04955|AT4G17050|AT2G01670|AT1G18300|AT4G35220|AT2G26670																			Peptidase C1A, papain C-terminal	8,0E-2	8,0E-1
Eucgr.A01885	0.000456	0.23		AT1G28520			1901605	8.5298e-05	0.0031418	alpha-amino acid metabolic process	11	AT3G02020|AT3G62130|AT3G55610|AT4G14910|AT3G58610|AT1G72330|AT1G63660|AT2G31810|AT2G19940|AT1G14810|AT4G34200		46700	0.00061837	0.024439	heterocycle catabolic process	8	AT5G28050|AT4G20070|AT4G04955|AT4G17050|AT2G01670|AT1G18300|AT4G35220|AT2G26670																			Alcohol dehydrogenase, C-terminal	8,4E-2	8,0E-1
Eucgr.A01915	0.00337	-0.49	PHOSPHOENOLPYRUVATE CARBOXYLASE / PHOSPHOENOLPYRUVIC CARBOXYLASE	AT3G14940			43933	9.939e-05	0.0035428	macromolecular complex subunit organization	13	AT1G18800|AT5G52820|AT1G15440|AT5G18440|AT3G23990|AT4G25340|AT5G62050|AT1G18070|AT5G61770|AT3G61650|AT3G15460|AT4G38160|AT5G56090		10035	0.00062356	0.024439	response to inorganic substance	23	AT1G12110|AT3G09600|AT4G39090|AT3G53620|AT5G49630|AT1G18330|AT4G01280|AT5G16970|AT2G17420|AT4G23100|AT1G13740|AT1G28520|AT1G51340|AT1G52330|AT3G63520|AT1G70000|AT2G05620|AT1G47128|AT1G77120|AT1G78380|AT2G43750|AT3G60190|AT4G34000																			Protein of unknown function DUF2358	8,8E-2	8,1E-1
Eucgr.A02015	0.0093	0.37		AT2G42975			72528	0.00011617	0.0040115	pyrimidine-containing compound biosynthetic process	5	AT5G23300|AT3G18680|AT2G29630|AT3G54470|AT3G53900		6534	0.00063529	0.024439	cysteine metabolic process	4	AT3G03900|AT2G43750|AT4G35640|AT4G21990																			Major facilitator superfamily	9,6E-2	8,2E-1
Eucgr.A02030	0.000272	0.43	15-CIS-PHYTOENE SYNTHASE / PSASE	AT5G17230			65003	0.0001318	0.0044133	macromolecular complex assembly	12	AT1G18800|AT5G52820|AT1G15440|AT5G61770|AT5G18440|AT3G61650|AT3G15460|AT4G38160|AT5G56090|AT3G23990|AT4G25340|AT5G62050		103	0.00070221	0.025194	sulfate assimilation	3	AT3G03900|AT4G35640|AT4G21990																			Alcohol dehydrogenase superfamily, zinc-type	9,6E-2	8,2E-1
Eucgr.A02098	0.00602	0.45	EMB	AT5G18150			10501	0.00013921	0.0045171	RNA secondary structure unwinding	4	AT1G59990|AT5G62190|AT5G60990|AT3G22330		1101	0.00071901	0.025194	response to acid chemical	26	AT1G12110|AT3G09600|AT4G39090|AT3G51420|AT2G16720|AT5G14420|AT4G23100|AT4G08980|AT1G13740|AT3G11280|AT2G43060|AT5G60660|AT3G63520|AT2G05620|AT1G77120|AT1G12680|AT5G49630|AT4G01280|AT1G28520|AT1G52330|AT1G70000|AT1G47128|AT3G48330|AT3G11670|AT1G78380|AT4G34000
Eucgr.A02099	7.81e-05	0.72	ADENYLYL-SULFATE KINASE / APS KINASE	AT3G03900			48229	0.00014969	0.0045171	gametophyte development	13	AT3G06430|AT3G55610|AT5G52820|AT1G15440|AT4G05410|AT1G31660|AT1G19520|AT1G14830|AT5G41190|AT3G60360|AT1G72440|AT3G61650|AT4G34200		71214	0.0007376	0.025194	cellular response to abiotic stimulus	9	AT4G35580|AT1G28520|AT5G57630|AT3G21150|AT5G24120|AT2G05620|AT1G78380|AT3G22840|AT2G26670
Eucgr.A02135	0.000918	0.39	CATIONIC AMINO ACID TRANSPORTER 2, VACUOLAR-RELATED	AT1G58030			19438	0.00015795	0.0045171	aromatic compound biosynthetic process	18	AT5G23300|AT5G64420|AT3G54470|AT3G57290|AT3G54090|AT5G08280|AT5G08680|AT4G14910|AT3G18680|AT4G38160|AT5G56090|AT2G29630|AT1G21600|AT5G54190|AT2G24120|AT3G53900|AT3G13940|AT5G54160		104004	0.0007376	0.025194	cellular response to environmental stimulus	9	AT4G35580|AT1G28520|AT5G57630|AT3G21150|AT5G24120|AT2G05620|AT1G78380|AT3G22840|AT2G26670
Eucgr.A02166	0.00768	0.39	DNAJ HOMOLOG SUBFAMILY C MEMBER	AT2G41000			6222	0.0001598	0.0045171	UMP biosynthetic process	3	AT5G23300|AT3G54470|AT3G53900		9415	0.00075725	0.025194	response to water	12	AT1G12110|AT1G28520|AT4G39090|AT1G52330|AT5G49630|AT3G63520|AT2G05620|AT1G47128|AT1G77120|AT1G78380|AT1G13740|AT4G34000
Eucgr.A02169	5.06e-05	0.55	DOMAIN OF UNKNOWN FUNCTION (DUF309	AT2G41120			9174	0.0001598	0.0045171	pyrimidine ribonucleoside monophosphate biosynthetic process	3	AT5G23300|AT3G54470|AT3G53900		43100	0.00084986	0.026154	pyrimidine nucleobase salvage	2	AT2G03530|AT5G03555
Eucgr.A02172	0.00335	-0.67	U3 SMALL NUCLEOLAR RNA-ASSOCIATED PROTEIN 11	AT3G60360			46049	0.0001598	0.0045171	UMP metabolic process	3	AT5G23300|AT3G54470|AT3G53900		255	0.00084986	0.026154	allantoin metabolic process	2	AT4G04955|AT4G17050
Eucgr.A02179	0.00227	0.37	RING FINGER DOMAIN-CONTAINING	AT1G68070			1901362	0.00016352	0.0045171	organic cyclic compound biosynthetic process	20	AT5G23300|AT3G55610|AT5G64420|AT3G54470|AT3G57290|AT3G54090|AT5G08280|AT3G19820|AT5G08680|AT4G14910|AT3G18680|AT4G38160|AT5G56090|AT2G29630|AT1G21600|AT5G54190|AT2G24120|AT3G53900|AT3G13940|AT5G54160		43605	0.00084986	0.026154	cellular amide catabolic process	2	AT4G04955|AT4G17050
Eucgr.A02306	0.00648	-0.18	EUKARYOTIC TRANSLATION INITIATION FACTOR 3 SUBUNIT E	AT3G57290			6220	0.00020626	0.0050666	pyrimidine nucleotide metabolic process	4	AT5G23300|AT3G18680|AT3G54470|AT3G53900		96	0.00089576	0.026895	sulfur amino acid metabolic process	5	AT5G43850|AT3G03900|AT2G43750|AT4G35640|AT4G21990
Eucgr.A02379	0.00832	0.42	REMORIN, C-TERMINAL REGION (REMORIN_C	AT3G57540			6221	0.00020626	0.0050666	pyrimidine nucleotide biosynthetic process	4	AT5G23300|AT3G18680|AT3G54470|AT3G53900		46686	0.00097769	0.028656	response to cadmium ion	12	AT3G09600|AT3G53620|AT1G70000|AT1G18330|AT4G01280|AT5G16970|AT2G17420|AT1G77120|AT1G78380|AT2G43750|AT4G23100|AT3G60190
Eucgr.A02389	0.00263	0.44		AT3G52105			6549	0.00020633	0.0050666	isoleucine metabolic process	3	AT3G58610|AT2G31810|AT1G14810		42221	0.0010463	0.029952	response to chemical	51	AT1G12110|AT3G09600|AT3G51420|AT1G56010|AT4G30610|AT2G16720|AT1G66330|AT1G18330|AT5G60360|AT5G14420|AT1G69040|AT3G11280|AT2G43060|AT3G63520|AT2G05620|AT2G47460|AT1G12680|AT4G01280|AT1G51340|AT1G70000|AT1G47128|AT2G03530|AT2G43750|AT4G39090|AT5G22300|AT4G27940|AT3G53620|AT3G21150|AT1G70410|AT4G23100|AT4G08980|AT1G13740|AT1G79900|AT5G60660|AT1G75580|AT1G77120|AT3G60190|AT4G03520|AT5G49630|AT5G17300…
Eucgr.A02402	0.00299	0.43	PEPTIDASE S41 FAMILY PROTEIN	AT3G57680			9097	0.00020633	0.0050666	isoleucine biosynthetic process	3	AT3G58610|AT2G31810|AT1G14810		9069	0.0011105	0.031068	serine family amino acid metabolic process	5	AT1G08630|AT3G03900|AT2G43750|AT4G35640|AT4G21990
Eucgr.A02413	0.000345	-0.61	TRANSCRIPTION FACTOR BHLH48-RELATED	AT3G57800			9173	0.00020633	0.0050666	pyrimidine ribonucleoside monophosphate metabolic process	3	AT5G23300|AT3G54470|AT3G53900		43436	0.0013761	0.037482	oxoacid metabolic process	25	AT4G26530|AT1G12110|AT3G03900|AT4G23100|AT1G79900|AT4G37320|AT5G58330|AT4G15530|AT5G36220|AT5G60540|AT1G04880|AT1G08980|AT4G35640|AT4G35220|AT1G15410|AT1G62960|AT5G43850|AT4G27030|AT4G21990|AT1G12940|AT4G37370|AT5G53970|AT1G08630|AT3G11670|AT2G43750
Eucgr.A02456	0.00235	0.5	WRC (WRC	AT2G42040			1901607	0.00025624	0.0060043	alpha-amino acid biosynthetic process	8	AT3G02020|AT3G55610|AT4G14910|AT3G58610|AT2G31810|AT2G19940|AT1G14810|AT4G34200		6082	0.0014293	0.037482	organic acid metabolic process	25	AT4G26530|AT1G12110|AT3G03900|AT4G23100|AT1G79900|AT4G37320|AT5G58330|AT4G15530|AT5G36220|AT5G60540|AT1G04880|AT1G08980|AT4G35640|AT4G35220|AT1G15410|AT1G62960|AT5G43850|AT4G27030|AT4G21990|AT1G12940|AT4G37370|AT5G53970|AT1G08630|AT3G11670|AT2G43750
Eucgr.A02541	0.00816	-0.49	TRANSCRIPTION FACTOR JUMONJI, JMJC DOMAIN-CONTAINING PROTEIN	AT5G06550			19856	0.00026082	0.0060043	pyrimidine nucleobase biosynthetic process	3	AT5G23300|AT3G54470|AT3G53900		6144	0.0014432	0.037482	purine nucleobase metabolic process	3	AT4G20070|AT4G04955|AT4G17050
Eucgr.A02549	0.000424	0.84	EXPRESSED PROTEIN-RELATED	AT3G11690			30490	0.00026082	0.0060043	maturation of SSU-rRNA	3	AT2G17250|AT1G15440|AT5G41190		6970	0.0014615	0.037482	response to osmotic stress	17	AT3G09600|AT3G01470|AT4G39090|AT5G49630|AT2G16720|AT1G06040|AT1G18330|AT4G01280|AT1G79900|AT5G35410|AT4G35580|AT5G57630|AT1G70000|AT3G48330|AT2G47460|AT1G77120|AT4G34000
Eucgr.A02590	0.000252	0.47	DIGALACTOSYLDIACYLGLYCEROL SYNTHASE / UDP-GALACTOSE:MGDG GALACTOSYLTRANSFERASE	AT3G11670			6520	0.00033193	0.007405	cellular amino acid metabolic process	12	AT3G02020|AT3G62130|AT3G55610|AT3G62120|AT4G14910|AT3G58610|AT1G72330|AT1G63660|AT2G31810|AT2G19940|AT1G14810|AT4G34200		6790	0.001557	0.039117	sulfur compound metabolic process	11	AT4G37320|AT4G01940|AT4G37370|AT5G36220|AT5G43850|AT3G03900|AT1G04880|AT2G43750|AT4G35640|AT4G21990|AT4G23100
Eucgr.A02662	0.00444	0.45	HEME-BINDING PROTEIN-RELATED	AT3G10130			72527	0.00033507	0.007405	pyrimidine-containing compound metabolic process	5	AT5G23300|AT3G18680|AT2G29630|AT3G54470|AT3G53900		50896	0.0016383	0.039839	response to stimulus	96	AT1G12110|AT3G09600|AT3G51420|AT1G56010|AT5G20140|AT4G30610|AT2G16720|AT3G57680|AT1G66330|AT1G18330|AT5G60360|AT5G14420|AT4G21860|AT1G69040|AT4G37320|AT3G11280|AT4G35580|AT2G43060|AT3G63520|AT2G05620|AT2G47460|AT3G48040|AT1G15950|AT1G12680|AT4G04955|AT2G30080|AT3G03270|AT3G02380|AT4G01280|AT3G17040|AT4G21870|AT5G49330|AT4G05200|AT5G67385|AT1G51340|AT5G09230|AT4G37370|AT5G57630|AT1G51140|AT1G70000…
Eucgr.A02665	6.32e-07	0.59	RNA POLYMERASE SIGMA FACTOR SIGE, CHLOROPLASTIC/MITOCHONDRIAL	AT5G24120			8152	0.00035261	0.00764	metabolic process	116	AT4G05410|AT4G16390|AT1G63660|AT1G14810|AT3G15000|AT5G06550|AT5G56090|AT5G35790|AT5G54190|AT1G02660|AT2G45880|AT3G05970|AT5G23960|AT1G55370|AT1G64880|AT2G42700|AT1G12800|AT3G22330|AT1G31660|AT1G71697|AT1G15910|AT3G57290|AT1G51940|AT1G18070|AT5G57990|AT3G20440|AT5G60990|AT3G62120|AT4G14910|AT2G31810|AT1G09960|AT2G46340|AT2G40120|AT1G56070|AT3G06430|AT3G49240|AT1G15440|AT1G56110|AT1G10270|AT5G47720…		44283	0.0016733	0.039839	small molecule biosynthetic process	17	AT4G26530|AT5G17230|AT5G43850|AT3G03900|AT4G27030|AT4G21990|AT2G17570|AT1G79900|AT1G17050|AT5G60540|AT5G53970|AT1G48320|AT1G08630|AT3G11670|AT1G08980|AT2G43750|AT4G35640
Eucgr.A02883	0.00128	0.74	PLANT INVERTASE/PECTIN METHYLESTERASE INHIBITOR SUPERFAMILY PROTEIN	AT5G62360			9130	0.00039584	0.0084115	pyrimidine nucleoside monophosphate biosynthetic process	3	AT5G23300|AT3G54470|AT3G53900		9164	0.0016829	0.039839	nucleoside catabolic process	3	AT5G28050|AT2G01670|AT1G18300
Eucgr.A02997	0.00694	0.37	P-LOOP CONTAINING NUCLEOSIDE TRIPHOSPHATE HYDROLASES SUPERFAMILY PROTEIN	AT5G35970			22618	0.00045429	0.0094715	ribonucleoprotein complex assembly	6	AT5G52820|AT1G15440|AT5G61770|AT5G18440|AT3G15460|AT4G38160
Eucgr.B00033	0.00941	0.23	F-BOX/LEUCINE RICH REPEAT PROTEIN	AT4G08980			9129	0.0004774	0.009769	pyrimidine nucleoside monophosphate metabolic process	3	AT5G23300|AT3G54470|AT3G53900
Eucgr.B00059	0.00684	-0.62	CHAPERONE PROTEIN DNAJ 1, MITOCHONDRIAL	AT1G28210			6457	0.00050174	0.0099032	protein folding	9	AT1G28210|AT3G07770|AT3G13470|AT3G23990|AT5G48570|AT5G09590|AT3G11450|AT4G26780|AT2G04030
Eucgr.B00176	0.00377	0.42	PROTEIN-L-ISOASPARTATE(D-ASPARTATE	AT3G48330			71826	0.00050188	0.0099032	ribonucleoprotein complex subunit organization	6	AT5G52820|AT1G15440|AT5G61770|AT5G18440|AT3G15460|AT4G38160
Eucgr.B00219	0.000456	0.73		NULL			7005	0.00055328	0.010726	mitochondrion organization	6	AT4G05410|AT3G13470|AT3G23990|AT4G26780|AT1G14830|AT5G62050
Eucgr.B00349	0.00384	0.27	RAC-LIKE GTP-BINDING PROTEIN ARAC10-RELATED	AT3G48040			8652	0.0005764	0.010981	cellular amino acid biosynthetic process	8	AT3G02020|AT3G55610|AT4G14910|AT3G58610|AT2G31810|AT2G19940|AT1G14810|AT4G34200
Eucgr.B00401	1.31e-06	0.78	PROTEIN NRT1/ PTR FAMILY 2.10-RELATED	AT5G62680			34654	0.00059636	0.011169	nucleobase-containing compound biosynthetic process	12	AT5G23300|AT5G08680|AT3G18680|AT4G38160|AT5G64420|AT1G21600|AT3G54470|AT3G57290|AT3G54090|AT2G24120|AT3G53900|AT3G13940
Eucgr.B00402	8.98e-06	0.71	PROTEIN NRT1/ PTR FAMILY 2.10-RELATED	AT5G62680			6996	0.00060934	0.011222	organelle organization	23	AT1G18800|AT5G52820|AT1G15440|AT3G55340|AT4G05410|AT4G16390|AT3G23990|AT5G62440|AT1G19520|AT4G26780|AT3G54090|AT4G25340|AT1G14830|AT5G62050|AT5G61770|AT5G06550|AT1G72440|AT3G13470|AT3G61650|AT3G15460|AT4G38160|AT3G11450|AT2G46340
Eucgr.B00422	6.25e-05	0.53	HPP FAMILY (HPP	AT5G62720			48366	0.0006413	0.01143	leaf development	10	AT2G22300|AT2G46700|AT1G15690|AT3G61650|AT3G14940|AT5G13680|AT3G11450|AT4G07410|AT3G07050|AT2G37860
Eucgr.B00466	0.00717	0.45		NULL			34622	0.0006413	0.01143	cellular macromolecular complex assembly	10	AT1G18800|AT5G52820|AT1G15440|AT5G61770|AT5G18440|AT3G61650|AT3G15460|AT4G38160|AT3G23990|AT4G25340
Eucgr.B00508	0.00158	-0.47	EMB514	AT5G62440			17038	0.00069971	0.012273	protein import	6	AT4G37130|AT3G23990|AT4G26780|AT3G06720|AT2G04030|AT5G62050
Eucgr.B00604	0.00476	0.52	PROTEIN OF UNKNOWN FUNCTION	AT5G08050			8033	0.00082378	0.014223	tRNA processing	5	AT4G18930|AT3G16260|AT4G38160|AT5G13680|AT5G14600
Eucgr.B00721	0.00269	0.42	B-BOX ZINC FINGER (ZF-B_BOX	AT1G25440			9218	0.001045	0.017496	pyrimidine ribonucleotide metabolic process	3	AT5G23300|AT3G54470|AT3G53900
Eucgr.B00829	0.000335	0.45	F6A14.12 PROTEIN-RELATED	AT1G73760			9220	0.001045	0.017496	pyrimidine ribonucleotide biosynthetic process	3	AT5G23300|AT3G54470|AT3G53900
Eucgr.B00852	0.00111	-0.21	TRANSLATION FACTOR	AT1G18070			70925	0.0011467	0.018843	organelle assembly	5	AT5G52820|AT1G15440|AT5G61770|AT3G15460|AT4G38160
Eucgr.B00857	0.00335	-0.49	MYB-RELATED PROTEIN 3R-1	AT3G18100			27	0.0011937	0.018843	ribosomal large subunit assembly	3	AT5G52820|AT5G61770|AT3G15460
Eucgr.B00875	0.000137	0.45	3-OXO-5-ALPHA-STEROID 4-DEHYDROGENASE (ACCEPTOR	AT1G18180			6206	0.0011937	0.018843	pyrimidine nucleobase metabolic process	3	AT5G23300|AT3G54470|AT3G53900
Eucgr.B01007	0.000609	0.62	EARLY LIGHT-INDUCED PROTEIN 1, CHLOROPLASTIC-RELATED	AT3G22840			46132	0.0011937	0.018843	pyrimidine ribonucleoside biosynthetic process	3	AT5G23300|AT3G54470|AT3G53900
Eucgr.B01018	0.00299	0.54	1,2-DIHYDROXY-3-KETO-5-METHYLTHIOPENTENE DIOXYGENASE 4	AT5G43850			44205	0.0012378	0.019264	'de novo' UMP biosynthetic process	2	AT5G23300|AT3G54470
Eucgr.B01052	0.000342	0.42	KINASE LIKE PROTEIN	AT3G22750			9082	0.001355	0.02051	branched-chain amino acid biosynthetic process	3	AT3G58610|AT2G31810|AT1G14810
Eucgr.B01102	0.000196	0.76	PROTEIN FANTASTIC FOUR 3-RELATED	AT4G02810			46112	0.001355	0.02051	nucleobase biosynthetic process	3	AT5G23300|AT3G54470|AT3G53900
Eucgr.B01132	0.00633	-1.08	EUKARYOTIC ASPARTYL PROTEASE FAMILY PROTEIN	AT1G03220			7275	0.0014165	0.021152	multicellular organism development	39	AT3G06430|AT3G49240|AT1G15440|AT4G05410|AT1G10270|AT5G62440|AT4G07410|AT1G19520|AT2G37860|AT1G14830|AT2G22300|AT3G15380|AT3G61780|AT5G13680|AT3G07050|AT5G54190|AT2G04030|AT3G05970|AT1G18800|AT3G55610|AT5G52820|AT5G22330|AT1G15690|AT1G31660|AT3G57290|AT5G41190|AT2G17250|AT4G12750|AT3G20440|AT3G60360|AT2G46700|AT5G57930|AT1G72440|AT3G61650|AT3G14940|AT3G11450|AT3G14900|AT2G46340|AT4G34200
Eucgr.B01315	0.00333	-0.67	ALPHA-HUMULENE/(-	AT5G23960			22607	0.0014475	0.021327	cellular component assembly	13	AT1G18800|AT5G52820|AT1G15440|AT3G55340|AT5G18440|AT3G23990|AT4G25340|AT5G62050|AT5G61770|AT3G61650|AT3G15460|AT4G38160|AT5G56090
Eucgr.B01407	0.00299	0.24	PROTEIN PHOSPHATASE RELATED	AT3G02830			6399	0.0016049	0.023334	tRNA metabolic process	6	AT4G18930|AT3G16260|AT3G62120|AT4G38160|AT5G13680|AT5G14600
Eucgr.B01534	0.00563	-0.57	PEPTIDYL-PROLYL CIS-TRANS ISOMERASE	AT4G25340			46134	0.0017171	0.024642	pyrimidine nucleoside biosynthetic process	3	AT5G23300|AT3G54470|AT3G53900
Eucgr.B01554	0.00235	0.9	COTTON FIBRE EXPRESSED PROTEIN (DUF761	NULL			72594	0.0017975	0.025465	establishment of protein localization to organelle	7	AT4G37130|AT3G23990|AT5G57180|AT4G26780|AT3G06720|AT2G04030|AT5G62050
Eucgr.B01742	0.000321	0.68		NULL			9266	0.0019069	0.026673	response to temperature stimulus	13	AT4G21150|AT3G23990|AT5G48570|AT3G22330|AT5G09590|AT4G26780|AT2G37770|AT2G22300|AT1G28210|AT5G12250|AT5G20630|AT2G04030|AT1G56070
Eucgr.B01895	0.00494	0.43	EARLY LIGHT-INDUCED PROTEIN 1, CHLOROPLASTIC-RELATED	AT3G22840			43170	0.0020836	0.028779	macromolecule metabolic process	73	AT4G05410|AT4G16390|AT3G22660|AT3G54090|AT5G60960|AT3G15000|AT5G06550|AT5G13680|AT2G45880|AT3G13940|AT4G21150|AT1G64880|AT2G42700|AT1G12800|AT3G22330|AT3G59670|AT1G31660|AT4G20980|AT1G15910|AT3G57290|AT1G51940|AT5G60390|AT1G18070|AT5G57990|AT2G17250|AT3G20440|AT3G16260|AT5G60990|AT3G62120|AT2G46700|AT1G69730|AT1G76140|AT2G46340|AT2G40120|AT1G56070|AT2G29380|AT3G06430|AT3G49240|AT1G15440|AT1G61580…
Eucgr.B01996	0.00792	0.47	AMIDASE / ACYLASE	AT1G08980			61077	0.0021345	0.029118	chaperone-mediated protein folding	3	AT3G13470|AT3G23990|AT5G48570
Eucgr.B02030	0.00206	0.36	GIBBERELLIN RECEPTOR GID1A-RELATED	AT5G27320			1901566	0.002604	0.03509	organonitrogen compound biosynthetic process	32	AT2G37940|AT1G61580|AT3G58610|AT3G54470|AT1G14810|AT5G08280|AT5G56090|AT2G29630|AT5G54190|AT1G74050|AT3G53900|AT5G23300|AT3G02020|AT4G21150|AT3G55610|AT1G64880|AT3G09630|AT3G25660|AT2G19940|AT3G59670|AT4G20980|AT3G57290|AT5G60390|AT1G18070|AT5G08680|AT3G62120|AT4G14910|AT3G18680|AT2G31810|AT4G34200|AT1G56070|AT5G54160
Eucgr.B02234	0.00827	0.38	ZINC TRANSPORTER 6, CHLOROPLASTIC	AT2G30080			6351	0.0028495	0.037048	transcription, DNA-templated	7	AT4G38160|AT5G64420|AT1G21600|AT3G57290|AT3G54090|AT2G24120|AT3G13940
Eucgr.B02240	0.00776	-0.48	PROTEIN PMR5-RELATED	AT5G58600			97659	0.0028495	0.037048	nucleic acid-templated transcription	7	AT4G38160|AT5G64420|AT1G21600|AT3G57290|AT3G54090|AT2G24120|AT3G13940
Eucgr.B02273	2.82e-07	-0.64	THIAMINE BIOSYNTHESIS PROTEIN THIC	AT2G29630			9099	0.0029169	0.037048	valine biosynthetic process	2	AT3G58610|AT2G31810
Eucgr.B02291	0.0073	0.48	GLUCOSYLTRANSFERASE-LIKE PROTEIN-RELATED	AT5G59590			42026	0.0029169	0.037048	protein refolding	2	AT3G13470|AT3G23990
Eucgr.B02375	0.00802	-0.31	E3 UBIQUITIN-PROTEIN LIGASE XBAT31-RELATED	AT2G28840			42793	0.0029169	0.037048	plastid transcription	2	AT1G21600|AT3G54090
Eucgr.B02460	0.00988	-0.51		AT5G60210			65002	0.0030642	0.038476	intracellular protein transmembrane transport	4	AT3G23990|AT4G26780|AT2G04030|AT5G62050
Eucgr.B02489	0.00226	0.42	GLUTAMINE AMIDOTRANSFERASE SNO1-RELATED	AT5G60540			46131	0.0031454	0.039052	pyrimidine ribonucleoside metabolic process	3	AT5G23300|AT3G54470|AT3G53900
Eucgr.B02501	0.00355	0.68	EMB	AT5G60680			19752	0.0032298	0.039555	carboxylic acid metabolic process	18	AT3G05970|AT3G02020|AT3G55610|AT3G58610|AT5G47720|AT1G63660|AT2G19940|AT3G16170|AT1G14810|AT3G62130|AT1G53520|AT1G76550|AT3G62120|AT4G14910|AT1G72330|AT3G14940|AT2G31810|AT4G34200
Eucgr.B02552	4.35e-05	0.48	EAMA-LIKE TRANSPORTER FAMILY (EAMA	AT5G40240			32774	0.0032597	0.039555	RNA biosynthetic process	7	AT4G38160|AT5G64420|AT1G21600|AT3G57290|AT3G54090|AT2G24120|AT3G13940
Eucgr.B02556	0.000478	0.35	DOMAIN OF UNKNOWN FUNCTION (DUF4228	AT1G60010			32501	0.0032933	0.039555	multicellular organismal process	40	AT3G06430|AT3G49240|AT1G15440|AT4G05410|AT1G10270|AT5G62440|AT4G07410|AT1G19520|AT2G37860|AT1G14830|AT2G22300|AT3G15380|AT3G61780|AT5G13680|AT3G07050|AT5G54190|AT2G04030|AT3G05970|AT1G18800|AT3G55610|AT5G52820|AT5G22330|AT1G15690|AT1G31660|AT3G57290|AT5G41190|AT2G19130|AT2G17250|AT4G12750|AT3G20440|AT3G60360|AT2G46700|AT5G57930|AT1G72440|AT3G61650|AT3G14940|AT3G11450|AT3G14900|AT2G46340|AT4G34200
Eucgr.B02560	4.02e-05	-1.13		AT1G10522			44281	0.0033309	0.039576	small molecule metabolic process	26	AT3G58610|AT5G47720|AT1G63660|AT3G54470|AT1G14810|AT3G62130|AT1G76550|AT1G72330|AT2G29630|AT5G35790|AT3G53900|AT3G05970|AT5G23300|AT3G02020|AT3G55610|AT2G19940|AT3G16170|AT5G08680|AT1G53520|AT3G62120|AT4G14910|AT3G18680|AT3G14940|AT2G31810|AT1G76080|AT4G34200
Eucgr.B02575	1.3e-07	0.8	F25A4.19 PROTEIN	AT1G70000			71806	0.0034198	0.0402	protein transmembrane transport	4	AT3G23990|AT4G26780|AT2G04030|AT5G62050
Eucgr.B02711	0.00458	-0.25	3-BETA-(OR 20-ALPHA	AT2G37770			9561	0.0036077	0.041284	megagametogenesis	4	AT3G60360|AT1G72440|AT1G19520|AT4G34200
Eucgr.B02718	0.00382	-0.21	URACIL PHOSPHORIBOSYLTRANSFERASE, CHLOROPLASTIC	AT3G53900			6207	0.0036241	0.041284	'de novo' pyrimidine nucleobase biosynthetic process	2	AT5G23300|AT3G54470
Eucgr.B02721	0.00472	-0.5	DOMAIN OF UNKNOWN FUNCTION (DUF3411	AT2G37860			9088	0.0036241	0.041284	threonine biosynthetic process	2	AT3G02020|AT1G14810
Eucgr.B02725	0.00128	-0.42	MITOCHONDRIAL SOLUTE CARRIER PROTEIN	AT3G53940			32502	0.0038046	0.042899	developmental process	43	AT3G06430|AT3G49240|AT1G15440|AT4G05410|AT1G10270|AT5G62440|AT4G07410|AT1G19520|AT2G37860|AT1G14830|AT2G22300|AT3G19820|AT3G15380|AT3G61780|AT5G13680|AT3G07050|AT5G54190|AT2G04030|AT3G53900|AT3G05970|AT1G18800|AT3G55610|AT5G52820|AT5G22330|AT1G15690|AT1G31660|AT3G57290|AT5G41190|AT2G17250|AT4G12750|AT3G20440|AT3G60360|AT2G46700|AT5G57930|AT1G72440|AT3G18100|AT3G61650|AT4G38160|AT3G14940|AT3G11450…
Eucgr.B02800	0.00325	0.4	TRANSCRIPTION FACTOR DIVARICATA	AT2G38090			33365	0.0040079	0.044735	protein localization to organelle	7	AT4G37130|AT3G23990|AT5G57180|AT4G26780|AT3G06720|AT2G04030|AT5G62050
Eucgr.B02936	0.0029	-0.41	ARMADILLO/BETA-CATENIN-LIKE REPEAT-CONTAINING PROTEIN	AT1G23180			1990542	0.0040672	0.044943	mitochondrial transmembrane transport	3	AT3G23990|AT4G26780|AT5G62050
Eucgr.B03043	0.00489	0.27	BETA-LACTAMASE SUPERFAMILY DOMAIN (LACTAMASE_B_2	AT1G29700			462	0.0044026	0.047695	maturation of SSU-rRNA from tricistronic rRNA transcript (SSU-rRNA, 5.8S rRNA, LSU-rRNA)	2	AT2G17250|AT1G15440
Eucgr.B03068	0.00128	0.75		NULL			30488	0.0044026	0.047695	tRNA methylation	2	AT5G13680|AT5G14600
Eucgr.B03110	0.00644	-0.63	HEAT SHOCK PROTEIN 89.1	AT2G04030
Eucgr.B03147	0.00679	0.62	ETHYLENE-RESPONSIVE BINDING FACTOR-ASSOCIATED REPRESSION (EAR	AT1G13740
Eucgr.B03152	0.000478	0.54	UREIDE PERMEASE (UREIDE_PERMEASE	AT2G03530
Eucgr.B03194	4.89e-05	-1.06		AT5G07730
Eucgr.B03225	0.00954	-0.57	F21J9.9	AT1G24430
Eucgr.B03235	0.000797	-1		NULL
Eucgr.B03284	0.00672	0.36	PB1 DOMAIN (PB1	AT3G26510
Eucgr.B03285	0.00108	0.54	PHOSPHATE TRANSPORTER	AT3G26570
Eucgr.B03320	0.00303	0.42	CARBONIC ANHYDRASE	AT1G70410
Eucgr.B03352	0.0015	0.76		AT1G23840
Eucgr.B03365	0.00128	-0.65	DEAD-BOX ATP-DEPENDENT RNA HELICASE 22	AT1G59990
Eucgr.B03437	0.00455	-0.46	MAJOR SPERM PROTEIN	AT1G14810
Eucgr.B03593	0.00675	-0.47	CHAPERONIN 60 SUBUNIT BETA 1, CHLOROPLASTIC-RELATED	AT3G13470
Eucgr.B03606	0.00821	0.27	MYB-LIKE DNA-BINDING PROTEIN MYB	AT3G13540
Eucgr.B03621	0.00381	-0.27	DEAD-BOX ATP-DEPENDENT RNA HELICASE 37-RELATED	AT2G42520
Eucgr.B03636	0.00809	-0.4	PROTEIN TRICHOME BIREFRINGENCE-RELATED	AT5G06700
Eucgr.B03643	0.00017	1.01	OLIGOPEPTIDE TRANSPORTER-RELATED	AT5G19640
Eucgr.B03687	0.000639	0.49	CHAPERONIN-LIKE RBCX PROTEIN	AT5G19855
Eucgr.B03756	0.00239	-0.37		NULL
Eucgr.B03803	2.4e-05	-0.3		AT3G15790
Eucgr.B03842	0.000617	0.49	FANTASTIC FOUR MERISTEM REGULATOR (FAF	AT5G22390
Eucgr.B03848	0.00109	-0.68	UNCHARACTERIZED CONSERVED PROTEIN	AT1G03530
Eucgr.B03873	0.00299	0.36	AN1-TYPE ZINC FINGER PROTEIN	AT2G27580
Eucgr.B03884	0.00893	-0.38	RIBONUCLEASE P SUBUNIT P38	AT3G22430
Eucgr.B03914	1.96e-06	0.58	SERINE PROTEASE FAMILY S10 SERINE CARBOXYPEPTIDASE	AT2G27920
Eucgr.B03929	8.88e-05	0.78	C2H2-TYPE ZINC FINGER (ZF-C2H2_6	AT5G04390
Eucgr.B03948	0.00519	-0.26	POTASSIUM TRANSPORTER 12-RELATED	AT1G60160
Eucgr.B03967	5.06e-05	0.93	PLANT INVERTASE/PECTIN METHYLESTERASE INHIBITOR (PMEI	AT3G17130
Eucgr.B03984	0.00171	-0.43	ALKALINE AND NEUTRAL INVERTASE (GLYCO_HYDRO_100	AT3G06500
Eucgr.B04000	0.0015	0.35	SERINE/THREONINE PROTEIN PHOSPHATASE	AT1G07010
Eucgr.C00112	0.00115	-0.39	CCT MOTIF (CCT	AT5G57180
Eucgr.C00142	0.00075	-0.32	HYDROXYMETHYLBILANE SYNTHASE / UROPORPHYRINOGEN SYNTHETASE	AT5G08280
Eucgr.C00193	0.00257	0.3	CBL-INTERACTING SERINE/THREONINE-PROTEIN KINASE 21	AT5G57630
Eucgr.C00252	0.00811	0.29		AT5G57910
Eucgr.C00348	0.00384	-0.26	WRKY TRANSCRIPTION FACTOR 32-RELATED	AT4G30935
Eucgr.C00353	0.00849	-0.43	UBIQUITIN CARBOXYL-TERMINAL HYDROLASE	AT5G57990
Eucgr.C00416	0.00384	0.37	ADENYLATE KINASE FAMILY PROTEIN	AT5G35170
Eucgr.C00489	0.00596	0.26	ANION TRANSPORTER 6, CHLOROPLASTIC-RELATED	AT5G20380
Eucgr.C00722	0.000559	0.89	TRANSCRIPTION FACTOR TT2	AT2G16720
Eucgr.C00729	0.00954	0.77		AT5G21910
Eucgr.C00777	0.00676	-0.45	RRP12-LIKE PROTEIN	AT2G34357
Eucgr.C00803	0.00299	0.24	CATHEPSIN H / N-BENZOYLARGININE-BETA-NAPHTHYLAMIDE HYDROLASE	AT5G60360
Eucgr.C00816	1.25e-08	0.74	ACYL-COA N-ACYLTRANSFERASES-LIKE PROTEIN	AT2G06025
Eucgr.C00826	0.0079	0.39	TRANSCRIPTION FACTOR TT2	AT5G49330
Eucgr.C00957	0.000518	0.89	NUDIX HYDROLASE RELATED	AT5G47240
Eucgr.C01048	0.00827	0.22	GTPASE RAB5/YPT51 AND RELATED SMALL G PROTEIN SUPERFAMILY GTPASES	AT4G19640
Eucgr.C01104	0.00796	0.3	SOUL HEME-BINDING PROTEIN	AT5G20140
Eucgr.C01176	0.00536	0.33	HEME OXYGENASE (BILIVERDIN-PRODUCING	AT2G26670
Eucgr.C01333	0.00384	0.37	CBL-INTERACTING SERINE/THREONINE-PROTEIN KINASE 24	AT5G35410
Eucgr.C02168	0.00384	-0.62	UTP21 SPECIFIC WD40 ASSOCIATED PUTATIVE DOMAIN (UTP21	AT4G04940
Eucgr.C02214	0.000256	-0.49	NUCLEOLAR AND COILED-BODY PHOSPHOPROTEIN 1	AT5G57120
Eucgr.C02414	0.00356	0.73	CYSTEINE-RICH SECRETORY PROTEIN-RELATED	AT4G25780
Eucgr.C02416	9.2e-05	0.72	CYSTEINE-RICH SECRETORY PROTEIN-RELATED	AT4G25780
Eucgr.C02418	1.8e-07	0.84	ALLERGEN V5/TPX-1-RELATED FAMILY PROTEIN-RELATED	AT4G25780
Eucgr.C02429	0.00404	0.7		AT5G57685
Eucgr.C02437	0.00672	0.41	CHLOROPHYLL A-B BINDING PROTEIN (CHLOROA_B-BIND	AT4G28025
Eucgr.C02507	0.000946	-0.91	OXIDOREDUCTASE/ELECTRON CARRIER-RELATED	AT4G30720
Eucgr.C02511	4.62e-05	-0.99	DNA-DIRECTED RNA POLYMERASE 3, CHLOROPLASTIC	AT2G24120
Eucgr.C02537	0.00779	-0.31	APO PROTEIN 2, CHLOROPLASTIC	AT5G57930
Eucgr.C02543	0.0054	-0.44	F16F4.7 PROTEIN-RELATED	AT1G69730
Eucgr.C02603	0.00482	0.31	PROTEIN PHOSPHATASE 2C	AT4G31860
Eucgr.C02897	0.00257	-0.29	EUKARYOTIC TRANSLATION INITIATION FACTOR 3	AT5G25754
Eucgr.C03313	0.00438	0.6	STRICTOSIDINE SYNTHASE-RELATED	AT3G51420
Eucgr.C03337	0.000178	-0.79	GERMIN-LIKE PROTEIN SUBFAMILY 3 MEMBER 3	AT5G20630
Eucgr.C03488	8.88e-05	-0.97	GERMIN-LIKE PROTEIN SUBFAMILY 3 MEMBER 3	AT5G20630
Eucgr.C03507	8.24e-05	-1	GERMIN-LIKE PROTEIN SUBFAMILY 3 MEMBER 3	AT5G20630
Eucgr.C03535	0.000238	-1.27	GERMIN-LIKE PROTEIN SUBFAMILY 3 MEMBER 3	AT5G20630
Eucgr.C03536	0.000672	-0.81	GERMIN-LIKE PROTEIN SUBFAMILY 3 MEMBER 3	AT5G20630
Eucgr.C03658	0.000495	0.44	TRANSCRIPTION FACTOR DIVARICATA	AT5G56840
Eucgr.C03818	0.00225	0.36	PPR REPEAT FAMILY (PPR_2	AT5G21222
Eucgr.C03887	0.000121	0.31	TETRASPANIN-2	AT2G19580
Eucgr.C03892	0.007	-0.64	WD DOMAIN, G-BETA REPEAT (WD40	AT2G19540
Eucgr.C03896	0.000842	0.55	BETA-GALACTOSIDASE 1	AT4G26140
Eucgr.C03920	0.00954	-0.58	RIBONUCLEASE III	AT4G37510
Eucgr.C04187	1.87e-05	0.59	TRANSMEMBRANE PROTEIN 128	AT5G20120
Eucgr.C04383	0.00648	-0.41	INORGANIC DIPHOSPHATASE / PYROPHOSPHATE PHOSPHOHYDROLASE	AT1G15690
Eucgr.D00017	0.00631	0.41	ALLANTOATE DEIMINASE	AT4G20070
Eucgr.D00099	0.000889	-0.87	PENTATRICOPEPTIDE REPEAT-CONTAINING PROTEIN	AT3G23020
Eucgr.D00190	0.00231	-0.4	U3 SMALL NUCLEOLAR RNA INTERACTING PROTEIN 2	AT4G05410
Eucgr.D00222	0.00314	-0.56	PPR REPEAT (PPR	AT5G62370
Eucgr.D00345	0.00809	-0.31		AT1G29530
Eucgr.D00477	0.00098	0.36	RHO TERMINATION FACTOR	AT4G18740
Eucgr.D00614	0.000131	-0.39	EUKARYOTIC TRANSLATION INITIATION FACTOR 3 SUBUNIT 7	AT4G20980
Eucgr.D00831	0.000983	0.76	SALT STRESS RESPONSE/ANTIFUNGAL (STRESS-ANTIFUNG	AT4G05200
Eucgr.D01042	0.00266	-0.25	EXPRESSED PROTEIN	AT5G45030
Eucgr.D01072	0.00206	0.72		NULL
Eucgr.D01080	0.000871	0.36	NEGATIVE REGULATOR OF VESICLE FORMATION-RELATED	AT5G17670
Eucgr.D01093	0.00279	-0.4	60S RIBOSOMAL PROTEIN L4	AT3G09630
Eucgr.D01165	0.00941	0.57	UMP/CMP KINASE / URIDINE MONOPHOSPHATE-CYTIDINE MONOPHOSPHATE PHOSPHOTRANSFERASE // ADENYLATE KINASE / MYOKINASE	AT5G26667
Eucgr.D01183	0.00225	-0.72	EXPRESSED PROTEIN	AT2G44640
Eucgr.D01286	0.00499	0.39		NULL
Eucgr.D01309	0.0083	0.55	15.4 KDA CLASS V HEAT SHOCK PROTEIN	AT4G21870
Eucgr.D01338	5.4e-07	1.02	ADENYLYL-SULFATE REDUCTASE (THIOREDOXIN	AT4G21990
Eucgr.D01365	0.00823	-0.39	ATP-DEPENDENT RNA HELICASE DDX47-RELATED	AT5G60990
Eucgr.D01676	1.67e-05	0.41	DOMAIN OF UNKNOWN FUNCTION (DUF4033	AT1G64680
Eucgr.D01724	0.00291	0.79		NULL
Eucgr.D01812	0.00186	-0.33	G PATCH DOMAIN CONTAINING PROTEIN	AT1G63980
Eucgr.D01848	0.00873	0.23	GLUTAMATE--CYSTEINE LIGASE / GAMMA-GLUTAMYLCYSTEINE SYNTHETASE	AT4G23100
Eucgr.D01874	0.00458	-0.35	NUCLEIC ACID-BINDING, OB-FOLD-LIKE PROTEIN	AT1G12800
Eucgr.D01961	0.00594	0.41	AMINOTRANSFERASE ACS10-RELATED	AT1G62960
Eucgr.D02028	0.00124	0.42	PENTAPEPTIDE REPEATS (8 COPIES	AT1G12250
Eucgr.D02037	0.00476	0.44	PROTEIN NRT1/ PTR FAMILY 6.3	AT1G12110
Eucgr.D02133	0.0069	0.29	UREIDOGLYCINE AMINOHYDROLASE	AT4G17050
Eucgr.D02320	0.00111	0.37	SWI/SNF COMPLEX-RELATED	AT4G01280
Eucgr.D02323	0.00822	-0.64	RING ZINC FINGER PROTEIN-RELATED	AT4G01270
Eucgr.D02343	0.00263	0.21	UBIQUITIN-CONJUGATING ENZYME (UQ_CON	AT4G27960
Eucgr.D02345	4.11e-06	0.99		AT2G16070
Eucgr.D02346	0.000178	0.6	MITOCHONDRIAL CARRIER PROTEIN CGI-69	AT4G27940
Eucgr.D02358	0.00208	0.54	NAD DEPENDENT EPIMERASE/DEHYDRATASE	AT5G42800
Eucgr.D02362	8.24e-05	-1.14	RNA RECOGNITION DOMAIN-CONTAINING PROTEIN WTF1	AT4G01037
Eucgr.D02379	0.00699	-0.5	PROTEIN EMBRYO DEFECTIVE 1703	AT3G61780
Eucgr.D02390	0.00257	1.04	MYB-LIKE DNA-BINDING PROTEIN MYB	AT2G47460
Eucgr.D02487	4.06e-06	0.85	HYDROPHOBIC SEED PROTEIN (HYDROPHOB_SEED	AT4G00165
Eucgr.D02499	0.00208	0.35	TRANSCRIPTION FACTOR UNE10	AT4G00050
Eucgr.D02594	0.000604	0.3		AT4G25030
Eucgr.D02640	0.00873	0.62	PREDICTED TRANSPORTER/TRANSMEMBRANE PROTEIN	AT4G22990
Eucgr.E00022	0.00941	-0.27	SERINE/THREONINE-PROTEIN KINASE	AT2G46700
Eucgr.E00073	0.00385	-0.55	PROTEIN SUPPRESSOR OF PHYA-105 1	AT2G46340
Eucgr.E00075	0.00311	-0.28	TUBULIN GAMMA CHAIN	AT3G61650
Eucgr.E00139	0.00593	-0.25	BETA-AMYLASE 7	AT2G45880
Eucgr.E00249	0.00876	-0.55	F1C9.34 PROTEIN-RELATED	AT2G44260
Eucgr.E00260	0.00153	-0.71	LP14331P-RELATED	AT4G25960
Eucgr.E00280	3.59e-05	0.55	MITOCHONDRIAL CARNITINE/ACYLCARNITINE CARRIER-LIKE PROTEIN	AT5G46800
Eucgr.E00295	0.00327	0.62	ALUMINUM-ACTIVATED MALATE TRANSPORTER 12-RELATED	AT4G17970
Eucgr.E00318	6.13e-06	0.6	DYNAMIN	AT3G60190
Eucgr.E00399	0.00824	0.36	COTTON FIBRE EXPRESSED PROTEIN (DUF761	AT4G16790
Eucgr.E00480	0.00631	0.72		AT2G27830
Eucgr.E00539	0.00256	-0.41	CALMODULIN BINDING PROTEIN IQD22	AT4G23060
Eucgr.E00572	0.00676	-0.33	RNA-BINDING PROTEIN NOB1	AT5G41190
Eucgr.E00626	0.00776	-0.5	GMP SYNTHASE (GLUTAMINE-HYDROLYZING	AT1G63660
Eucgr.E00838	0.0038	1.23	GB	AT5G41761
Eucgr.E00860	0.00158	-0.41	OXA1	AT5G62050
Eucgr.E01101	0.00289	-0.59	PUF FAMILY RNA-BINDING PROTEIN	AT3G16810
Eucgr.E01168	0.00873	-0.19	ROP GUANINE NUCLEOTIDE EXCHANGE FACTOR 14	AT1G31650
Eucgr.E01203	0.0073	0.46	NAD(P	NULL
Eucgr.E01709	0.00947	-0.38	NUCLEOLAR PROTEIN-LIKE/EBNA1-BINDING PROTEIN	AT3G22660
Eucgr.E02428	0.00703	-0.32	RIBOSOME BIOGENESIS REGULATORY PROTEIN	AT2G37990
Eucgr.E02853	0.00587	-0.75	2',3'-CYCLIC-NUCLEOTIDE 3'-PHOSPHODIESTERASE	AT4G18930
Eucgr.E02953	0.000874	0.27	ARYLFORMAMIDASE / KYNURENINE FORMAMIDASE	AT4G35220
Eucgr.E03319	0.000828	0.55	ALLANTOINASE	AT4G04955
Eucgr.E03348	0.00229	-0.71	TRNA PSEUDOURIDINE(55	AT3G57150
Eucgr.E03444	0.00128	0.68		NULL
Eucgr.E03449	0.000857	0.53	ATP BINDING / PROTEIN KINASE-RELATED	AT1G61480
Eucgr.E03646	0.0017	0.73	PROTEIN TYROSINE KINASE (PKINASE_TYR	AT1G61490
Eucgr.E03841	0.00157	-0.67	ADENINE NUCLEOTIDE ALPHA HYDROLASES-LIKE SUPERFAMILY PROTEIN	AT5G47740
Eucgr.E03880	0.00449	-0.29	PPR REPEAT (PPR	AT4G16390
Eucgr.E04075	0.00128	-0.33	LOW-TEMPERATURE VIABILITY PROTEIN LTV1-RELATED	AT3G49990
Eucgr.E04300	0.00188	0.39	POTASSIUM TRANSPORTER 10-RELATED	AT2G35060
Eucgr.F00115	3.31e-05	-1.68	PROTEIN OF UNKNOWN FUNCTION	AT3G49940
Eucgr.F00148	0.00232	0.36	ISOFLAVONE 2'-HYDROXYLASE / ISOFLAVONE 2'-MONOOXYGENASE	AT4G37320
Eucgr.F00173	0.00588	0.3	ISOFLAVONE 2'-HYDROXYLASE / ISOFLAVONE 2'-MONOOXYGENASE	AT5G36220
Eucgr.F00193	1.61e-05	-0.26	RNA RECOGNITION MOTIF. (A.K.A. RRM, RBD, OR RNP DOMAIN	AT4G34110
Eucgr.F00233	0.00146	0.82	EF-HAND CALCIUM-BINDING DOMAIN CONTAINING PROTEIN	AT1G18210
Eucgr.F00464	0.00699	-0.32	PUCC PROTEIN (PUCC	AT1G09960
Eucgr.F00604	0.00266	0.5	AUXIN-INDUCED PROTEIN-LIKE-RELATED	AT1G75580
Eucgr.F00620	0.00241	-0.92	ZINC FINGER CCCH DOMAIN-CONTAINING PROTEIN 18	AT2G05160
Eucgr.F00624	0.00808	-0.33	RNA RECOGNITION MOTIF-CONTAINING PROTEIN	AT3G07810
Eucgr.F00651	0.00482	-0.51	GRPE PROTEIN HOMOLOG, MITOCHONDRIAL	AT4G26780
Eucgr.F00771	0.00112	-0.72	ATP-DEPENDENT RNA HELICASE DDX10-RELATED	AT5G54910
Eucgr.F00962	0.00418	0.4		AT4G27020
Eucgr.F00963	0.00206	0.67	AKT-INTERACTING PROTEIN	AT4G27030
Eucgr.F01063	0.000732	0.58	B-BOX DOMAIN PROTEIN 26-RELATED	AT4G27310
Eucgr.F01090	0.000452	0.46	PEROXISOMAL MEMBRANE (MPV17/PMP22	AT1G52870
Eucgr.F01098	0.00222	-0.46	PROTOCHLOROPHYLLIDE REDUCTASE / PROTOCHLOROPHYLLIDE OXIDOREDUCTASE	AT5G54190
Eucgr.F01099	0.00776	-0.42	RIBOSOME BIOGENESIS PROTEIN BRIX	AT3G15460
Eucgr.F01103	0.00261	-0.53	CTL TRANSPORTER	AT3G15380
Eucgr.F01127	0.000874	0.75	METALLOTHIONEIN (METALLOTHIO_2	AT3G15353
Eucgr.F01171	0.00227	0.55	AMINOTRANSFERASE TAT2-RELATED	AT5G53970
Eucgr.F01187	0.00218	-0.6	PPR REPEAT (PPR	AT2G26790
Eucgr.F01219	0.00524	-0.43	PROPROTEIN CONVERTASE SUBTILISIN/KEXIN	AT3G15000
Eucgr.F01378	0.00544	-0.29	ALTERED INHERITANCE OF MITOCHONDRIA PROTEIN 18, MITOCHONDRIAL-RELATED	AT1G53520
Eucgr.F01394	0.00101	0.66	11-OXO-BETA-AMYRIN 30-OXIDASE / CYP72A154	AT3G14690
Eucgr.F01411	0.00522	-0.38	BYSTIN	AT1G31660
Eucgr.F01449	0.00168	1.07	NAC DOMAIN-CONTAINING PROTEIN 21/22-RELATED	AT1G56010
Eucgr.F01462	0.00976	-0.33	TRANSLATION FACTOR	AT1G56070
Eucgr.F01499	0.00449	-0.33	PROTEIN ACS-13, ISOFORM C	AT3G05970
Eucgr.F01567	0.000449	0.41	ERYTHRONATE-4-PHOSPHATE DEHYDROGENASE FAMILY PROTEIN	AT1G75180
Eucgr.F01576	0.00438	1.07	PROTEIN DNJ-23-RELATED	AT1G75250
Eucgr.F01577	0.0029	-0.62	PPR REPEAT (PPR	AT1G19520
Eucgr.F01823	0.000874	-0.53	DIPHOSPHATE--FRUCTOSE-6-PHOSPHATE 1-PHOSPHOTRANSFERASE / PYROPHOSPHATE-DEPENDENT 6-PHOSPHOFRUCTOSE-1-KINASE	AT1G76550
Eucgr.F01849	0.00956	-0.51	FE(3+	AT2G16430
Eucgr.F01888	0.007	0.27	SUGAR TRANSPORTER ERD6-LIKE 4-RELATED	AT1G75220
Eucgr.F01892	0.00871	0.32	IMP-GMP SPECIFIC 5-NUCLEOTIDASE, PUTATIVE-RELATED	AT1G75210
Eucgr.F01894	9.92e-06	0.51	LEUCINE CARBOXYL METHYLTRANSFERASE	AT5G42760
Eucgr.F01950	0.00428	0.52	PLATZ TRANSCRIPTION FACTOR FAMILY PROTEIN	AT1G21000
Eucgr.F02006	1.74e-05	-0.5	CYTOCHROME C OXIDASE ASSEMBLY PROTEIN COX15	AT5G56090
Eucgr.F02017	0.00176	0.47	FRUCTOSE-BISPHOSPHATE ALDOLASE-RELATED	AT4G26530
Eucgr.F02044	0.000359	-0.34	TARGET OF EGR1 PROTEIN 1	AT1G55870
Eucgr.F02128	0.00299	-0.43	CYCLIN-D4-1-RELATED	AT2G22490
Eucgr.F02146	0.00149	0.9	MADS-BOX PROTEIN SVP	AT2G22540
Eucgr.F02152	4.35e-05	0.65		AT4G38060
Eucgr.F02166	0.00138	0.95		AT3G01430
Eucgr.F02185	0.00384	0.55	AMINO ACID PERMEASE 1-RELATED	AT5G49630
Eucgr.F02239	0.00476	-0.33	WD40 REPEAT PROTEIN	AT4G07410
Eucgr.F02281	0.00693	-0.82	PROTEIN KINASE DOMAIN (PKINASE	AT2G19130
Eucgr.F02534	0.00119	0.56	PROTEIN OF UNKNOWN FUNCTION	AT1G52590
Eucgr.F02545	0.000232	0.63	KELCH MOTIF (KELCH_1	AT1G27340
Eucgr.F02687	0.00876	-0.46	EXPRESSED PROTEIN	AT2G44020
Eucgr.F02746	0.00565	0.35	PSBP DOMAIN-CONTAINING PROTEIN 4, CHLOROPLASTIC	AT1G77090
Eucgr.F02754	0.00802	0.44	THIOREDOXIN	AT4G03520
Eucgr.F02798	0.00679	-0.45	ZINC-FINGER OF C2H2 TYPE (ZF-MET	AT1G60640
Eucgr.F02820	0.00182	0.71	DOMAIN OF UNKNOWN FUNCTION (DUF4228	AT1G66480
Eucgr.F02850	0.000724	-0.34	UNCHARACTERISED CONSERVED PROTEIN (DUF2359	AT1G23170
Eucgr.F02870	0.00466	0.34	DIPHOSPHOINOSITOL POLYPHOSPHATE PHOSPHOHYDROLASE	AT2G01670
Eucgr.F02899	0.000924	0.87	UNIVERSAL STRESS PROTEIN FAMILY (USP	AT3G03270
Eucgr.F02906	0.0038	0.58	PROTEIN REVEILLE 1-RELATED	AT5G17300
Eucgr.F02983	0.000125	0.46	GCN5-RELATED N-ACETYLTRANSFERASE	AT1G72030
Eucgr.F03119	0.00633	0.67	PHOSPHOETHANOLAMINE/PHOSPHOCHOLINE PHOSPHATASE / PHOSPHO1	AT1G17710
Eucgr.F03167	0.00466	-0.36	RNA POLYMERASE I 49 KDA SUBUNIT	AT3G13940
Eucgr.F03196	0.00331	0.74	GLUTATHIONE S-TRANSFERASE, GST, SUPERFAMILY, GST DOMAIN CONTAINING	AT1G78380
Eucgr.F03219	0.00383	0.33	HEPTAPRENYL DIPHOSPHATE SYNTHASE / TRANS-HEXAPRENYLTRANSTRANSFERASE	AT1G17050
Eucgr.F03282	0.000131	-0.54	PLUG DOMAIN OF SEC61P (PLUG_TRANSLOCON	AT2G34250
Eucgr.F03287	0.000945	-0.4	TAF RNA POLYMERASE I SUBUNIT A (TAF1_SUBA	AT1G53200
Eucgr.F03326	0.00375	-0.77	PPR REPEAT (PPR	AT4G21705
Eucgr.F03333	0.00045	-0.36	NUCLEOLAR GTP-BINDING PROTEIN 2	AT1G52980
Eucgr.F03360	0.00414	0.53	PROTEIN OF UNKNOWN FUNCTION	AT4G27350
Eucgr.F03487	0.00846	-0.8	1,4-ALPHA-GLUCAN-BRANCHING ENZYME 3, CHLOROPLASTIC/AMYLOPLASTIC	AT3G20440
Eucgr.F03531	0.000497	-0.78	PROLYL OLIGOPEPTIDASE / PROLYL ENDOPEPTIDASE	AT1G76140
Eucgr.F03592	7.81e-05	0.55	GLUCOSYL/GLUCURONOSYL TRANSFERASES	AT1G22380
Eucgr.F03693	0.00114	0.42	POTASSIUM CHANNEL, SUBFAMILY K	AT5G55630
Eucgr.F03705	7.39e-07	0.63	UNCHARACTERIZED CONSERVED PROTEIN	AT5G27280
Eucgr.F03707	0.00149	-0.34	THIOREDOXIN-LIKE PROTEIN CDSP32, CHLOROPLASTIC	AT1G76080
Eucgr.F03733	1.3e-07	0.55	CHAPERONE PROTEIN DNAJ	AT1G77930
Eucgr.F03737	0.0016	-0.28	EUKARYOTIC TRANSLATION INITIATION FACTOR 5-2-RELATED	AT1G36730
Eucgr.F03922	0.00439	-0.24	COBW-RELATED	AT1G80480
Eucgr.F03952	0.00887	-0.37	F16A14.2-RELATED	AT1G15910
Eucgr.F03985	0.00779	0.21	F23A5.30 PROTEIN	AT1G80940
Eucgr.F03998	0.00118	-0.56	NUCLEOLAR GTP-BINDING PROTEIN 1	AT1G50920
Eucgr.F04023	9.08e-05	0.62	B-BOX TYPE ZINC FINGER-CONTAINING PROTEIN	AT3G21150
Eucgr.F04060	0.0027	0.45		AT1G78995
Eucgr.F04110	0.000594	0.26	ALPHA/BETA-HYDROLASE-LIKE PROTEIN	AT5G38520
Eucgr.F04176	0.00808	-0.36	CHOLINE KINASE 1-RELATED	AT1G71697
Eucgr.F04374	0.000183	0.69	CALCIUM BINDING PROTEIN	AT1G24620
Eucgr.F04417	8.88e-05	0.7	GERMIN-LIKE PROTEIN SUBFAMILY 3 MEMBER 3	AT5G20630
Eucgr.G00053	0.00761	0.31	YACP-LIKE NYN DOMAIN (NYN_YACP	AT2G02410
Eucgr.G00236	0.00511	0.31	PROLYCOPENE ISOMERASE / CRTISO	AT1G57770
Eucgr.G00601	0.00633	1.13	SNARE PROTEINS	AT1G04760
Eucgr.G00606	0.00305	-0.28	DOMAIN OF UNKNOWN FUNCTION (DUF3411	AT5G24690
Eucgr.G00771	0.00564	0.25	DENTIN SIALOPHOSPHOPROTEIN-LIKE PROTEIN	AT5G64170
Eucgr.G01063	0.000731	0.58	NAC TRANSCRIPTION FACTOR-LIKE 9	AT4G35580
Eucgr.G01228	0.000874	0.75		NULL
Eucgr.G01325	0.00243	0.52		AT2G15020
Eucgr.G01359	0.000359	-0.57	PHOSPHOGLYCERATE DEHYDROGENASE / PHOSPHOGLYCERIC ACID DEHYDROGENASE	AT4G34200
Eucgr.G01436	0.00439	0.3	ABSCISIC ACID-INSENSITIVE 5-LIKE PROTEIN 6	AT4G34000
Eucgr.G01583	0.00684	0.73	ALPHA-MANNOSIDASE	AT5G66150
Eucgr.G01740	0.00335	-0.37	TRNA-DIHYDROURIDINE(47	AT4G38890
Eucgr.G01753	0.000657	-0.95	URB2/NPA2 FAMILY (URB2	AT4G30150
Eucgr.G01782	0.00242	0.27	EXPRESSED PROTEIN-RELATED	AT2G16900
Eucgr.G01836	0.000853	0.36	PROTEIN ACL-5, ISOFORM A	AT5G60620
Eucgr.G01885	0.000212	-0.97	PREDICTED NUCLEOLAR PROTEIN INVOLVED IN RIBOSOME BIOGENESIS	AT2G17250
Eucgr.G01934	0.000436	-1.02	A.THALIANA MRNA (ORF19	AT3G26740
Eucgr.G02091	0.00112	0.55	S-ADENOSYL-L-METHIONINE:SALICYLIC ACID CARBOXYL METHYLTRANSFERASE, 41514-39166-RELATED	AT1G68040
Eucgr.G02102	0.00535	-0.34	DYNAMIN-RELATED PROTEIN 1C	AT1G14830
Eucgr.G02224	0.00824	-0.34	ATP SYNTHASE SUBUNIT BETA-1, MITOCHONDRIAL-RELATED	AT5G08680
Eucgr.G02230	0.0058	0.36	SMALL UBIQUITIN-RELATED MODIFIER	AT1G68185
Eucgr.G02493	0.000297	0.65	CYCLIC DOF FACTOR 2-RELATED	AT5G39660
Eucgr.G02543	0.00524	-0.27	ALPHA-AMYLASE	AT1G69830
Eucgr.G02717	0.00676	-0.36	DEAD/DEAH BOX HELICASE-LIKE PROTEIN	AT2G28600
Eucgr.G02811	0.00607	-0.67	TRANSCRIPTION FACTOR GTE1	AT2G34900
Eucgr.G02836	0.000168	0.4	ACYL-COA N-ACYLTRANSFERASES SUPERFAMILY PROTEIN	AT2G39000
Eucgr.G02864	0.00602	0.25	U-BOX DOMAIN-CONTAINING PROTEIN 14	AT3G54850
Eucgr.G02908	0.000187	-0.86	PHRAGMOPLASTIN INTERACTING PROTEIN 1	AT3G55340
Eucgr.G02911	0.00308	-0.37	TPL-BINDING DOMAIN IN JASMONATE SIGNALLING (JAS	AT5G13660
Eucgr.G02989	0.00804	-0.5	GLYCOPROTEIN FAMILY PROTEIN	AT3G55605
Eucgr.G02990	9.13e-06	-0.6	GLUTAMATE-5-SEMIALDEHYDE DEHYDROGENASE / GLUTAMYL-GAMMA-SEMIALDEHYDE DEHYDROGENASE	AT3G55610
Eucgr.G03029	0.000419	0.49	TRANSCRIPTION FACTOR DIVARICATA	AT3G11280
Eucgr.G03039	0.000672	-0.57	OS05G0447700 PROTEIN	AT1G07280
Eucgr.G03063	0.00299	-0.38	HYPOTHETICAL SER-THR PROTEIN KINASE-RELATED	AT2G40120
Eucgr.G03119	0.000232	0.48	PROTEIN NRT1/ PTR FAMILY 5.1	AT2G40460
Eucgr.G03172	0.00834	0.29	GCN5-RELATED N-ACETYLTRANSFERASE (GNAT	AT4G19985
Eucgr.G03185	0.00174	-0.32	DNAJ HOMOLOG SUBFAMILY C MEMBER	AT3G11450
Eucgr.G03235	0.00397	0.41	AMIDOHYDROLASE FAMILY PROTEIN	AT3G55850
Eucgr.G03242	0.00423	-0.37	OROTATE PHOSPHORIBOSYLTRANSFERASE / OROTIDYLIC ACID PHOSPHORYLASE	AT3G54470
Eucgr.G03317	0.0097	0.33	DOMAIN OF UNKNOWN FUNCTION (DUF3411	AT5G12470
Eucgr.G03331	0.000475	0.45	DOMAIN OF UNKNOWN FUNCTION (DUF3411	AT5G12470
Eucgr.G03332	0.00128	0.56	SERINE PROTEASE FAMILY S10 SERINE CARBOXYPEPTIDASE	AT4G30610
Eucgr.G03357	0.00823	-0.45	WD40 REPEAT PROTEIN	AT5G52820
Eucgr.G03374	0.00843	0.22	CAROTENOID 9,10(9',10'	AT3G63520
Eucgr.G03401	0.00428	-0.34	60S RIBOSOMAL PROTEIN L6	AT1G74050
Eucgr.H00010	0.00106	-0.49	WAX ESTER SYNTHASE-LIKE ACYL-COA ACYLTRANSFERASE DOMAIN (WES_ACYLTRANSF	AT5G12420
Eucgr.H00052	0.00454	0.36	HIGH MOBILITY GROUP B PROTEIN 10-RELATED	AT1G04880
Eucgr.H00167	0.00127	0.57	EF-HAND CALCIUM-BINDING DOMAIN CONTAINING PROTEIN	AT2G43290
Eucgr.H00256	0.0023	0.29	2-ALKENAL REDUCTASE (NADP(+	AT3G03080
Eucgr.H00366	0.00263	0.3	B-BOX TYPE ZINC FINGER-CONTAINING PROTEIN-RELATED	AT1G06040
Eucgr.H00442	0.00918	0.46		AT2G43060
Eucgr.H00494	0.00762	-0.38	PHOSPHOGLUCAN, WATER DIKINASE, CHLOROPLASTIC	AT5G26570
Eucgr.H00558	0.00602	0.34	PROTEIN OF UNKNOWN FUNCTION	AT1G48450
Eucgr.H00563	0.00208	0.42	MITOCHONDRIAL ADP/ATP CARRIER PROTEINS	AT5G17400
Eucgr.H00675	0.00568	0.36	PROTEIN OF UNKNOWN FUNCTION	AT2G04039
Eucgr.H00849	0.00296	-0.42	ACETYL-COA C-ACETYLTRANSFERASE / ACETOACETYL-COA THIOLASE	AT5G47720
Eucgr.H00910	0.00855	0.27	IRON-SULFUR CLUSTER SCAFFOLD PROTEIN NFU-RELATED	AT4G01940
Eucgr.H00919	0.00679	0.46	HEAVY-METAL-ASSOCIATED DOMAIN-CONTAINING PROTEIN	AT4G08570
Eucgr.H01002	0.00415	-0.6	PPR REPEAT (PPR	AT1G02370
Eucgr.H01057	0.00802	-0.59	ALPHA/BETA-HYDROLASES SUPERFAMILY PROTEIN	AT1G02660
Eucgr.H01090	0.00918	1.15		NULL
Eucgr.H01202	0.000617	1.08	GLUTAREDOXIN-C13-RELATED	AT2G47880
Eucgr.H01259	0.00648	0.37	PROTEIN PHOSPHATASE 2C 80-RELATED	AT5G66720
Eucgr.H01317	0.00187	0.34		AT5G26770
Eucgr.H01338	0.00684	0.26	PECTINACETYLESTERASE FAMILY PROTEIN	AT3G05910
Eucgr.H01869	0.00941	-0.4	ACETOLACTATE SYNTHASE III, REGULATORY SUBUNIT	AT2G31810
Eucgr.H01938	0.00824	-0.67		NULL
Eucgr.H01972	0.00263	-0.51	NUCLEOPORIN P58/P45 NUCLEOPORIN-LIKE PROTEIN 1	AT4G37130
Eucgr.H02093	0.00101	-0.38	INOSINE-5-MONOPHOSPHATE DEHYDROGENASE RELATED	AT4G36910
Eucgr.H02292	0.000767	-1.2	SCARECROW-LIKE PROTEIN 32	AT3G49950
Eucgr.H02337	0.00188	-0.36	RNA HELICASE	AT4G34910
Eucgr.H02450	0.000121	-0.56	HSDA/SDA1-RELATED	AT1G13160
Eucgr.H02474	0.00355	-0.44	COILIN P80	AT1G13030
Eucgr.H02533	0.000345	1.01	HIGH AFFINITY NITRATE TRANSPORTER 2.5	AT1G12940
Eucgr.H02655	0.00648	0.7	PROTEIN RALF-LIKE 32	AT4G14010
Eucgr.H02689	0.00118	0.44	DNAJ HOMOLOG SUBFAMILY C MEMBER	AT4G13830
Eucgr.H02735	0.00214	-0.63	F-BOX DOMAIN (F-BOX	AT3G16210
Eucgr.H02832	0.000146	0.4	ABC1 PROTEIN KINASE 6	AT3G24190
Eucgr.H02837	0.00423	0.75	PROTEIN MALE STERILE 5	AT1G04770
Eucgr.H02866	0.000925	-0.7	CHAPERONIN	AT3G23990
Eucgr.H02963	7.81e-05	0.54	PROTEIN PROTON GRADIENT REGULATION 5, CHLOROPLASTIC	AT2G05620
Eucgr.H03321	0.00941	0.58		AT3G50910
Eucgr.H03343	0.00679	0.48	SALICYLATE CARBOXYMETHYLTRANSFERASE / SALICYLATE O-METHYLTRANSFERASE	AT5G66430
Eucgr.H03445	0.000188	0.77	AMINO-ACID N-ACETYLTRANSFERASE / N-ACETYLGLUTAMATE SYNTHASE	AT2G32030
Eucgr.H03470	0.00947	-0.54	ANKYRIN REPEAT FAMILY PROTEIN-RELATED	AT4G03500
Eucgr.H03482	0.00208	-0.26	IMIDAZOLEGLYCEROL-PHOSPHATE DEHYDRATASE HIS7	AT4G14910
Eucgr.H03533	0.0085	-0.57		NULL
Eucgr.H03577	0.00599	0.23		NULL
Eucgr.H03642	0.00128	0.41	[PYRUVATE, PHOSPHATE DIKINASE] KINASE / PYRUVATE, PHOSPHATE DIKINASE REGULATORY PROTEIN // PYRUVATE, PHOSPHATE DIKINASE / PYRUVATE,PHOSPHATE DIKINASE	AT4G15530
Eucgr.H04025	0.00535	-0.31	ARMADILLO/BETA-CATENIN-LIKE REPEATS-CONTAINING PROTEIN-RELATED	AT3G06720
Eucgr.H04042	0.0029	0.3	PRE-MRNA SPLICING FACTOR	AT3G17040
Eucgr.H04092	0.000183	0.6	POLYGALACTURONASE / PECTINASE	AT1G48100
Eucgr.H04122	0.00048	0.45	[PYRUVATE DEHYDROGENASE (ACETYL-TRANSFERRING	AT3G06483
Eucgr.H04128	0.000579	-0.47	PROTEIN Y71H10B.1, ISOFORM C	AT5G48960
Eucgr.H04136	0.00101	0.24	GUANINE DEAMINASE / GUANINE AMINASE	AT5G28050
Eucgr.H04138	0.00796	0.39	PALMITOYL-COA HYDROLASE.	AT1G48320
Eucgr.H04236	1.68e-06	0.56	L-THREONINE ALDOLASE / L-THREONINE ACETALDEHYDE-LYASE	AT1G08630
Eucgr.H04394	8.88e-05	0.83	BIFUNCTIONAL L-3-CYANOALANINE SYNTHASE/CYSTEINE SYNTHASE D1-RELATED	AT2G43750
Eucgr.H04415	0.00817	-0.68	EUKARYOTE SPECIFIC DSRNA BINDING PROTEIN	AT5G41070
Eucgr.H04416	0.00676	-0.48	PROTEIN NOL-5	AT3G05060
Eucgr.H04471	0.00188	-0.78	PROTEIN KINASE DOMAIN-CONTAINING PROTEIN	AT1G54820
Eucgr.H04608	1.06e-06	0.87	[PROTEIN-PII] URIDYLYLTRANSFERASE / URIDYLYL REMOVING ENZYME	AT1G69040
Eucgr.H04652	0.00152	0.37	KELCH MOTIF (KELCH_1	AT1G67480
Eucgr.H04756	0.00154	0.5	CYANOHYDRIN BETA-GLUCOSYLTRANSFERASE / URIDINE DIPHOSPHOGLUCOSE:ALDEHYDE CYANOHYDRIN BETA-GLUCOSYLTRANSFERASE	AT1G22360
Eucgr.H04762	0.00325	0.41	GLUCOSYL/GLUCURONOSYL TRANSFERASES	AT1G22360
Eucgr.H04767	0.00152	0.36	ALPHA/BETA HYDROLASE FOLD-CONTAINING PROTEIN	AT4G39955
Eucgr.H04783	0.00267	-0.47	CALMODULIN-BINDING TRANSCRIPTION ACTIVATOR CAMTA	AT2G22300
Eucgr.H04883	0.00816	-0.44	TETRATRICOPEPTIDE REPEAT (TPR_19	AT4G39470
Eucgr.H04951	0.00194	1.16	ALCOHOL DEHYDROGENASE RELATED	AT1G77120
Eucgr.H05012	0.000337	-0.48	MITOCHONDRIAL TRANSCRIPTION TERMINATION FACTOR FAMILY PROTEIN	AT4G38160
Eucgr.H05125	9.18e-05	-1.14	PROPROTEIN CONVERTASE SUBTILISIN/KEXIN	AT5G67090
Eucgr.I00121	0.00193	0.34	SIRTUIN 4 AND RELATED CLASS II SIRTUINS (SIR2 FAMILY	AT5G09230
Eucgr.I00190	0.000419	0.61	ABC TRANSPORTER G FAMILY MEMBER 5	AT2G13610
Eucgr.I00201	9.8e-05	-0.51	SWIM ZINC FINGER (SWIM	AT1G60560
Eucgr.I00227	3.59e-05	-0.45	GENOMIC DNA, CHROMOSOME 3, P1 CLONE: MVE11	AT3G18680
Eucgr.I00320	0.00847	0.43	CLEAVAGE SITE FOR PATHOGENIC TYPE III EFFECTOR AVIRULENCE FACTOR AVR	AT5G09960
Eucgr.I00676	0.00137	0.6	PHYTOSULFOKINES 2-RELATED	AT3G49780
Eucgr.I00715	4.19e-06	0.36	BTB/POZ DOMAIN (BTB	AT5G67385
Eucgr.I00749	0.00648	0.88	CYTOCHROME P450 81D1-RELATED	AT4G37370
Eucgr.I00845	0.00182	0.99	ATAXIN-10	AT4G00231
Eucgr.I00879	0.000672	0.37	CYSTEINE PROTEASE FAMILY C1-RELATED	AT1G47128
Eucgr.I00935	0.00675	0.54	EF-HAND CALCIUM-BINDING DOMAIN CONTAINING PROTEIN	AT2G15680
Eucgr.I01046	0.00452	1.06		AT4G33800
Eucgr.I01083	0.00657	-0.53	PPR REPEAT FAMILY (PPR_2	AT5G02860
Eucgr.I01102	0.009	0.32	TRIACYLGLYCEROL LIPASE 1	AT2G15230
Eucgr.I01182	0.00423	-0.34	N-ACETYL-GAMMA-GLUTAMYL-PHOSPHATE REDUCTASE / NAGSA DEHYDROGENASE	AT2G19940
Eucgr.I01234	0.00256	0.73	CYSTEINE/HISTIDINE-RICH C1 DOMAIN FAMILY PROTEIN	AT2G16050
Eucgr.I01273	0.000232	1.19	PROTEIN DNJ-23-RELATED	AT1G75250
Eucgr.I01280	0.0017	-0.61	PRE-RRNA PROCESSING PROTEIN FTSJ3	AT4G25730
Eucgr.I01305	0.000265	0.36	CYSTEINE PROTEINASE RD19A-RELATED	AT4G39090
Eucgr.I01571	0.00558	0.21	UNCHARACTERIZED CONSERVED PROTEIN	AT3G26670
Eucgr.I01605	0.0031	-0.29	ASPARTATE KINASE / ASPARTOKINASE	AT3G02020
Eucgr.I01627	0.00218	0.37	ACR6	AT3G01990
Eucgr.I01645	0.00807	0.5		AT3G27050
Eucgr.I01667	0.000146	1.79	GALACTOSE OXIDASE, CENTRAL DOMAIN (KELCH_4	AT1G51540
Eucgr.I01716	0.00247	0.41	METHYLTRANSFERASE	AT3G01660
Eucgr.I01748	0.00114	-0.37	PESCADILLO - RELATED	AT5G14520
Eucgr.I01766	0.00929	-0.68	TRNA (ADENINE(58	AT5G14600
Eucgr.I01792	0.0093	0.3	PROTEASE DO-LIKE 1, CHLOROPLASTIC	AT3G27925
Eucgr.I01817	0.00382	0.53	HOMEOBOX-LEUCINE ZIPPER PROTEIN ATHB-54-RELATED	AT3G01470
Eucgr.I01830	0.00314	0.41	EAMA-LIKE TRANSPORTER FAMILY (EAMA	AT3G28050
Eucgr.I02094	0.00045	0.68	ZINC FINGER PROTEIN CONSTANS-RELATED	AT3G02380
Eucgr.I02109	0.00539	0.96	PMR5 N TERMINAL DOMAIN (PMR5N	AT5G15900
Eucgr.I02139	0.00438	0.42	PHOSPHOINOSITIDE PHOSPHATASE SAC3-RELATED	AT3G14205
Eucgr.I02163	0.00069	-0.45	ALANINE TRANSAMINASE / GLUTAMIC--PYRUVIC TRANSAMINASE	AT1G72330
Eucgr.I02228	0.000694	0.36	RUBBER CIS-POLYPRENYLCISTRANSFERASE / RUBBER TRANSFERASE	AT2G17570
Eucgr.I02308	0.000632	0.38	GLYCINE ZIPPER (GLY-ZIPPER_OMP	AT4G35840
Eucgr.I02314	0.00142	-0.5	PROTEIN F58B3.4	AT3G01160
Eucgr.I02328	0.00831	0.37		AT4G35940
Eucgr.I02330	0.00118	0.54	UBIQUITIN-PROTEIN LIGASE	AT1G64230
Eucgr.I02368	7.81e-05	0.39	B-BOX TYPE ZINC FINGER-CONTAINING PROTEIN	AT4G38960
Eucgr.I02390	0.00116	0.25	UBIQUITIN-CONJUGATING ENZYME E2 18-RELATED	AT1G75440
Eucgr.I02423	0.00397	0.36	SERINE HYDROLASE-RELATED	AT4G36530
Eucgr.I02432	0.00633	-0.58	AAA-TYPE ATPASE FAMILY PROTEIN-RELATED	AT2G18330
Eucgr.I02459	0.00633	-0.56	PPR REPEAT (PPR	AT4G36680
Eucgr.I02476	0.000185	-0.85	UNCHARACTERIZED CONSERVED PROTEIN	AT2G23790
Eucgr.I02500	0.000359	0.51		AT1G50020
Eucgr.I02582	0.00465	-0.4	DNA POLYMERASE V RELATED	AT5G64420
Eucgr.I02583	0.000495	-0.56	HEAT SHOCK 70 KDA PROTEIN 10, MITOCHONDRIAL	AT5G09590
Eucgr.I02621	0.00776	-0.42	DIHYDROOROTATE DEHYDROGENASE (QUINONE	AT5G23300
Eucgr.I02767	0.000828	-0.55	60S RIBOSOMAL PROTEIN L3-RELATED	AT1G61580
Eucgr.I02789	0.00182	-0.56	PPR REPEAT (PPR	AT1G10270
Eucgr.J00045	4.64e-05	-1.08	IKAPPAB KINASE COMPLEX-ASSOCIATED PROTEIN	AT5G13680
Eucgr.J00068	2.93e-10	0.76	GENOMIC DNA, CHROMOSOME 3, P1 CLONE: MQC3	AT3G12320
Eucgr.J00129	0.00075	0.66		AT3G56290
Eucgr.J00224	0.00816	0.35	CYTOCHROME P450 90A1	AT5G05690
Eucgr.J00265	0.00114	0.7		NULL
Eucgr.J00281	0.000318	-0.52	PPR REPEAT (PPR	AT1G61870
Eucgr.J00311	0.00256	-0.65	NUCLEAR FRAGILE X MENTAL RETARDATION PROTEIN INTERACTING PROTEIN 1	AT5G18440
Eucgr.J00317	0.00823	0.35	DNASE I-LIKE SUPERFAMILY PROTEIN	AT5G04980
Eucgr.J00358	0.0044	0.29	PROTEIN OF UNKNOWN FUNCTION	AT4G31130
Eucgr.J00524	0.0029	-0.36	RUVB-RELATED REPTIN AND PONTIN	AT5G22330
Eucgr.J00529	0.00657	0.28	NITRILASE-RELATED	AT5G22300
Eucgr.J00766	4.62e-05	0.5	CHAPERONIN-LIKE RBCX PROTEIN	AT5G19855
Eucgr.J00768	0.00118	0.54	MATE EFFLUX FAMILY PROTEIN 1	AT1G51340
Eucgr.J00772	0.000291	-0.94	ALDEHYDE DEHYDROGENASE-RELATED	AT4G36250
Eucgr.J00796	0.00476	0.42	HELIX-LOOP-HELIX DNA-BINDING DOMAIN (HLH	AT1G51140
Eucgr.J00851	0.0016	-0.46	DELTA(24)-STEROL REDUCTASE	AT3G19820
Eucgr.J00857	0.000456	-0.23	ABC TRANSPORTER F FAMILY MEMBER 4	AT3G54540
Eucgr.J00920	8.24e-05	0.45	CYTOKININ RIBOSIDE 5'-MONOPHOSPHATE PHOSPHORIBOHYDROLASE LOG3-RELATED	AT2G28305
Eucgr.J00930	0.000291	0.5	AQUAPORIN PIP2-4-RELATED	AT5G60660
Eucgr.J00944	0.00762	-0.44	TRANSMEMBRANE PROTEIN 209	AT1G07970
Eucgr.J00989	0.00466	-0.66	RRNA PROCESSING/RIBOSOME BIOGENESIS (RIX1	AT1G30240
Eucgr.J01008	0.00881	0.68	GLUCOSYL/GLUCURONOSYL TRANSFERASES	AT5G65550
Eucgr.J01013	7.81e-05	0.53	GLUCOSYL/GLUCURONOSYL TRANSFERASES	AT5G65550
Eucgr.J01030	0.00263	-0.47	WD-REPEAT PROTEIN BING4	AT3G10530
Eucgr.J01037	0.00318	0.28	MALATE DEHYDROGENASE (NADP(+	AT5G58330
Eucgr.J01092	0.00335	0.42	SERINE/THREONINE-PROTEIN KINASE PEPKR2	AT1G12680
Eucgr.J01121	0.000314	-0.5	TRANSLATION FACTOR	AT5G60390
Eucgr.J01189	0.00152	0.43	GLUTAREDOXIN	AT5G13810
Eucgr.J01597	0.00762	0.39		AT1G66330
Eucgr.J01605	0.000323	0.56	CYSTEINE-RICH REPEAT SECRETORY PROTEIN 60	AT5G37660
Eucgr.J01650	0.00491	0.33	ACYL-MALONYL CONDENSING ENZYME-RELATED	AT3G02690
Eucgr.J01703	0.000526	1.07	PLANT PROTEIN OF UNKNOWN FUNCTION (DUF247	AT3G50160
Eucgr.J01721	0.00477	0.53	GIBBERELLIN A(4	AT5G56300
Eucgr.J01767	0.00137	0.51	PROTEIN OF UNKNOWN FUNCTION	AT1G55340
Eucgr.J01823	0.00253	0.3	PHEOPHORBIDE A OXYGENASE / PHEIDE A OXYGENASE	AT4G25650
Eucgr.J01849	0.00747	-0.43	UNCHARACTERIZED CONSERVED PROTEIN	AT1G57610
Eucgr.J02261	9.03e-05	0.7	E3 UBIQUITIN-PROTEIN LIGASE RGLG1-RELATED	AT5G14420
Eucgr.J02398	0.00332	-0.61	PROTEIN OF UNKNOWN FUNCTION	AT3G51140
Eucgr.J02400	0.00816	0.71	LACTOYLGLUTATHIONE LYASE GLYOXALASE I	AT1G80160
Eucgr.J02428	0.00423	0.25	2-OXOGLUTARATE (2OG	AT2G17970
Eucgr.J02527	7.95e-06	0.65	SERINE ACETYLTRANSFERASE 2-RELATED	AT4G35640
Eucgr.J02562	0.00011	1.1	DISULFIDE OXIDOREDUCTASE	AT2G17420
Eucgr.J02570	0.00147	0.43	PROTEIN DGAT-2	AT3G51520
Eucgr.J02604	0.000452	0.39	PHOSPHOINOSITIDE PHOSPHATASE SAC3-RELATED	AT3G14205
Eucgr.J02606	0.00459	-0.78	CCAAT-BINDING FACTOR-RELATED	AT1G72440
Eucgr.J02620	0.00648	0.46	PHLOEM PROTEIN 2 (PP2	AT4G19840
Eucgr.J02719	0.00241	0.51	PHLOEM PROTEIN 2 (PP2	AT4G19840
Eucgr.J02931	0.00439	0.53	PPR REPEAT FAMILY (PPR_2	AT3G04130
Eucgr.J02935	0.000502	-0.5	LYSM DOMAIN RECEPTOR-LIKE KINASE 3	AT1G51940
Eucgr.J02950	0.00976	-0.49	ZINC PHOSPHODIESTERASE ELAC PROTEIN 2	AT3G16260
Eucgr.J02955	0.00855	-0.35	ACYL-COA SYNTHETASE FAMILY MEMBER 3, MITOCHONDRIAL	AT3G16170
Eucgr.J02981	5.17e-06	0.79	SOLUTE CARRIER FAMILY 25 MEMBER 48	AT1G79900
Eucgr.J02990	0.00522	0.58	EXPRESSED PROTEIN	AT1G52330
Eucgr.J03000	0.0045	0.49	COATOMER SUBUNIT BETA'-1	AT1G52360
Eucgr.J03021	0.00138	-1.15	2-OXOGLUTARATE (2OG	AT1G52820
Eucgr.J03031	0.000998	-0.99	TLC ATP/ADP TRANSPORTER (TLC	AT1G80300
Eucgr.J03040	0.0015	-0.88	WD40 REPEAT PROTEIN	AT1G15440
Eucgr.J03052	0.000121	0.38	GLUTAMATE RACEMASE	AT1G15410
Eucgr.J03114	0.00489	0.32	NAD DEPENDENT EPIMERASE/DEHYDRATASE	AT1G15950
Eucgr.J03115	0.00488	0.6	NATURAL RESISTANCE-ASSOCIATED MACROPHAGE PROTEIN 1	AT1G15960
Eucgr.J03191	0.00956	-0.7	MTERF DOMAIN-CONTAINING PROTEIN 1, MITOCHONDRIAL	AT1G78930
Eucgr.K00092	0.00809	0.31	GUANOSINE-3',5'-BIS DIPHOSPHATE 3'-PYROPHOSPHOHYDROLASE	AT1G54130
Eucgr.K00115	0.000272	0.9	PROBABLE LIPID TRANSFER (LTP_2	NULL
Eucgr.K00136	0.00821	-0.27	DEAD-BOX ATP-DEPENDENT RNA HELICASE 7	AT5G62190
Eucgr.K00179	0.000145	0.71	SUGAR TRANSPORT PROTEIN 3	AT5G61520
Eucgr.K00215	0.00452	0.4		AT5G62140
Eucgr.K00221	0.00275	0.33	TRAB FAMILY PROTEIN	AT5G52030
Eucgr.K00239	0.00453	-0.53	PROTEIN Y87G2A.13	AT5G52180
Eucgr.K00382	0.000424	-0.95	PPR REPEAT (PPR	AT3G49240
Eucgr.K00552	0.00031	0.36	POLYKETIDE CYCLASE / DEHYDRASE AND LIPID TRANSPORT (POLYKETIDE_CYC	AT4G01650
Eucgr.K00563	0.00466	-0.4	BIFUNCTIONAL GLUTAMATE/PROLINE--TRNA LIGASE	AT3G62120
Eucgr.K00566	0.00438	-0.31	CYSTEINE DESULFURYLASE	AT3G62130
Eucgr.K00618	0.000318	-0.75	GLUCOSE-6-PHOSPHATE 1-DEHYDROGENASE 1, CHLOROPLASTIC	AT5G35790
Eucgr.K00793	0.0058	0.3	ALCOHOL DEHYDROGENASE RELATED	AT5G16970
Eucgr.K00864	0.000308	0.7		AT4G15248
[truncated: 68 more rows]
